# Supplementary material for: TLR agonists polarize interferon responses in conjunction with dendritic cell vaccination in malignant glioma: a randomized phase II Trial
Source: Nat Commun. 2024 May 8;15:3882. doi: 10.1038/s41467-024-48073-y (PMC11078958; doi:10.1038/s41467-024-48073-y)
Supplement: Supplementary file 4 — Supplementary Data 1 [file 41467_2024_48073_MOESM4_ESM.xlsx]

## Sheet: A-Clinical Characteristics
Supplementary Data 1A. Patient level clinical characteristics
StudyID	Tx_Group	Diagnosis	Age_at_DCVaxSurgery (years)	RecurNum	IDH_Mutation	codeletion_1p19q	MGMT_methylation	AVASTIN	EGFR_amplification	EGFRVIII	PTEN_loss	OS (months)	OS_event	PFS (months)	PFS_event	First_Surgery_Date	DCVax_Surgery_Date	DCVax_1st injection	Date_of_Progression	Death_or_last_follow_up	OS_from_DCVax (months)	PFS_from_DCVax (months)	Age_at_DCVax_Injection (years)	Extent_of_resection (%)
S02-22-1	Placebo	GBM	48.0333	0	FALSE	FALSE	TRUE	TRUE	FALSE	FALSE	Mono	61.1667	1	5.13333	1	2011-01-13	2011-01-13	2011-05-11	2011-06-17	2016-02-18	57.2333	1.2	48.3611	54.4
S06-44-1	Placebo	GBM	46.1111	1	FALSE	FALSE	FALSE	TRUE	TRUE	TRUE	Mono	14.3667	1	4.5	1	2011-12-01	2012-03-28	2012-05-01	2012-08-13	2013-06-09	13.2667	3.4	46.2028	74.6
S09-33-1	Placebo	AO	45.3	3	TRUE	TRUE	FALSE	FALSE	NA	FALSE	Intact	7.7	1	6.13333	1	2000-05-01	2012-07-30	2012-09-11	2013-02-04	2013-03-21	6.33333	4.76667	45.4139	88
S12-26-1	Placebo	GBM	72.7917	1	FALSE	NA	FALSE	TRUE	TRUE	TRUE	Mono	7.33333	1	3.53333	1	2011-07-01	2012-09-24	2012-12-04	2013-01-10	2013-05-04	5	1.2	72.9861	NA
S22-04-1	Placebo	GBM	70.0944	0	FALSE	TRUE	FALSE	TRUE	TRUE	TRUE	Mono	6.96667	1	6.03333	1	2013-11-26	2013-11-26	2014-03-04	2014-05-27	2014-06-25	3.7	2.76667	70.3667	NA
S01-49-2	PolyICLC	GBM	45.7111	2	FALSE	NA	FALSE	TRUE	FALSE	NA	Mono	26.6	1	6.96667	1	2010-04-01	2010-09-14	2010-10-26	2011-04-13	2012-12-02	25.2	5.56667	45.8278	100
S03-05-2	PolyICLC	GBM	53.3417	0	FALSE	NA	FALSE	TRUE	FALSE	FALSE	NA	28.6	1	20.3667	1	2011-01-20	2011-01-20	2011-06-23	2012-10-01	2013-06-08	23.5	15.2667	53.7667	100
S07-87-2	PolyICLC	AO	34.5556	1	TRUE	TRUE	TRUE	FALSE	NA	NA	NA	134.533	0	75.0333	1	2007-04-01	2011-12-12	2012-06-12	2018-03-13	2023-02-28	128.533	69.0333	35.0556	NE
S10-18-2	PolyICLC	AO	36.1361	0	TRUE	TRUE	TRUE	FALSE	FALSE	NA	Mono	128.1	0	117.467	1	2012-07-12	2012-07-12	2013-01-29	2022-04-26	2023-03-15	121.533	110.9	36.6833	NE
S11-58-2	PolyICLC	GBM	64.5972	0	FALSE	NA	TRUE	TRUE	TRUE	TRUE	Mono	52.5333	1	31.4333	1	2012-06-07	2012-06-07	2012-10-16	2015-01-20	2016-10-23	48.2333	27.1333	64.9556	84.7
S16-07-2	PolyICLC	GBM	26.225	0	FALSE	NA	FALSE	TRUE	FALSE	FALSE	Intact	24.4667	1	13.4333	1	2012-12-10	2012-12-10	2013-04-02	2014-01-23	2014-12-24	20.7333	9.7	26.5361	NA
S18-53-2	PolyICLC	AA	39.8278	0	TRUE	FALSE	FALSE	FALSE	NA	NA	NA	121.967	0	121.967	0	2008-08-01	2013-01-24	2013-05-30	2023-03-23	2023-03-23	117.767	117.767	40.1778	NE
S21-08-2	PolyICLC	AA	40.1194	2	TRUE	FALSE	TRUE	FALSE	FALSE	FALSE	Intact	112.1	0	112.1	0	1998-04-01	2013-11-19	2014-05-29	2023-03-22	2023-03-22	105.767	105.767	40.6472	NE
S27-06-2	PolyICLC	GBM	55.8778	3	FALSE	NA	FALSE	TRUE	TRUE	NA	Mono	4.33333	1	3.2	1	2013-04-19	2015-04-28	2015-06-09	2015-08-04	2015-09-08	2.96667	1.83333	55.9917	74.5
S04-10-3	Resiquimod	AA	33.3444	2	TRUE	FALSE	TRUE	FALSE	FALSE	FALSE	Loss	16.1333	1	11.6	1	2007-03-01	2011-07-14	2011-09-15	2012-07-02	2012-11-18	14.1	9.56667	33.5139	100
S05-94-3	Resiquimod	GBM	33.6833	2	FALSE	FALSE	FALSE	FALSE	TRUE	FALSE	Mono	16.7333	1	6.2	1	2011-11-01	2012-03-08	2012-04-10	2012-09-14	2013-07-30	15.6667	5.13333	33.7722	99.7
S08-81-3	Resiquimod	GBM	57.9306	0	FALSE	NA	FALSE	TRUE	FALSE	FALSE	Intact	10.3333	1	5.2	1	2012-05-03	2012-05-03	2012-08-22	2012-10-09	2013-03-13	6.7	1.56667	58.2333	88
S13-23-3	Resiquimod	GBM	44.4556	0	FALSE	NA	FALSE	TRUE	TRUE	NA	Mono	19.3333	1	8.1	1	2012-12-10	2012-12-10	2013-04-09	2013-08-13	2014-07-20	15.3667	4.13333	44.7861	65.5
S15-99-3	Resiquimod	AA	43.425	1	TRUE	FALSE	FALSE	FALSE	NA	NA	NA	55	0	15.2667	1	2009-09-01	2013-01-24	2013-04-04	2014-05-02	2017-08-24	52.6667	12.9333	43.6194	100
S17-70-3	Resiquimod	GBM	55.4861	0	FALSE	NA	TRUE	TRUE	TRUE	TRUE	Mono	45.3333	1	31.3333	1	2013-07-12	2013-07-12	2013-11-14	2016-02-22	2017-04-22	41.2667	27.2667	55.825	88.6
S20-75-3	Resiquimod	AA	47.5917	2	TRUE	FALSE	TRUE	TRUE	FALSE	FALSE	Intact	15.3333	1	2.16667	1	2006-09-01	2014-01-07	2014-02-11	2014-03-12	2015-04-17	14.2	1.03333	47.6861	99.7
S23-64-3	Resiquimod	GBM	40.0389	0	FALSE	FALSE	FALSE	TRUE	TRUE	TRUE	Loss	13.0667	1	6.46667	1	2014-02-19	2014-02-19	2014-08-01	2014-09-03	2015-03-21	7.66667	1.06667	40.4889	NA
S26-59-3	Resiquimod	GBM	37.3583	1	FALSE	FALSE	FALSE	TRUE	TRUE	TRUE	Mono	33.3333	1	12.1	1	2014-04-09	2014-08-14	2014-09-23	2015-08-17	2017-05-24	32.0333	10.8	37.4667	100
																								* NE non-enhancing disease
																								* NA no post-surgery MRI

## Sheet: B-KM estimates of OS and PFS
Supplementary Data 1B. Kaplan Meier estimates of OS and PFS (in months; numbers in bracket: 95% confidence interval)
		All	ATL-DC/placebo	ATL-DC/poly-ICLC	ATL-DC/resiquimod
Grade III and IV	OS	24.5 (15.3-61.2)	7.7 (7.33-NA)	52.5 (26.6-NA)	16.7 (15.33-NA)
	PFS	8.1 (6.13-31.3)	5.13 (4.5-NA)	31.43 (13.4-NA)	8.1 (6.2-NA)
Grade IV (GBM)	OS	19.3 (13.1-45.3)	10.8 (6.97-NA)	26.6 (24.47-NA)	18 (13.07-NA)
	PFS	6.47 (5.2-20.4)	4.82 (3.53-NA)	13.43 (6.97-NA)	7.28 (6.2-NA)

## Sheet: C-Sample list
Supplementary Data 1C. List of samples analyzed by bulk RNAseq, CyTOF and single cell RNAseq
StudyID	Tx_Group	Diagnosis	BulkRNAseq	CYTOF	scRNAseq
S01-49-2	PolyICLC	GBM	Day 0,Day 29	Day 0,Day 29; Day 1 bad QC	Day 0,Day 29
S02-22-1	Placebo	GBM	Day 0,Day 15	Day 1,Day 29; Day 0 bad QC	Day 0,Day 29
S03-05-2	PolyICLC	GBM	Day 0,Day 29	Day 0,Day 29; Day 1 no sample	NA
S04-10-3	Resiquimod	AA	Day 0; Day 29 bad QC	Day 29; Day 1 bad QC, Day 0 no sample	NA
S05-94-3	Resiquimod	GBM	Day 0,Day 29	Day 0,Day 1,Day 29	NA
S06-44-1	Placebo	GBM	Day 0,Day 15	Day 0,Day 1; Day 15 no sample	NA
S07-87-2	PolyICLC	AO	Day 0,Day 29	Day 0,Day 29; Day 1 no sample	NA
S08-81-3	Resiquimod	GBM	Day 0,Day 29	Day 0,Day 1,Day 29	Day 0,Day 29
S09-33-1	Placebo	AO	Day 0,Day 29	Day 0,Day 1,Day 29	NA
S10-18-2	PolyICLC	AO	Day 0,Day 29	Day 0; Day 1 bad QC, Day 29 bad QC	NA
S11-58-2	PolyICLC	GBM	Day 0,Day 29	Day 0,Day 1; Day 29 bad QC	NA
S12-26-1	Placebo	GBM	Day 0,Day 29	Day 0,Day 1,Day 29	Day 0,Day 29
S13-23-3	Resiquimod	GBM	Day 0,Day 29	Day 0,Day 1,Day 29	NA
S15-99-3	Resiquimod	AA	Day 0,Day 29	Day 0,Day 1,Day 29	NA
S16-07-2	PolyICLC	GBM	Day 0,Day 29	Day 0,Day 1,Day 29	NA
S17-70-3	Resiquimod	GBM	Day 0,Day 35	Day 0,Day 1; Day 35 no sample	NA
S18-53-2	PolyICLC	AA	Day 0,Day 29	Day 29; Day 0 bad QC, Day 1 bad QC	NA
S20-75-3	Resiquimod	AA	Day 0,Day 29	Day 0; Day 1 bad QC, Day 29 no sample	NA
S21-08-2	PolyICLC	AA	Day 0,Day 29	Day 1,Day 29; Day 0 bad QC	Day 0,Day 29
S22-04-1	Placebo	GBM	Day 0,Day 27	NA; Day 0 no sample, Day 1 no sample, Day 27 no sample	NA
S23-64-3	Resiquimod	GBM	Day 0,Day 29	NA; Day 0 no sample, Day 1 no sample, Day 29 no sample	NA
S26-59-3	Resiquimod	GBM	Day 0,Day 29	Day 0,Day 1,Day 29	Day 0,Day 29
S27-06-2	PolyICLC	GBM	Day 0; Day 29 bad QC	Day 0; Day 1 bad QC, Day 29 bad QC	Day 0; Day 29 bad QC
			* bad QC= low complexity sequencing library	* bad QC = low number of captured events	NA: not selected for scRNAseq (maybe low QC or no cells)
				* no sample = not enough live cells to run CyTOF
