# Supplementary material for: TLR agonists polarize interferon responses in conjunction with dendritic cell vaccination in malignant glioma: a randomized phase II Trial
Source: Nat Commun. 2024 May 8;15:3882. doi: 10.1038/s41467-024-48073-y (PMC11078958; doi:10.1038/s41467-024-48073-y)
Supplement: Supplementary file 5 — Supplementary Data 2 [file 41467_2024_48073_MOESM5_ESM.xlsx]

## Sheet: A-DEG
Supplementary Data 2A. Difference in log fold changes in ATL-DC + TLR agonist groups compared to ATL-DC+placebo
Gene	group_comparison	mean_x	mean_y	mean_difference	p_value	adjusted_p_value
LIPM	PolyICLC(x)_minus_Placebo(y)	3.73488	0.0148	3.72008	0.00978017	0.214156
H2BC18	PolyICLC(x)_minus_Placebo(y)	3.85363	0.7826	3.07103	0.00130828	0.214156
MARCKS	PolyICLC(x)_minus_Placebo(y)	2.38488	-0.4668	2.85168	0.0108258	0.214156
FKBP15	PolyICLC(x)_minus_Placebo(y)	3.3425	0.6738	2.6687	0.00358427	0.214156
DTX3L	PolyICLC(x)_minus_Placebo(y)	1.2925	-1.3618	2.6543	0.0349377	0.214156
EPB41L5	PolyICLC(x)_minus_Placebo(y)	1.66037	-0.9702	2.63057	0.0101997	0.214156
SUN2	PolyICLC(x)_minus_Placebo(y)	2.46088	-0.1466	2.60747	0.00753	0.214156
IL23A	PolyICLC(x)_minus_Placebo(y)	2.68412	0.0798	2.60432	0.00268079	0.214156
FNDC11	PolyICLC(x)_minus_Placebo(y)	2.69512	0.0922	2.60292	0.000254164	0.214156
CYREN	PolyICLC(x)_minus_Placebo(y)	2.98875	0.5546	2.43415	0.0163015	0.214156
FAM72B	Resiquimod(x)_minus_Placebo(y)	0.41375	-2.018	2.43175	0.0302483	0.893189
SMTNL1	PolyICLC(x)_minus_Placebo(y)	2.91012	0.5436	2.36653	6.50844e-06	0.108372
ANGPTL6	PolyICLC(x)_minus_Placebo(y)	2.81137	0.4974	2.31398	0.000260606	0.214156
DTX3L	Resiquimod(x)_minus_Placebo(y)	0.905375	-1.3618	2.26717	0.0612246	0.893189
TBC1D17	PolyICLC(x)_minus_Placebo(y)	1.71025	-0.5332	2.24345	0.0026021	0.214156
TUBA1C	PolyICLC(x)_minus_Placebo(y)	3.04075	0.8114	2.22935	0.0147417	0.214156
CEBPD	PolyICLC(x)_minus_Placebo(y)	2.50513	0.2848	2.22032	0.048071	0.214156
CEBPB	PolyICLC(x)_minus_Placebo(y)	1.91162	-0.2878	2.19943	0.0087113	0.214156
PARP9	PolyICLC(x)_minus_Placebo(y)	3.0285	0.8456	2.1829	0.00115489	0.214156
EPB41L5	Resiquimod(x)_minus_Placebo(y)	1.2105	-0.9702	2.1807	0.0349604	0.893189
RPS29	Resiquimod(x)_minus_Placebo(y)	1.81075	-0.3434	2.15415	0.0524424	0.893189
TCOF1	PolyICLC(x)_minus_Placebo(y)	2.085	-0.0454	2.1304	0.0818388	0.214156
UTS2B	PolyICLC(x)_minus_Placebo(y)	2.05788	-0.048	2.10588	0.00734128	0.214156
CTBS	PolyICLC(x)_minus_Placebo(y)	1.56963	-0.5066	2.07622	0.000883926	0.214156
IPO4	PolyICLC(x)_minus_Placebo(y)	2.25475	0.1936	2.06115	0.00162332	0.214156
IPMK	PolyICLC(x)_minus_Placebo(y)	1.41675	-0.6398	2.05655	0.0131386	0.214156
CDA	Resiquimod(x)_minus_Placebo(y)	-0.667125	-2.7134	2.04628	0.140994	0.893189
H2BU1	PolyICLC(x)_minus_Placebo(y)	0.56625	-1.4738	2.04005	0.00820239	0.214156
GLS	PolyICLC(x)_minus_Placebo(y)	1.83512	-0.1984	2.03353	0.000500259	0.214156
TMEM64	Resiquimod(x)_minus_Placebo(y)	-0.17125	-2.1982	2.02695	0.0617841	0.893189
COQ10B	Resiquimod(x)_minus_Placebo(y)	0.4475	-1.572	2.0195	0.0656522	0.893189
OXT	PolyICLC(x)_minus_Placebo(y)	0.48875	-1.529	2.01775	0.142456	0.236837
TBC1D17	Resiquimod(x)_minus_Placebo(y)	1.48063	-0.5332	2.01383	0.0192217	0.893189
SUN2	Resiquimod(x)_minus_Placebo(y)	1.86013	-0.1466	2.00672	0.0309899	0.893189
EVA1B	PolyICLC(x)_minus_Placebo(y)	0.019	-1.9852	2.0042	0.041225	0.214156
PPP1R1A	PolyICLC(x)_minus_Placebo(y)	1.57862	-0.4034	1.98202	0.0856177	0.214156
TCTEX1D4	PolyICLC(x)_minus_Placebo(y)	1.69175	-0.2798	1.97155	0.00692847	0.214156
PHRF1	PolyICLC(x)_minus_Placebo(y)	1.76788	-0.167	1.93487	0.00134389	0.214156
SMIM10L1	PolyICLC(x)_minus_Placebo(y)	2.115	0.1854	1.9296	0.049375	0.214156
WBP1	Resiquimod(x)_minus_Placebo(y)	0.806125	-1.1146	1.92073	0.0536464	0.893189
OGFR	PolyICLC(x)_minus_Placebo(y)	1.89138	-0.0232	1.91457	0.00140263	0.214156
PDCD1	PolyICLC(x)_minus_Placebo(y)	1.05275	-0.8578	1.91055	0.136928	0.232937
PSPN	PolyICLC(x)_minus_Placebo(y)	1.404	-0.5054	1.9094	0.0594028	0.214156
SLC25A47	PolyICLC(x)_minus_Placebo(y)	0.7335	-1.158	1.8915	0.0146953	0.214156
H4C9	PolyICLC(x)_minus_Placebo(y)	2.456	0.5702	1.8858	0.101752	0.21659
TNFSF13B	Resiquimod(x)_minus_Placebo(y)	0.429625	-1.4426	1.87223	0.0425196	0.893189
RPS29	PolyICLC(x)_minus_Placebo(y)	1.51612	-0.3434	1.85953	0.0546972	0.214156
COLGALT2	PolyICLC(x)_minus_Placebo(y)	-0.08625	-1.9434	1.85715	0.187905	0.270999
TMED9	PolyICLC(x)_minus_Placebo(y)	0.103	-1.7472	1.8502	0.204732	0.284652
ODF3B	PolyICLC(x)_minus_Placebo(y)	2.50163	0.654	1.84763	0.0026065	0.214156
TTI2	Resiquimod(x)_minus_Placebo(y)	0.906875	-0.9312	1.83807	0.108275	0.893189
MAD2L2	PolyICLC(x)_minus_Placebo(y)	1.3785	-0.4442	1.8227	0.0837223	0.214156
APOA2	PolyICLC(x)_minus_Placebo(y)	2.79763	1.0004	1.79723	0.0745872	0.214156
NDUFB11	PolyICLC(x)_minus_Placebo(y)	1.714	-0.0832	1.7972	0.026929	0.214156
CDKN2D	PolyICLC(x)_minus_Placebo(y)	0.609375	-1.1716	1.78097	0.0168528	0.214156
SLFNL1	PolyICLC(x)_minus_Placebo(y)	1.70513	-0.0746	1.77973	0.0987895	0.215476
GPX4	PolyICLC(x)_minus_Placebo(y)	2.0495	0.2806	1.7689	0.0157397	0.214156
HLA-C	PolyICLC(x)_minus_Placebo(y)	1.22788	-0.5198	1.74768	0.0240459	0.214156
VAT1	PolyICLC(x)_minus_Placebo(y)	2.09888	0.3512	1.74768	0.000164621	0.214156
TULP2	PolyICLC(x)_minus_Placebo(y)	1.50638	-0.2408	1.74717	0.0797577	0.214156
DGKE	PolyICLC(x)_minus_Placebo(y)	1.75638	0.0104	1.74598	0.0025244	0.214156
LAPTM5	PolyICLC(x)_minus_Placebo(y)	1.08075	-0.659	1.73975	0.0109151	0.214156
C6orf226	PolyICLC(x)_minus_Placebo(y)	0.573875	-1.1656	1.73948	0.115246	0.222601
POLR2L	PolyICLC(x)_minus_Placebo(y)	2.86738	1.1306	1.73677	0.0704157	0.214156
MXD3	PolyICLC(x)_minus_Placebo(y)	2.62675	0.8922	1.73455	0.0253979	0.214156
DHFR2	PolyICLC(x)_minus_Placebo(y)	1.189	-0.5444	1.7334	0.0194851	0.214156
CYREN	Resiquimod(x)_minus_Placebo(y)	2.28762	0.5546	1.73303	0.0721932	0.893189
H2BU1	Resiquimod(x)_minus_Placebo(y)	0.257875	-1.4738	1.73168	0.0202702	0.893189
SFT2D3	PolyICLC(x)_minus_Placebo(y)	1.83225	0.1038	1.72845	0.0757272	0.214156
SMTNL1	Resiquimod(x)_minus_Placebo(y)	2.27013	0.5436	1.72653	0.00653997	0.893189
CSNK1D	PolyICLC(x)_minus_Placebo(y)	1.90663	0.1834	1.72323	0.121462	0.225143
CKB	Resiquimod(x)_minus_Placebo(y)	-0.552	-2.2742	1.7222	0.0577095	0.893189
WDR86	PolyICLC(x)_minus_Placebo(y)	2.41763	0.7028	1.71483	0.00147115	0.214156
FAM72B	PolyICLC(x)_minus_Placebo(y)	-0.31	-2.018	1.708	0.195074	0.276865
RBM25	PolyICLC(x)_minus_Placebo(y)	0.9685	-0.7374	1.7059	0.0587503	0.214156
CDC25C	PolyICLC(x)_minus_Placebo(y)	1.784	0.0886	1.6954	0.0533151	0.214156
FAM166A	PolyICLC(x)_minus_Placebo(y)	2.3485	0.6624	1.6861	0.0659174	0.214156
ALDH1A2	PolyICLC(x)_minus_Placebo(y)	2.01675	0.3308	1.68595	0.050881	0.214156
COLGALT2	Resiquimod(x)_minus_Placebo(y)	-0.258375	-1.9434	1.68502	0.219066	0.893189
MARCKS	Resiquimod(x)_minus_Placebo(y)	1.21612	-0.4668	1.68293	0.0989467	0.893189
RNF24	Resiquimod(x)_minus_Placebo(y)	0.172	-1.4922	1.6642	0.10253	0.893189
H2BC18	Resiquimod(x)_minus_Placebo(y)	2.43825	0.7826	1.65565	0.154949	0.893189
ABRAXAS1	Resiquimod(x)_minus_Placebo(y)	2.07325	0.4216	1.65165	0.0500792	0.893189
HLA-B	PolyICLC(x)_minus_Placebo(y)	1.3625	-0.287	1.6495	0.0182304	0.214156
IDI1	Resiquimod(x)_minus_Placebo(y)	-0.103	-1.7444	1.6414	0.117187	0.893189
OSMR	PolyICLC(x)_minus_Placebo(y)	1.23762	-0.4018	1.63942	0.088261	0.214156
TMED9	Resiquimod(x)_minus_Placebo(y)	-0.115	-1.7472	1.6322	0.241968	0.893189
SNRPD3	PolyICLC(x)_minus_Placebo(y)	1.90375	0.2788	1.62495	0.0685785	0.214156
FAM181A	Resiquimod(x)_minus_Placebo(y)	-0.09925	-1.723	1.62375	0.0523406	0.893189
MED11	PolyICLC(x)_minus_Placebo(y)	2.09987	0.4782	1.62167	0.253099	0.326567
CBLN3	PolyICLC(x)_minus_Placebo(y)	1.736	0.1194	1.6166	0.12668	0.227414
RPS4X	PolyICLC(x)_minus_Placebo(y)	-0.15675	-1.773	1.61625	0.0700077	0.214156
CCDC167	PolyICLC(x)_minus_Placebo(y)	1.87987	0.2674	1.61248	0.028513	0.214156
CETP	PolyICLC(x)_minus_Placebo(y)	1.716	0.1038	1.6122	0.0102026	0.214156
PRORP	PolyICLC(x)_minus_Placebo(y)	1.49713	-0.1136	1.61072	0.0635306	0.214156
FNDC11	Resiquimod(x)_minus_Placebo(y)	1.70138	0.0922	1.60918	0.0106517	0.893189
MCL1	PolyICLC(x)_minus_Placebo(y)	1.19887	-0.41	1.60888	0.0143456	0.214156
TBC1D31	PolyICLC(x)_minus_Placebo(y)	1.59137	-0.0166	1.60797	0.0309905	0.214156
UCHL5	PolyICLC(x)_minus_Placebo(y)	1.62813	0.0202	1.60793	0.0325384	0.214156
CATIP	PolyICLC(x)_minus_Placebo(y)	1.329	-0.2752	1.6042	0.0197558	0.214156
SLC30A4	PolyICLC(x)_minus_Placebo(y)	-0.243125	-1.8372	1.59407	0.370291	0.433168
H2AC21	Resiquimod(x)_minus_Placebo(y)	1.331	-0.2602	1.5912	0.035488	0.893189
LRIF1	PolyICLC(x)_minus_Placebo(y)	0.7675	-0.8172	1.5847	0.16241	0.249937
IRF2BPL	PolyICLC(x)_minus_Placebo(y)	0.7515	-0.8298	1.5813	0.00584171	0.214156
TPT1	PolyICLC(x)_minus_Placebo(y)	1.11625	-0.465	1.58125	0.0473692	0.214156
SOX4	PolyICLC(x)_minus_Placebo(y)	0.555875	-1.0246	1.58048	0.0528181	0.214156
PARP9	Resiquimod(x)_minus_Placebo(y)	2.4245	0.8456	1.5789	0.0584842	0.893189
C2orf69	PolyICLC(x)_minus_Placebo(y)	1.26537	-0.3132	1.57858	0.0971321	0.214918
PEAK3	PolyICLC(x)_minus_Placebo(y)	1.607	0.0294	1.5776	0.0441806	0.214156
HLX	PolyICLC(x)_minus_Placebo(y)	1.33888	-0.2382	1.57708	0.0113747	0.214156
RRBP1	PolyICLC(x)_minus_Placebo(y)	1.7035	0.128	1.5755	0.00807381	0.214156
PCP2	PolyICLC(x)_minus_Placebo(y)	1.57412	0.0034	1.57072	0.135502	0.232105
PTMA	PolyICLC(x)_minus_Placebo(y)	1.57313	0.0044	1.56872	0.071497	0.214156
H4C6	PolyICLC(x)_minus_Placebo(y)	1.35025	-0.2178	1.56805	0.0268302	0.214156
SOX18	PolyICLC(x)_minus_Placebo(y)	-1.315	-2.8812	1.5662	0.131996	0.230095
DDX39A	PolyICLC(x)_minus_Placebo(y)	2.329	0.7652	1.5638	0.061788	0.214156
BTBD6	PolyICLC(x)_minus_Placebo(y)	1.22713	-0.3356	1.56272	0.173402	0.258703
GPR22	PolyICLC(x)_minus_Placebo(y)	1.00388	-0.5584	1.56228	0.0916668	0.214156
FANCL	Resiquimod(x)_minus_Placebo(y)	2.14325	0.5822	1.56105	0.053081	0.893189
ANAPC13	Resiquimod(x)_minus_Placebo(y)	1.567	0.0122	1.5548	0.0120991	0.893189
ERMP1	PolyICLC(x)_minus_Placebo(y)	2.06688	0.5188	1.54808	0.0172169	0.214156
SPSB2	Resiquimod(x)_minus_Placebo(y)	1.86163	0.3138	1.54783	0.143246	0.893189
SVBP	PolyICLC(x)_minus_Placebo(y)	1.8935	0.346	1.5475	0.00410403	0.214156
PSKH1	PolyICLC(x)_minus_Placebo(y)	1.1755	-0.371	1.5465	0.0101195	0.214156
HOOK2	PolyICLC(x)_minus_Placebo(y)	2.1805	0.6354	1.5451	0.127206	0.227449
GLIPR1	PolyICLC(x)_minus_Placebo(y)	1.27513	-0.2672	1.54232	0.140766	0.235779
GPS2	PolyICLC(x)_minus_Placebo(y)	2.06438	0.5248	1.53957	0.16158	0.249371
BOLA1	PolyICLC(x)_minus_Placebo(y)	1.3945	-0.14	1.5345	0.0398124	0.214156
NCBP2	PolyICLC(x)_minus_Placebo(y)	1.37213	-0.1566	1.52872	0.190155	0.272742
KCNA3	PolyICLC(x)_minus_Placebo(y)	1.2785	-0.25	1.5285	0.0225194	0.214156
THAP2	PolyICLC(x)_minus_Placebo(y)	1.97887	0.4504	1.52848	0.100685	0.216138
SNX32	PolyICLC(x)_minus_Placebo(y)	2.52488	0.997	1.52788	0.130009	0.228635
JSRP1	PolyICLC(x)_minus_Placebo(y)	2.80213	1.2746	1.52753	0.12	0.224337
EPHA1	PolyICLC(x)_minus_Placebo(y)	2.62025	1.095	1.52525	0.142366	0.236764
SNRPD1	Resiquimod(x)_minus_Placebo(y)	0.2715	-1.2504	1.5219	0.0959706	0.893189
ANXA10	PolyICLC(x)_minus_Placebo(y)	0.37425	-1.1406	1.51485	0.162066	0.249768
TTI2	PolyICLC(x)_minus_Placebo(y)	0.581875	-0.9312	1.51307	0.187166	0.270473
BLOC1S3	PolyICLC(x)_minus_Placebo(y)	0.251125	-1.261	1.51212	0.150138	0.241871
RETREG2	PolyICLC(x)_minus_Placebo(y)	2.026	0.5152	1.5108	0.085127	0.214156
LUC7L3	PolyICLC(x)_minus_Placebo(y)	0.289875	-1.2202	1.51008	0.103417	0.216996
PFKFB2	PolyICLC(x)_minus_Placebo(y)	1.51375	0.007	1.50675	0.111578	0.220313
TIMM17B	PolyICLC(x)_minus_Placebo(y)	2.00237	0.496	1.50638	0.0750419	0.214156
PPCDC	PolyICLC(x)_minus_Placebo(y)	1.0465	-0.4582	1.5047	0.0058581	0.214156
RSPH10B	PolyICLC(x)_minus_Placebo(y)	1.50375	0.0052	1.49855	0.000871051	0.214156
IRF7	PolyICLC(x)_minus_Placebo(y)	1.31713	-0.179	1.49612	0.0571023	0.214156
ANGPTL6	Resiquimod(x)_minus_Placebo(y)	1.993	0.4974	1.4956	0.0476661	0.893189
IFITM1	PolyICLC(x)_minus_Placebo(y)	1.42175	-0.0736	1.49535	0.0771258	0.214156
OXSM	PolyICLC(x)_minus_Placebo(y)	1.62763	0.133	1.49463	0.0376797	0.214156
GPR22	Resiquimod(x)_minus_Placebo(y)	0.932125	-0.5584	1.49053	0.0989304	0.893189
PIK3IP1	PolyICLC(x)_minus_Placebo(y)	1.35987	-0.1294	1.48927	0.0415884	0.214156
H2AC21	PolyICLC(x)_minus_Placebo(y)	1.2255	-0.2602	1.4857	0.0760555	0.214156
HMGB2	PolyICLC(x)_minus_Placebo(y)	0.970125	-0.5126	1.48273	0.0578375	0.214156
IL23A	Resiquimod(x)_minus_Placebo(y)	1.55913	0.0798	1.47933	0.0605595	0.893189
PTTG1IP	PolyICLC(x)_minus_Placebo(y)	0.704	-0.775	1.479	0.0431482	0.214156
RAB43	PolyICLC(x)_minus_Placebo(y)	1.72612	0.2482	1.47792	0.0542647	0.214156
TCOF1	Resiquimod(x)_minus_Placebo(y)	1.4325	-0.0454	1.4779	0.207302	0.893189
PDAP1	PolyICLC(x)_minus_Placebo(y)	2.7305	1.2526	1.4779	0.0658836	0.214156
TVP23A	PolyICLC(x)_minus_Placebo(y)	2.1355	0.6606	1.4749	0.0748234	0.214156
GLRX5	Resiquimod(x)_minus_Placebo(y)	1.23287	-0.2396	1.47247	0.125726	0.893189
KCTD12	PolyICLC(x)_minus_Placebo(y)	0.685375	-0.7862	1.47158	0.0056908	0.214156
BEST1	PolyICLC(x)_minus_Placebo(y)	2.1035	0.6326	1.4709	0.165364	0.252298
C1orf54	PolyICLC(x)_minus_Placebo(y)	2.1735	0.7052	1.4683	0.135504	0.232105
TMEM132A	PolyICLC(x)_minus_Placebo(y)	1.73775	0.2716	1.46615	0.0174918	0.214156
SYTL2	Resiquimod(x)_minus_Placebo(y)	-1.53412	-2.999	1.46487	0.317361	0.893189
MCFD2	PolyICLC(x)_minus_Placebo(y)	1.79787	0.337	1.46087	0.090884	0.214156
ANXA10	Resiquimod(x)_minus_Placebo(y)	0.319875	-1.1406	1.46047	0.1803	0.893189
MFSD11	PolyICLC(x)_minus_Placebo(y)	2.11738	0.6592	1.45817	0.146631	0.239814
AJM1	PolyICLC(x)_minus_Placebo(y)	0.441125	-1.0146	1.45572	0.115877	0.222624
CENPN	PolyICLC(x)_minus_Placebo(y)	1.06987	-0.3836	1.45348	0.0273647	0.214156
RBM39	PolyICLC(x)_minus_Placebo(y)	1.09587	-0.3546	1.45047	0.191615	0.27387
HLA-DPA1	PolyICLC(x)_minus_Placebo(y)	2.20825	0.7578	1.45045	0.0494038	0.214156
HSPH1	Resiquimod(x)_minus_Placebo(y)	-1.12187	-2.5708	1.44893	0.301959	0.893189
ATP5ME	PolyICLC(x)_minus_Placebo(y)	-0.189125	-1.6374	1.44827	0.0740417	0.214156
NUPR1	PolyICLC(x)_minus_Placebo(y)	0.690625	-0.756	1.44663	0.0886759	0.214156
ENAM	PolyICLC(x)_minus_Placebo(y)	1.76575	0.3194	1.44635	0.22221	0.29892
CMC1	Resiquimod(x)_minus_Placebo(y)	2.44275	0.997	1.44575	0.122442	0.893189
GLRX5	PolyICLC(x)_minus_Placebo(y)	1.20575	-0.2396	1.44535	0.111441	0.220313
ODF3B	Resiquimod(x)_minus_Placebo(y)	2.09538	0.654	1.44138	0.0148623	0.893189
NR1I3	PolyICLC(x)_minus_Placebo(y)	1.63387	0.193	1.44087	0.0355207	0.214156
CEBPZOS	Resiquimod(x)_minus_Placebo(y)	1.33888	-0.1018	1.44067	0.188258	0.893189
CD14	PolyICLC(x)_minus_Placebo(y)	2.00787	0.5696	1.43827	0.0275491	0.214156
LIPM	Resiquimod(x)_minus_Placebo(y)	1.45275	0.0148	1.43795	0.275555	0.893189
BMP8B	PolyICLC(x)_minus_Placebo(y)	1.269	-0.1684	1.4374	0.00476464	0.214156
PNCK	PolyICLC(x)_minus_Placebo(y)	1.75588	0.32	1.43588	0.169091	0.25503
PELO	Resiquimod(x)_minus_Placebo(y)	-0.203875	-1.6392	1.43532	0.100715	0.893189
SYCP3	PolyICLC(x)_minus_Placebo(y)	1.27038	-0.1608	1.43118	0.0894665	0.214156
TBC1D10B	PolyICLC(x)_minus_Placebo(y)	1.24875	-0.1784	1.42715	0.0363601	0.214156
FANCL	PolyICLC(x)_minus_Placebo(y)	2.00925	0.5822	1.42705	0.0145727	0.214156
PIGF	PolyICLC(x)_minus_Placebo(y)	1.89175	0.4648	1.42695	0.0921012	0.214156
COG8	PolyICLC(x)_minus_Placebo(y)	1.93275	0.506	1.42675	0.109439	0.219447
IFT80	PolyICLC(x)_minus_Placebo(y)	1.44837	0.025	1.42338	0.039955	0.214156
RHOC	PolyICLC(x)_minus_Placebo(y)	1.655	0.2326	1.4224	0.000129649	0.214156
SPATA25	PolyICLC(x)_minus_Placebo(y)	0.744	-0.6762	1.4202	0.00737262	0.214156
VASN	PolyICLC(x)_minus_Placebo(y)	1.50075	0.0824	1.41835	0.0777799	0.214156
UBE2S	PolyICLC(x)_minus_Placebo(y)	0.182	-1.2328	1.4148	0.0236626	0.214156
RPA3	PolyICLC(x)_minus_Placebo(y)	1.8895	0.476	1.4135	0.0597728	0.214156
NUPR1	Resiquimod(x)_minus_Placebo(y)	0.6555	-0.756	1.4115	0.246029	0.893189
BUD23	PolyICLC(x)_minus_Placebo(y)	1.34038	-0.0682	1.40857	0.240461	0.315791
AVPI1	PolyICLC(x)_minus_Placebo(y)	1.36312	-0.0448	1.40793	0.119993	0.224337
MIEF1	PolyICLC(x)_minus_Placebo(y)	-0.008125	-1.4152	1.40708	0.179214	0.263869
PHPT1	PolyICLC(x)_minus_Placebo(y)	1.14938	-0.2562	1.40558	0.184008	0.267707
CNP	PolyICLC(x)_minus_Placebo(y)	2.15175	0.7486	1.40315	0.128878	0.228048
ZSWIM7	PolyICLC(x)_minus_Placebo(y)	0.93525	-0.4672	1.40245	0.0107534	0.214156
OR2B11	PolyICLC(x)_minus_Placebo(y)	1.26038	-0.14	1.40037	0.147191	0.240159
HARBI1	PolyICLC(x)_minus_Placebo(y)	1.41575	0.0166	1.39915	0.0281262	0.214156
OGN	PolyICLC(x)_minus_Placebo(y)	0.34525	-1.0528	1.39805	0.113463	0.22176
DDX39A	Resiquimod(x)_minus_Placebo(y)	2.16288	0.7652	1.39768	0.132778	0.893189
WDR86	Resiquimod(x)_minus_Placebo(y)	2.09863	0.7028	1.39583	0.0646221	0.893189
RPS28	PolyICLC(x)_minus_Placebo(y)	2.29075	0.896	1.39475	0.0470111	0.214156
KCNA3	Resiquimod(x)_minus_Placebo(y)	1.14213	-0.25	1.39213	0.0430658	0.893189
NUDCD1	PolyICLC(x)_minus_Placebo(y)	1.45675	0.065	1.39175	0.0191492	0.214156
NFE2L2	PolyICLC(x)_minus_Placebo(y)	1.04487	-0.3448	1.38967	0.146645	0.239814
ENAM	Resiquimod(x)_minus_Placebo(y)	1.70887	0.3194	1.38948	0.278655	0.893189
LUC7L3	Resiquimod(x)_minus_Placebo(y)	0.167375	-1.2202	1.38758	0.113731	0.893189
MEIOC	PolyICLC(x)_minus_Placebo(y)	1.41187	0.0248	1.38708	0.111526	0.220313
SLC30A4	Resiquimod(x)_minus_Placebo(y)	-0.45125	-1.8372	1.38595	0.339519	0.893189
PSENEN	PolyICLC(x)_minus_Placebo(y)	1.38888	0.0036	1.38528	0.0896116	0.214156
GLIPR1	Resiquimod(x)_minus_Placebo(y)	1.11637	-0.2672	1.38357	0.2053	0.893189
SHARPIN	PolyICLC(x)_minus_Placebo(y)	1.99225	0.609	1.38325	0.126075	0.227343
MRFAP1	PolyICLC(x)_minus_Placebo(y)	1.174	-0.209	1.383	0.0925134	0.214156
CRYZ	PolyICLC(x)_minus_Placebo(y)	1.49575	0.116	1.37975	0.0882804	0.214156
GANC	PolyICLC(x)_minus_Placebo(y)	1.43338	0.0578	1.37557	0.0488391	0.214156
DTX4	PolyICLC(x)_minus_Placebo(y)	2.08475	0.7134	1.37135	0.0690879	0.214156
CCDC18	PolyICLC(x)_minus_Placebo(y)	1.80587	0.4386	1.36728	0.0508588	0.214156
NCEH1	Resiquimod(x)_minus_Placebo(y)	-0.253	-1.62	1.367	0.339177	0.893189
SLC39A9	PolyICLC(x)_minus_Placebo(y)	1.85413	0.4874	1.36672	0.0980507	0.215076
FKBP15	Resiquimod(x)_minus_Placebo(y)	2.0405	0.6738	1.3667	0.132026	0.893189
RPA2	PolyICLC(x)_minus_Placebo(y)	1.84413	0.4786	1.36553	0.134771	0.231801
PLEKHG6	PolyICLC(x)_minus_Placebo(y)	1.22513	-0.1374	1.36252	0.0317588	0.214156
ATP6V1C2	PolyICLC(x)_minus_Placebo(y)	2.41812	1.0562	1.36193	0.117799	0.223428
PPCDC	Resiquimod(x)_minus_Placebo(y)	0.9035	-0.4582	1.3617	0.089926	0.893189
HS3ST3B1	Resiquimod(x)_minus_Placebo(y)	-0.951	-2.312	1.361	0.292473	0.893189
BNIP2	PolyICLC(x)_minus_Placebo(y)	0.542375	-0.817	1.35938	0.00470173	0.214156
GDPGP1	PolyICLC(x)_minus_Placebo(y)	1.447	0.0886	1.3584	0.0636203	0.214156
SENP7	Resiquimod(x)_minus_Placebo(y)	-0.6885	-2.0468	1.3583	0.147099	0.893189
PHOX2A	PolyICLC(x)_minus_Placebo(y)	-0.6415	-1.9992	1.3577	0.163186	0.250503
CEBPZOS	PolyICLC(x)_minus_Placebo(y)	1.25438	-0.1018	1.35617	0.198126	0.279268
CACFD1	Resiquimod(x)_minus_Placebo(y)	1.42575	0.0698	1.35595	0.0437263	0.893189
HERC3	PolyICLC(x)_minus_Placebo(y)	1.6855	0.3322	1.3533	0.0592315	0.214156
MBOAT4	PolyICLC(x)_minus_Placebo(y)	1.0655	-0.2854	1.3509	0.181891	0.265797
MRNIP	PolyICLC(x)_minus_Placebo(y)	2.07412	0.7244	1.34973	0.205983	0.285509
TMEM53	PolyICLC(x)_minus_Placebo(y)	1.91912	0.5716	1.34753	0.138878	0.234434
RASD1	PolyICLC(x)_minus_Placebo(y)	0.343375	-1.004	1.34737	0.0589027	0.214156
H1-4	Resiquimod(x)_minus_Placebo(y)	1.724	0.3768	1.3472	0.177926	0.893189
CDNF	PolyICLC(x)_minus_Placebo(y)	1.49525	0.1518	1.34345	0.0805731	0.214156
LAIR1	Resiquimod(x)_minus_Placebo(y)	0.403625	-0.9372	1.34082	0.139328	0.893189
SELENOK	Resiquimod(x)_minus_Placebo(y)	0.11475	-1.224	1.33875	0.202075	0.893189
INSYN2B	PolyICLC(x)_minus_Placebo(y)	1.734	0.3962	1.3378	0.0774728	0.214156
NELFCD	PolyICLC(x)_minus_Placebo(y)	1.7915	0.4548	1.3367	0.0424671	0.214156
CCNA2	Resiquimod(x)_minus_Placebo(y)	1.27087	-0.0644	1.33527	0.102173	0.893189
FUT4	PolyICLC(x)_minus_Placebo(y)	0.0335	-1.298	1.3315	0.142297	0.236701
HPDL	PolyICLC(x)_minus_Placebo(y)	1.34363	0.0126	1.33102	0.12938	0.228184
RNASEH2C	PolyICLC(x)_minus_Placebo(y)	1.8755	0.5446	1.3309	0.168782	0.254865
COA6	PolyICLC(x)_minus_Placebo(y)	-0.00375	-1.3332	1.32945	0.126831	0.227414
NKIRAS2	PolyICLC(x)_minus_Placebo(y)	1.72275	0.3934	1.32935	0.0673382	0.214156
TYW1	PolyICLC(x)_minus_Placebo(y)	1.39663	0.0702	1.32642	0.152904	0.243241
THAP2	Resiquimod(x)_minus_Placebo(y)	1.77588	0.4504	1.32547	0.161915	0.893189
SMIM27	PolyICLC(x)_minus_Placebo(y)	1.45112	0.1258	1.32533	0.0229894	0.214156
PSTK	PolyICLC(x)_minus_Placebo(y)	1.41237	0.0882	1.32418	0.190133	0.272742
RUFY2	PolyICLC(x)_minus_Placebo(y)	1.68188	0.3584	1.32347	0.166467	0.252998
PIK3IP1	Resiquimod(x)_minus_Placebo(y)	1.19375	-0.1294	1.32315	0.0860013	0.893189
HLA-DPA1	Resiquimod(x)_minus_Placebo(y)	2.08062	0.7578	1.32282	0.208002	0.893189
RBM39	Resiquimod(x)_minus_Placebo(y)	0.9675	-0.3546	1.3221	0.2402	0.893189
CEBPB	Resiquimod(x)_minus_Placebo(y)	1.03225	-0.2878	1.32005	0.118941	0.893189
SS18L2	PolyICLC(x)_minus_Placebo(y)	1.843	0.523	1.32	0.0274867	0.214156
HBQ1	PolyICLC(x)_minus_Placebo(y)	0.011875	-1.3078	1.31967	0.0793757	0.214156
MXD3	Resiquimod(x)_minus_Placebo(y)	2.211	0.8922	1.3188	0.217157	0.893189
LRG1	PolyICLC(x)_minus_Placebo(y)	-0.512375	-1.8306	1.31822	0.205117	0.28477
SPAG1	PolyICLC(x)_minus_Placebo(y)	1.37888	0.0612	1.31767	0.127895	0.227721
CLN3	PolyICLC(x)_minus_Placebo(y)	2.55875	1.2416	1.31715	0.0538511	0.214156
SMPD4	PolyICLC(x)_minus_Placebo(y)	1.3765	0.0598	1.3167	0.125834	0.227343
NNAT	PolyICLC(x)_minus_Placebo(y)	1.48263	0.167	1.31563	0.0779348	0.214156
SNRPD3	Resiquimod(x)_minus_Placebo(y)	1.59375	0.2788	1.31495	0.147794	0.893189
CCDC85C	PolyICLC(x)_minus_Placebo(y)	2.08425	0.771	1.31325	0.206839	0.286219
SPRTN	PolyICLC(x)_minus_Placebo(y)	1.8255	0.513	1.3125	0.109705	0.219654
RETREG2	Resiquimod(x)_minus_Placebo(y)	1.8275	0.5152	1.3123	0.183641	0.893189
ATP5ME	Resiquimod(x)_minus_Placebo(y)	-0.32625	-1.6374	1.31115	0.109565	0.893189
RBM25	Resiquimod(x)_minus_Placebo(y)	0.573625	-0.7374	1.31103	0.119894	0.893189
SOD2	PolyICLC(x)_minus_Placebo(y)	1.47525	0.168	1.30725	0.14477	0.238199
H2BC7	Resiquimod(x)_minus_Placebo(y)	0.30575	-1.0004	1.30615	0.110609	0.893189
SSR4	PolyICLC(x)_minus_Placebo(y)	2.0405	0.735	1.3055	0.0453873	0.214156
MYL5	PolyICLC(x)_minus_Placebo(y)	1.83525	0.5298	1.30545	0.124432	0.226737
GPR183	Resiquimod(x)_minus_Placebo(y)	1.07838	-0.2264	1.30478	0.168759	0.893189
JUND	PolyICLC(x)_minus_Placebo(y)	1.2405	-0.064	1.3045	0.0688092	0.214156
TMED1	PolyICLC(x)_minus_Placebo(y)	1.86163	0.5574	1.30422	0.105936	0.217648
H4C12	Resiquimod(x)_minus_Placebo(y)	-0.285375	-1.5872	1.30183	0.0874909	0.893189
CD3D	Resiquimod(x)_minus_Placebo(y)	-0.282625	-1.5838	1.30117	0.247375	0.893189
DMAC1	Resiquimod(x)_minus_Placebo(y)	0.042625	-1.257	1.29963	0.0725457	0.893189
DUSP6	PolyICLC(x)_minus_Placebo(y)	1.63563	0.3362	1.29943	0.0346485	0.214156
CCDC85B	PolyICLC(x)_minus_Placebo(y)	0.354375	-0.9446	1.29897	0.164975	0.251944
KCP	PolyICLC(x)_minus_Placebo(y)	1.77175	0.473	1.29875	0.0770838	0.214156
SLA2	PolyICLC(x)_minus_Placebo(y)	1.54775	0.25	1.29775	0.00839994	0.214156
PPP1R1A	Resiquimod(x)_minus_Placebo(y)	0.894125	-0.4034	1.29753	0.22238	0.893189
ATP5MF-PTCD1	PolyICLC(x)_minus_Placebo(y)	1.80612	0.5092	1.29693	0.0859921	0.214156
TMEM50B	PolyICLC(x)_minus_Placebo(y)	2.324	1.0282	1.2958	0.144312	0.238018
MED26	PolyICLC(x)_minus_Placebo(y)	1.44675	0.1516	1.29515	0.134645	0.231777
TMEM238	Resiquimod(x)_minus_Placebo(y)	1.24275	-0.0518	1.29455	0.151308	0.893189
CYSTM1	PolyICLC(x)_minus_Placebo(y)	1.57862	0.2842	1.29442	0.123219	0.226085
PHRF1	Resiquimod(x)_minus_Placebo(y)	1.12725	-0.167	1.29425	0.0263521	0.893189
PP2D1	PolyICLC(x)_minus_Placebo(y)	1.31737	0.0244	1.29297	0.11595	0.222661
C15orf40	PolyICLC(x)_minus_Placebo(y)	1.71113	0.4184	1.29272	0.166202	0.252859
BAIAP2L1	PolyICLC(x)_minus_Placebo(y)	1.34175	0.0496	1.29215	0.0932657	0.214291
COMMD3	Resiquimod(x)_minus_Placebo(y)	0.32025	-0.9714	1.29165	0.235945	0.893189
NIT1	PolyICLC(x)_minus_Placebo(y)	2.07662	0.7852	1.29143	0.175908	0.260956
DSE	PolyICLC(x)_minus_Placebo(y)	1.54713	0.256	1.29113	0.125894	0.227343
P2RY11	PolyICLC(x)_minus_Placebo(y)	2.18225	0.8916	1.29065	0.199315	0.280256
FOXK2	PolyICLC(x)_minus_Placebo(y)	1.60763	0.3182	1.28943	0.143439	0.23725
BORCS8	PolyICLC(x)_minus_Placebo(y)	0.230125	-1.057	1.28713	0.113862	0.22178
BOLA2	Resiquimod(x)_minus_Placebo(y)	0.496375	-0.7894	1.28577	0.0717636	0.893189
SRP9	PolyICLC(x)_minus_Placebo(y)	1.60963	0.3248	1.28483	0.168091	0.254297
IFITM5	Resiquimod(x)_minus_Placebo(y)	1.20412	-0.0804	1.28452	0.09414	0.893189
PHPT1	Resiquimod(x)_minus_Placebo(y)	1.02812	-0.2562	1.28432	0.212218	0.893189
SLC22A4	PolyICLC(x)_minus_Placebo(y)	1.371	0.087	1.284	0.00664908	0.214156
KLRF1	PolyICLC(x)_minus_Placebo(y)	0.602125	-0.6784	1.28052	0.0795644	0.214156
ZCWPW1	PolyICLC(x)_minus_Placebo(y)	1.83025	0.5506	1.27965	0.0464817	0.214156
ARSG	PolyICLC(x)_minus_Placebo(y)	1.84288	0.5638	1.27907	0.196988	0.278513
PMPCB	PolyICLC(x)_minus_Placebo(y)	1.3155	0.0366	1.2789	0.144023	0.237768
SHISA5	PolyICLC(x)_minus_Placebo(y)	2.05675	0.7782	1.27855	0.0264689	0.214156
H4C6	Resiquimod(x)_minus_Placebo(y)	1.06038	-0.2178	1.27818	0.0442198	0.893189
UTS2B	Resiquimod(x)_minus_Placebo(y)	1.2295	-0.048	1.2775	0.0891408	0.893189
LENG1	PolyICLC(x)_minus_Placebo(y)	2.06825	0.792	1.27625	0.0527456	0.214156
METTL5	PolyICLC(x)_minus_Placebo(y)	1.82737	0.5514	1.27598	0.0330502	0.214156
METTL5	Resiquimod(x)_minus_Placebo(y)	1.82575	0.5514	1.27435	0.113066	0.893189
ZFP91	PolyICLC(x)_minus_Placebo(y)	0.044375	-1.2292	1.27357	0.132225	0.230111
PTCD1	PolyICLC(x)_minus_Placebo(y)	1.7845	0.5118	1.2727	0.134327	0.231747
ZNF740	Resiquimod(x)_minus_Placebo(y)	2.42963	1.1582	1.27143	0.273146	0.893189
ANAPC13	PolyICLC(x)_minus_Placebo(y)	1.28325	0.0122	1.27105	0.0390794	0.214156
H4-16	Resiquimod(x)_minus_Placebo(y)	0.6345	-0.6358	1.2703	0.112335	0.893189
ACOT13	PolyICLC(x)_minus_Placebo(y)	1.08175	-0.1884	1.27015	0.0319259	0.214156
FAM161B	PolyICLC(x)_minus_Placebo(y)	1.4425	0.1728	1.2697	0.151505	0.242498
DUSP18	PolyICLC(x)_minus_Placebo(y)	1.4585	0.189	1.2695	0.171361	0.256737
SEBOX	PolyICLC(x)_minus_Placebo(y)	1.562	0.2938	1.2682	0.184154	0.267803
SLC25A47	Resiquimod(x)_minus_Placebo(y)	0.107375	-1.158	1.26537	0.194562	0.893189
IRAK1BP1	PolyICLC(x)_minus_Placebo(y)	1.66288	0.3982	1.26467	0.150568	0.24195
GPR183	PolyICLC(x)_minus_Placebo(y)	1.03775	-0.2264	1.26415	0.187581	0.270707
ASF1A	PolyICLC(x)_minus_Placebo(y)	1.32862	0.0662	1.26242	0.207974	0.287217
ARF6	PolyICLC(x)_minus_Placebo(y)	0.244375	-1.0174	1.26178	0.261888	0.334247
TRIM59	Resiquimod(x)_minus_Placebo(y)	1.47212	0.211	1.26113	0.180187	0.893189
TOE1	PolyICLC(x)_minus_Placebo(y)	1.21837	-0.0424	1.26077	0.0886037	0.214156
COMMD3	PolyICLC(x)_minus_Placebo(y)	0.28925	-0.9714	1.26065	0.220738	0.297633
KCTD18	Resiquimod(x)_minus_Placebo(y)	0.071875	-1.1886	1.26048	0.177606	0.893189
MATN1	PolyICLC(x)_minus_Placebo(y)	0.9795	-0.2808	1.2603	0.138059	0.233784
C9orf43	PolyICLC(x)_minus_Placebo(y)	1.51775	0.2576	1.26015	0.0843495	0.214156
PPP1R3E	PolyICLC(x)_minus_Placebo(y)	-0.18225	-1.4422	1.25995	0.283169	0.353717
NRDE2	PolyICLC(x)_minus_Placebo(y)	1.76513	0.5066	1.25852	0.129699	0.228314
SYCP3	Resiquimod(x)_minus_Placebo(y)	1.09438	-0.1608	1.25517	0.138768	0.893189
RAP1B	Resiquimod(x)_minus_Placebo(y)	-0.814875	-2.069	1.25412	0.283227	0.893189
C1orf167	PolyICLC(x)_minus_Placebo(y)	2.06838	0.8146	1.25378	0.0429548	0.214156
NAMPT	PolyICLC(x)_minus_Placebo(y)	-0.95775	-2.2108	1.25305	0.150693	0.24195
BBC3	Resiquimod(x)_minus_Placebo(y)	1.49325	0.2406	1.25265	0.12906	0.893189
GLOD4	PolyICLC(x)_minus_Placebo(y)	1.43263	0.1802	1.25242	0.0870083	0.214156
OSMR	Resiquimod(x)_minus_Placebo(y)	0.849875	-0.4018	1.25168	0.172821	0.893189
SEC22C	PolyICLC(x)_minus_Placebo(y)	1.2065	-0.0434	1.2499	0.0926873	0.214156
B3GALT2	PolyICLC(x)_minus_Placebo(y)	1.02	-0.2288	1.2488	0.0627614	0.214156
WDR83	PolyICLC(x)_minus_Placebo(y)	2.299	1.0506	1.2484	0.153617	0.243769
SPRN	PolyICLC(x)_minus_Placebo(y)	1.2855	0.0378	1.2477	0.0934658	0.214337
TMEM269	PolyICLC(x)_minus_Placebo(y)	1.628	0.3812	1.2468	0.0652009	0.214156
TRMT2A	PolyICLC(x)_minus_Placebo(y)	-0.047875	-1.294	1.24612	0.191311	0.273705
COPZ1	PolyICLC(x)_minus_Placebo(y)	-0.57875	-1.8246	1.24585	0.128735	0.228048
ASB6	PolyICLC(x)_minus_Placebo(y)	1.54012	0.2944	1.24572	0.195848	0.277622
SMIM18	PolyICLC(x)_minus_Placebo(y)	1.10725	-0.1372	1.24445	0.0507812	0.214156
RPS14	PolyICLC(x)_minus_Placebo(y)	0.34975	-0.8942	1.24395	0.0346015	0.214156
H4C1	Resiquimod(x)_minus_Placebo(y)	0.628	-0.6156	1.2436	0.00797062	0.893189
NDUFB11	Resiquimod(x)_minus_Placebo(y)	1.16037	-0.0832	1.24358	0.122965	0.893189
GRTP1	PolyICLC(x)_minus_Placebo(y)	1.07975	-0.163	1.24275	0.19223	0.27445
SRRD	PolyICLC(x)_minus_Placebo(y)	1.952	0.7096	1.2424	0.266825	0.338687
TATDN1	PolyICLC(x)_minus_Placebo(y)	1.493	0.2508	1.2422	0.150172	0.241877
SLC66A1	PolyICLC(x)_minus_Placebo(y)	1.0895	-0.1526	1.2421	0.0755025	0.214156
IPO4	Resiquimod(x)_minus_Placebo(y)	1.43538	0.1936	1.24178	0.0981638	0.893189
ACSBG1	PolyICLC(x)_minus_Placebo(y)	1.5485	0.3082	1.2403	0.0268334	0.214156
MED26	Resiquimod(x)_minus_Placebo(y)	1.391	0.1516	1.2394	0.145645	0.893189
ATP5PF	PolyICLC(x)_minus_Placebo(y)	1.53238	0.2932	1.23917	0.0465273	0.214156
NAA20	PolyICLC(x)_minus_Placebo(y)	0.94375	-0.2934	1.23715	0.0676033	0.214156
SNX32	Resiquimod(x)_minus_Placebo(y)	2.233	0.997	1.236	0.31948	0.893189
NNAT	Resiquimod(x)_minus_Placebo(y)	1.40225	0.167	1.23525	0.102276	0.893189
SPATA1	PolyICLC(x)_minus_Placebo(y)	1.81288	0.5792	1.23368	0.115337	0.222601
EPGN	Resiquimod(x)_minus_Placebo(y)	0.33625	-0.8964	1.23265	0.380019	0.893189
PMCH	PolyICLC(x)_minus_Placebo(y)	0.20775	-1.0242	1.23195	0.0139857	0.214156
ARG2	PolyICLC(x)_minus_Placebo(y)	2.18125	0.9494	1.23185	0.229568	0.305559
FAM181A	PolyICLC(x)_minus_Placebo(y)	-0.491375	-1.723	1.23162	0.0809562	0.214156
ZNF784	PolyICLC(x)_minus_Placebo(y)	-0.0025	-1.2316	1.2291	0.141579	0.236463
CCAR2	PolyICLC(x)_minus_Placebo(y)	1.39338	0.165	1.22837	0.115113	0.222566
TYMP	PolyICLC(x)_minus_Placebo(y)	1.4885	0.2604	1.2281	0.00941998	0.214156
DAP3	PolyICLC(x)_minus_Placebo(y)	1.31763	0.09	1.22762	0.0523856	0.214156
SLC51A	PolyICLC(x)_minus_Placebo(y)	1.60838	0.381	1.22738	0.135399	0.232105
PRORP	Resiquimod(x)_minus_Placebo(y)	1.11363	-0.1136	1.22723	0.148962	0.893189
COA6	Resiquimod(x)_minus_Placebo(y)	-0.106125	-1.3332	1.22707	0.174319	0.893189
MYL5	Resiquimod(x)_minus_Placebo(y)	1.75625	0.5298	1.22645	0.228873	0.893189
MED19	PolyICLC(x)_minus_Placebo(y)	1.5425	0.3172	1.2253	0.0900432	0.214156
SYF2	PolyICLC(x)_minus_Placebo(y)	-0.587125	-1.8118	1.22467	0.0913529	0.214156
HTRA2	PolyICLC(x)_minus_Placebo(y)	1.60088	0.3768	1.22408	0.0329682	0.214156
NCF2	PolyICLC(x)_minus_Placebo(y)	1.24475	0.021	1.22375	0.0366295	0.214156
MYH10	PolyICLC(x)_minus_Placebo(y)	1.11475	-0.1086	1.22335	0.196202	0.277944
CNP	Resiquimod(x)_minus_Placebo(y)	1.97075	0.7486	1.22215	0.252144	0.893189
ANAPC11	PolyICLC(x)_minus_Placebo(y)	1.77925	0.558	1.22125	0.0924592	0.214156
ABCB9	PolyICLC(x)_minus_Placebo(y)	1.264	0.0428	1.2212	0.0399978	0.214156
BCS1L	PolyICLC(x)_minus_Placebo(y)	0.914125	-0.3066	1.22073	0.17984	0.264284
C1orf54	Resiquimod(x)_minus_Placebo(y)	1.9255	0.7052	1.2203	0.300013	0.893189
E2F5	Resiquimod(x)_minus_Placebo(y)	1.41987	0.1998	1.22008	0.118757	0.893189
SLC9B1	Resiquimod(x)_minus_Placebo(y)	1.36787	0.1478	1.22008	0.105708	0.893189
ACAD11	PolyICLC(x)_minus_Placebo(y)	1.31737	0.0976	1.21978	0.0737308	0.214156
S100PBP	Resiquimod(x)_minus_Placebo(y)	-0.197625	-1.4172	1.21958	0.2427	0.893189
H1-10	PolyICLC(x)_minus_Placebo(y)	1.00225	-0.217	1.21925	0.127591	0.227721
MAP3K12	PolyICLC(x)_minus_Placebo(y)	1.4285	0.2094	1.2191	0.14289	0.237026
RPA3	Resiquimod(x)_minus_Placebo(y)	1.69425	0.476	1.21825	0.139415	0.893189
CCDC189	PolyICLC(x)_minus_Placebo(y)	1.57475	0.3568	1.21795	0.0755896	0.214156
PDCD1	Resiquimod(x)_minus_Placebo(y)	0.357125	-0.8578	1.21493	0.309453	0.893189
SERP1	PolyICLC(x)_minus_Placebo(y)	1.49325	0.279	1.21425	0.0512457	0.214156
RNF34	PolyICLC(x)_minus_Placebo(y)	1.8655	0.6528	1.2127	0.209424	0.28831
ARF4	PolyICLC(x)_minus_Placebo(y)	1.21188	-0.0008	1.21267	0.0660051	0.214156
NKIRAS1	PolyICLC(x)_minus_Placebo(y)	1.01325	-0.1992	1.21245	0.0763089	0.214156
HIF1AN	PolyICLC(x)_minus_Placebo(y)	1.77975	0.5678	1.21195	0.143597	0.237431
SPATA1	Resiquimod(x)_minus_Placebo(y)	1.79062	0.5792	1.21142	0.195711	0.893189
XRCC3	PolyICLC(x)_minus_Placebo(y)	1.44125	0.23	1.21125	0.0844117	0.214156
CFAP73	PolyICLC(x)_minus_Placebo(y)	1.817	0.6058	1.2112	0.0675468	0.214156
COX4I1	PolyICLC(x)_minus_Placebo(y)	1.85325	0.6434	1.20985	0.140245	0.235453
MXRA7	Resiquimod(x)_minus_Placebo(y)	-0.094375	-1.3032	1.20883	0.124127	0.893189
H2AC19	Resiquimod(x)_minus_Placebo(y)	0.826	-0.3828	1.2088	0.109392	0.893189
GDF9	PolyICLC(x)_minus_Placebo(y)	1.35512	0.1484	1.20673	0.0247391	0.214156
CDNF	Resiquimod(x)_minus_Placebo(y)	1.358	0.1518	1.2062	0.140855	0.893189
GPS2	Resiquimod(x)_minus_Placebo(y)	1.7295	0.5248	1.2047	0.341691	0.893189
LPAR6	Resiquimod(x)_minus_Placebo(y)	1.36325	0.1586	1.20465	0.0941856	0.893189
TXNIP	PolyICLC(x)_minus_Placebo(y)	-0.1555	-1.3544	1.1989	0.0947603	0.214596
SRGN	PolyICLC(x)_minus_Placebo(y)	-0.266	-1.4648	1.1988	0.243762	0.318689
COPZ1	Resiquimod(x)_minus_Placebo(y)	-0.629125	-1.8246	1.19548	0.176017	0.893189
CD69	PolyICLC(x)_minus_Placebo(y)	-0.32325	-1.518	1.19475	0.0866038	0.214156
TYMP	Resiquimod(x)_minus_Placebo(y)	1.4535	0.2604	1.1931	0.0138122	0.893189
CMC1	PolyICLC(x)_minus_Placebo(y)	2.18913	0.997	1.19213	0.0690627	0.214156
TMEM262	PolyICLC(x)_minus_Placebo(y)	2.11225	0.9208	1.19145	0.182339	0.266138
PLN	Resiquimod(x)_minus_Placebo(y)	0.760875	-0.43	1.19087	0.118828	0.893189
TCHP	PolyICLC(x)_minus_Placebo(y)	2.0545	0.8642	1.1903	0.159852	0.248386
CNOT11	PolyICLC(x)_minus_Placebo(y)	1.351	0.1608	1.1902	0.0304247	0.214156
DGKE	Resiquimod(x)_minus_Placebo(y)	1.20013	0.0104	1.18972	0.0747437	0.893189
FAM117A	PolyICLC(x)_minus_Placebo(y)	1.34025	0.1506	1.18965	0.0808422	0.214156
ABHD16B	PolyICLC(x)_minus_Placebo(y)	1.79888	0.6094	1.18948	0.0333573	0.214156
DDTL	PolyICLC(x)_minus_Placebo(y)	2.12387	0.9344	1.18948	0.0928412	0.214156
NR2C2AP	PolyICLC(x)_minus_Placebo(y)	1.96525	0.7768	1.18845	0.0842185	0.214156
SLC39A9	Resiquimod(x)_minus_Placebo(y)	1.675	0.4874	1.1876	0.235027	0.893189
RRAGC	PolyICLC(x)_minus_Placebo(y)	0.894875	-0.2926	1.18748	0.133703	0.23136
IKBKG	PolyICLC(x)_minus_Placebo(y)	2.77438	1.5874	1.18697	0.174597	0.259805
ASB14	Resiquimod(x)_minus_Placebo(y)	1.41562	0.2312	1.18443	0.112679	0.893189
TMEM64	PolyICLC(x)_minus_Placebo(y)	-1.0145	-2.1982	1.1837	0.217968	0.295228
LINGO3	PolyICLC(x)_minus_Placebo(y)	1.52188	0.3382	1.18368	0.0875243	0.214156
FRAT1	Resiquimod(x)_minus_Placebo(y)	-0.35275	-1.5356	1.18285	0.147703	0.893189
STRADB	PolyICLC(x)_minus_Placebo(y)	1.54062	0.3588	1.18182	0.0470115	0.214156
NPIPB9	Resiquimod(x)_minus_Placebo(y)	0.498	-0.6838	1.1818	0.269009	0.893189
MAB21L2	Resiquimod(x)_minus_Placebo(y)	0.713625	-0.4676	1.18122	0.0812224	0.893189
NOP16	PolyICLC(x)_minus_Placebo(y)	2.06237	0.8814	1.18098	0.185398	0.26886
H2AC20	Resiquimod(x)_minus_Placebo(y)	0.565125	-0.6158	1.18093	0.1299	0.893189
NKX6-2	PolyICLC(x)_minus_Placebo(y)	-0.291125	-1.472	1.18087	0.28634	0.356528
GABARAP	PolyICLC(x)_minus_Placebo(y)	1.1665	-0.0142	1.1807	0.160998	0.249046
RNF113A	PolyICLC(x)_minus_Placebo(y)	1.377	0.1968	1.1802	0.0965037	0.214819
MRPL2	Resiquimod(x)_minus_Placebo(y)	0.5675	-0.6126	1.1801	0.127629	0.893189
CABP7	PolyICLC(x)_minus_Placebo(y)	1.87275	0.697	1.17575	0.015767	0.214156
NCF2	Resiquimod(x)_minus_Placebo(y)	1.19562	0.021	1.17463	0.0396347	0.893189
MAB21L2	PolyICLC(x)_minus_Placebo(y)	0.706625	-0.4676	1.17423	0.0815549	0.214156
PTRH2	PolyICLC(x)_minus_Placebo(y)	1.87813	0.704	1.17413	0.161216	0.249136
RBM15	Resiquimod(x)_minus_Placebo(y)	-0.677	-1.851	1.174	0.411908	0.893189
WDR82	PolyICLC(x)_minus_Placebo(y)	1.35262	0.18	1.17263	0.0816445	0.214156
GDF15	PolyICLC(x)_minus_Placebo(y)	0.916	-0.2552	1.1712	0.072669	0.214156
TRIM59	PolyICLC(x)_minus_Placebo(y)	1.37925	0.211	1.16825	0.205056	0.284764
H4C9	Resiquimod(x)_minus_Placebo(y)	1.73775	0.5702	1.16755	0.323145	0.893189
TNFSF13B	PolyICLC(x)_minus_Placebo(y)	-0.276375	-1.4426	1.16623	0.241618	0.316916
UQCR10	Resiquimod(x)_minus_Placebo(y)	0.31325	-0.8518	1.16505	0.124923	0.893189
TIMM17B	Resiquimod(x)_minus_Placebo(y)	1.6605	0.496	1.1645	0.245638	0.893189
CCDC103	PolyICLC(x)_minus_Placebo(y)	1.82238	0.658	1.16437	0.0704302	0.214156
USP20	PolyICLC(x)_minus_Placebo(y)	1.5235	0.3592	1.1643	0.136203	0.23244
NKIRAS1	Resiquimod(x)_minus_Placebo(y)	0.9645	-0.1992	1.1637	0.0837516	0.893189
TMEM150A	PolyICLC(x)_minus_Placebo(y)	0.89325	-0.2698	1.16305	0.0343064	0.214156
OXSM	Resiquimod(x)_minus_Placebo(y)	1.29563	0.133	1.16263	0.0975827	0.893189
CENPN	Resiquimod(x)_minus_Placebo(y)	0.778	-0.3836	1.1616	0.065326	0.893189
SLC18A2	PolyICLC(x)_minus_Placebo(y)	0.830125	-0.3314	1.16152	0.113195	0.221534
HECA	PolyICLC(x)_minus_Placebo(y)	1.05787	-0.103	1.16088	0.108933	0.219067
GBP5	PolyICLC(x)_minus_Placebo(y)	0.339	-0.8218	1.1608	0.253754	0.327205
PPL	PolyICLC(x)_minus_Placebo(y)	1.17325	0.0136	1.15965	0.0177234	0.214156
SPTY2D1OS	Resiquimod(x)_minus_Placebo(y)	1.3865	0.229	1.1575	0.359825	0.893189
TRIM14	PolyICLC(x)_minus_Placebo(y)	1.6165	0.4592	1.1573	0.0062799	0.214156
UBE2K	Resiquimod(x)_minus_Placebo(y)	-0.014625	-1.1718	1.15718	0.217397	0.893189
RNF24	PolyICLC(x)_minus_Placebo(y)	-0.335125	-1.4922	1.15708	0.214605	0.292661
ANP32B	PolyICLC(x)_minus_Placebo(y)	1.09937	-0.0576	1.15698	0.115383	0.222601
NOL7	PolyICLC(x)_minus_Placebo(y)	1.45425	0.2976	1.15665	0.221265	0.298057
MAP11	PolyICLC(x)_minus_Placebo(y)	1.4075	0.2518	1.1557	0.0302245	0.214156
TMSB10	PolyICLC(x)_minus_Placebo(y)	1.19925	0.044	1.15525	0.0783899	0.214156
MROH8	PolyICLC(x)_minus_Placebo(y)	1.89875	0.7444	1.15435	0.0529229	0.214156
SLC9B1	PolyICLC(x)_minus_Placebo(y)	1.30212	0.1478	1.15433	0.0978039	0.215076
ATP6V1C2	Resiquimod(x)_minus_Placebo(y)	2.21025	1.0562	1.15405	0.321755	0.893189
ATP5MF-PTCD1	Resiquimod(x)_minus_Placebo(y)	1.66325	0.5092	1.15405	0.15293	0.893189
TXNDC5	PolyICLC(x)_minus_Placebo(y)	0.157125	-0.9966	1.15372	0.236888	0.312605
WDR38	PolyICLC(x)_minus_Placebo(y)	1.24212	0.0884	1.15372	0.146098	0.239507
TP53TG5	PolyICLC(x)_minus_Placebo(y)	1.43562	0.282	1.15362	0.248184	0.322202
ANKRD20A1	Resiquimod(x)_minus_Placebo(y)	-1.67287	-2.8264	1.15352	0.541214	0.893189
EMC9	PolyICLC(x)_minus_Placebo(y)	1.58137	0.428	1.15338	0.00082666	0.214156
UHRF1BP1	PolyICLC(x)_minus_Placebo(y)	1.10763	-0.0446	1.15223	0.0890654	0.214156
GAD2	Resiquimod(x)_minus_Placebo(y)	-1.28662	-2.4388	1.15217	0.39782	0.893189
VCPIP1	Resiquimod(x)_minus_Placebo(y)	-0.6935	-1.8454	1.1519	0.256976	0.893189
COG8	Resiquimod(x)_minus_Placebo(y)	1.65725	0.506	1.15125	0.240366	0.893189
DKC1	PolyICLC(x)_minus_Placebo(y)	1.03125	-0.1196	1.15085	0.272902	0.344116
PIGF	Resiquimod(x)_minus_Placebo(y)	1.615	0.4648	1.1502	0.253271	0.893189
C19orf71	PolyICLC(x)_minus_Placebo(y)	1.623	0.4752	1.1478	0.013098	0.214156
HSPH1	PolyICLC(x)_minus_Placebo(y)	-1.42512	-2.5708	1.14567	0.37165	0.434178
HSPB9	PolyICLC(x)_minus_Placebo(y)	1.46	0.3146	1.1454	0.108875	0.219053
NUDT15	PolyICLC(x)_minus_Placebo(y)	1.641	0.4956	1.1454	0.0950836	0.214674
LAMA5	PolyICLC(x)_minus_Placebo(y)	1.66925	0.5254	1.14385	0.0519343	0.214156
SRGAP2	Resiquimod(x)_minus_Placebo(y)	0.0575	-1.0856	1.1431	0.0959798	0.893189
CACFD1	PolyICLC(x)_minus_Placebo(y)	1.21138	0.0698	1.14158	0.0485013	0.214156
TMEM50B	Resiquimod(x)_minus_Placebo(y)	2.16962	1.0282	1.14142	0.330824	0.893189
JSRP1	Resiquimod(x)_minus_Placebo(y)	2.41438	1.2746	1.13977	0.363537	0.893189
NTMT1	PolyICLC(x)_minus_Placebo(y)	1.42575	0.2884	1.13735	0.223745	0.300445
DHFR	PolyICLC(x)_minus_Placebo(y)	1.37975	0.2424	1.13735	0.0229491	0.214156
NAP1L5	PolyICLC(x)_minus_Placebo(y)	1.33688	0.2	1.13688	0.0720491	0.214156
ARHGEF38	PolyICLC(x)_minus_Placebo(y)	1.691	0.5546	1.1364	0.157207	0.2463
CCNA2	PolyICLC(x)_minus_Placebo(y)	1.07025	-0.0644	1.13465	0.092366	0.214156
MIEF1	Resiquimod(x)_minus_Placebo(y)	-0.281375	-1.4152	1.13383	0.268449	0.893189
TMA16	PolyICLC(x)_minus_Placebo(y)	1.81587	0.6824	1.13348	0.0363348	0.214156
PDHB	PolyICLC(x)_minus_Placebo(y)	1.08425	-0.0486	1.13285	0.124975	0.226986
IFT57	PolyICLC(x)_minus_Placebo(y)	-0.264375	-1.3962	1.13183	0.342456	0.407303
SLIRP	PolyICLC(x)_minus_Placebo(y)	1.61325	0.4818	1.13145	0.207571	0.286842
RPL28	PolyICLC(x)_minus_Placebo(y)	1.34662	0.2158	1.13082	0.109975	0.219783
TGFB1	PolyICLC(x)_minus_Placebo(y)	1.63987	0.5104	1.12948	0.199131	0.280092
XYLT2	PolyICLC(x)_minus_Placebo(y)	1.32987	0.2014	1.12847	0.197409	0.278801
LSM7	PolyICLC(x)_minus_Placebo(y)	0.104625	-1.0232	1.12783	0.367081	0.430453
MCFD2	Resiquimod(x)_minus_Placebo(y)	1.46275	0.337	1.12575	0.204476	0.893189
FAM177A1	PolyICLC(x)_minus_Placebo(y)	1.43962	0.3146	1.12502	0.110135	0.219883
JMJD8	PolyICLC(x)_minus_Placebo(y)	1.82075	0.6958	1.12495	0.0930915	0.214156
UCHL5	Resiquimod(x)_minus_Placebo(y)	1.14413	0.0202	1.12393	0.126087	0.893189
RUNDC3B	Resiquimod(x)_minus_Placebo(y)	-0.465875	-1.5894	1.12353	0.356846	0.893189
ARL5B	PolyICLC(x)_minus_Placebo(y)	-0.443375	-1.566	1.12262	0.316357	0.383912
ADCY7	PolyICLC(x)_minus_Placebo(y)	0.956875	-0.1656	1.12247	0.220112	0.297057
YPEL4	PolyICLC(x)_minus_Placebo(y)	-0.064125	-1.1864	1.12227	0.393283	0.454854
C14orf119	PolyICLC(x)_minus_Placebo(y)	1.55563	0.4352	1.12043	0.0771004	0.214156
TRA2B	Resiquimod(x)_minus_Placebo(y)	-0.338125	-1.4584	1.12027	0.282036	0.893189
PSMA7	PolyICLC(x)_minus_Placebo(y)	1.0985	-0.0216	1.1201	0.151377	0.242427
IAH1	PolyICLC(x)_minus_Placebo(y)	1.83563	0.7158	1.11983	0.158493	0.247312
CATIP	Resiquimod(x)_minus_Placebo(y)	0.84375	-0.2752	1.11895	0.090628	0.893189
RUVBL1	PolyICLC(x)_minus_Placebo(y)	2.22275	1.104	1.11875	0.170712	0.256415
ASB14	PolyICLC(x)_minus_Placebo(y)	1.34937	0.2312	1.11817	0.100646	0.216113
PKIG	PolyICLC(x)_minus_Placebo(y)	1.811	0.6938	1.1172	0.165963	0.252691
BOLL	Resiquimod(x)_minus_Placebo(y)	0.400625	-0.7162	1.11682	0.323038	0.893189
H2AC15	PolyICLC(x)_minus_Placebo(y)	0.966	-0.1508	1.1168	0.183885	0.267575
HERC3	Resiquimod(x)_minus_Placebo(y)	1.44863	0.3322	1.11643	0.179734	0.893189
GFM2	PolyICLC(x)_minus_Placebo(y)	1.7285	0.6124	1.1161	0.095678	0.214819
RSPH9	PolyICLC(x)_minus_Placebo(y)	1.60438	0.4898	1.11458	0.223813	0.300477
ANAPC10	PolyICLC(x)_minus_Placebo(y)	1.32713	0.2134	1.11373	0.0416496	0.214156
SRRD	Resiquimod(x)_minus_Placebo(y)	1.823	0.7096	1.1134	0.338757	0.893189
POLG2	PolyICLC(x)_minus_Placebo(y)	1.41125	0.2982	1.11305	0.0721832	0.214156
LONP1	PolyICLC(x)_minus_Placebo(y)	1.22863	0.1156	1.11302	0.105837	0.217648
PPIL6	PolyICLC(x)_minus_Placebo(y)	1.26937	0.1578	1.11157	0.0290791	0.214156
H2BC15	Resiquimod(x)_minus_Placebo(y)	1.13488	0.0234	1.11147	0.23847	0.893189
DERL1	Resiquimod(x)_minus_Placebo(y)	-0.279	-1.3902	1.1112	0.331417	0.893189
MFSD11	Resiquimod(x)_minus_Placebo(y)	1.76875	0.6592	1.10955	0.30851	0.893189
MBOAT4	Resiquimod(x)_minus_Placebo(y)	0.824125	-0.2854	1.10953	0.270295	0.893189
RBM12B	Resiquimod(x)_minus_Placebo(y)	-1.19912	-2.3076	1.10848	0.362052	0.893189
CENPO	PolyICLC(x)_minus_Placebo(y)	1.57187	0.4634	1.10848	0.107587	0.218247
CKB	PolyICLC(x)_minus_Placebo(y)	-1.16688	-2.2742	1.10732	0.26079	0.333442
ZFAND5	Resiquimod(x)_minus_Placebo(y)	0.641375	-0.4656	1.10698	0.387836	0.893189
CFL1	PolyICLC(x)_minus_Placebo(y)	1.73113	0.625	1.10613	0.0769136	0.214156
CBLN3	Resiquimod(x)_minus_Placebo(y)	1.22538	0.1194	1.10597	0.284268	0.893189
SLC26A1	PolyICLC(x)_minus_Placebo(y)	1.65387	0.5484	1.10547	0.022618	0.214156
CARHSP1	PolyICLC(x)_minus_Placebo(y)	1.41125	0.306	1.10525	0.128821	0.228048
IRAK1BP1	Resiquimod(x)_minus_Placebo(y)	1.50212	0.3982	1.10393	0.21753	0.893189
ZNF771	Resiquimod(x)_minus_Placebo(y)	1.582	0.4794	1.1026	0.156321	0.893189
FAM71D	Resiquimod(x)_minus_Placebo(y)	-0.131125	-1.233	1.10187	0.257394	0.893189
CNTD1	PolyICLC(x)_minus_Placebo(y)	1.56575	0.4648	1.10095	0.138267	0.233876
NANS	PolyICLC(x)_minus_Placebo(y)	2.04612	0.9456	1.10052	0.0179503	0.214156
PUDP	PolyICLC(x)_minus_Placebo(y)	1.11338	0.0134	1.09997	0.033182	0.214156
ZCCHC3	PolyICLC(x)_minus_Placebo(y)	1.91013	0.812	1.09813	0.199055	0.280056
RPS4X	Resiquimod(x)_minus_Placebo(y)	-0.675125	-1.773	1.09787	0.254528	0.893189
CFL1	Resiquimod(x)_minus_Placebo(y)	1.721	0.625	1.096	0.112598	0.893189
PPP6R3	Resiquimod(x)_minus_Placebo(y)	-0.99925	-2.0952	1.09595	0.432742	0.893189
SVBP	Resiquimod(x)_minus_Placebo(y)	1.44063	0.346	1.09462	0.202103	0.893189
ZNF433	PolyICLC(x)_minus_Placebo(y)	1.262	0.1678	1.0942	0.165546	0.25238
CA14	PolyICLC(x)_minus_Placebo(y)	0.759625	-0.3322	1.09183	0.216903	0.2943
MAMDC4	PolyICLC(x)_minus_Placebo(y)	1.2935	0.2018	1.0917	0.205848	0.285376
H2BC15	PolyICLC(x)_minus_Placebo(y)	1.11475	0.0234	1.09135	0.228512	0.304735
POLR3GL	PolyICLC(x)_minus_Placebo(y)	0.3545	-0.736	1.0905	0.215401	0.293303
ARG2	Resiquimod(x)_minus_Placebo(y)	2.03987	0.9494	1.09048	0.372272	0.893189
C19orf44	PolyICLC(x)_minus_Placebo(y)	1.56563	0.4752	1.09042	0.127863	0.227721
CALHM5	Resiquimod(x)_minus_Placebo(y)	1.27675	0.1864	1.09035	0.0481362	0.893189
RPLP2	Resiquimod(x)_minus_Placebo(y)	0.1575	-0.9324	1.0899	0.0997758	0.893189
MTHFS	PolyICLC(x)_minus_Placebo(y)	1.17388	0.0844	1.08947	0.125005	0.226986
SPTY2D1OS	PolyICLC(x)_minus_Placebo(y)	1.31825	0.229	1.08925	0.336828	0.40244
TTLL7	Resiquimod(x)_minus_Placebo(y)	-1.23287	-2.3216	1.08872	0.553744	0.893189
HLA-C	Resiquimod(x)_minus_Placebo(y)	0.568375	-0.5198	1.08817	0.115628	0.893189
BOLA2	PolyICLC(x)_minus_Placebo(y)	0.298625	-0.7894	1.08803	0.0460343	0.214156
DENND6A	Resiquimod(x)_minus_Placebo(y)	0.04775	-1.0396	1.08735	0.100704	0.893189
FAM161B	Resiquimod(x)_minus_Placebo(y)	1.259	0.1728	1.0862	0.230701	0.893189
TXNL4A	PolyICLC(x)_minus_Placebo(y)	0.008125	-1.0776	1.08573	0.221868	0.298604
PP2D1	Resiquimod(x)_minus_Placebo(y)	1.10963	0.0244	1.08523	0.219263	0.893189
TRPT1	PolyICLC(x)_minus_Placebo(y)	1.26662	0.1822	1.08442	0.184553	0.26808
NCBP2	Resiquimod(x)_minus_Placebo(y)	0.926	-0.1566	1.0826	0.339275	0.893189
C4orf46	PolyICLC(x)_minus_Placebo(y)	0.12075	-0.9618	1.08255	0.235465	0.311234
ROMO1	PolyICLC(x)_minus_Placebo(y)	1.14175	0.0616	1.08015	0.326727	0.3934
LGALS2	Resiquimod(x)_minus_Placebo(y)	0.1785	-0.9014	1.0799	0.274715	0.893189
H1-10	Resiquimod(x)_minus_Placebo(y)	0.8615	-0.217	1.0785	0.180765	0.893189
MRNIP	Resiquimod(x)_minus_Placebo(y)	1.8025	0.7244	1.0781	0.372035	0.893189
PPM1M	PolyICLC(x)_minus_Placebo(y)	1.42375	0.3458	1.07795	0.221566	0.298294
CERKL	Resiquimod(x)_minus_Placebo(y)	2.03688	0.9592	1.07767	0.20271	0.893189
RPS6	PolyICLC(x)_minus_Placebo(y)	0.939625	-0.1366	1.07622	0.0306977	0.214156
VTN	PolyICLC(x)_minus_Placebo(y)	1.49737	0.4214	1.07597	0.166354	0.25291
GATC	PolyICLC(x)_minus_Placebo(y)	1.976	0.9006	1.0754	0.216467	0.293995
VRK2	Resiquimod(x)_minus_Placebo(y)	1.14025	0.0654	1.07485	0.00999079	0.893189
CHN2	PolyICLC(x)_minus_Placebo(y)	1.832	0.7576	1.0744	0.0418096	0.214156
TLDC2	Resiquimod(x)_minus_Placebo(y)	3.00438	1.93	1.07438	0.407665	0.893189
NOL7	Resiquimod(x)_minus_Placebo(y)	1.37163	0.2976	1.07403	0.275232	0.893189
DCAF13	PolyICLC(x)_minus_Placebo(y)	1.2595	0.1858	1.0737	0.10167	0.216553
DNAJB1	PolyICLC(x)_minus_Placebo(y)	1.64975	0.5762	1.07355	0.20307	0.283344
SHARPIN	Resiquimod(x)_minus_Placebo(y)	1.682	0.609	1.073	0.29969	0.893189
NANS	Resiquimod(x)_minus_Placebo(y)	2.01713	0.9456	1.07153	0.0834443	0.893189
LTB4R2	PolyICLC(x)_minus_Placebo(y)	2.08075	1.01	1.07075	0.0443531	0.214156
PPM1N	PolyICLC(x)_minus_Placebo(y)	1.64037	0.5698	1.07058	0.0529998	0.214156
TIGD6	PolyICLC(x)_minus_Placebo(y)	1.1315	0.0616	1.0699	0.048926	0.214156
TAF10	PolyICLC(x)_minus_Placebo(y)	2.37438	1.3054	1.06898	0.171783	0.257088
RMND5B	PolyICLC(x)_minus_Placebo(y)	1.99612	0.9284	1.06773	0.144012	0.237768
TUBA1C	Resiquimod(x)_minus_Placebo(y)	1.87862	0.8114	1.06723	0.321518	0.893189
CCDC85C	Resiquimod(x)_minus_Placebo(y)	1.838	0.771	1.067	0.352931	0.893189
USP35	PolyICLC(x)_minus_Placebo(y)	1.29012	0.2248	1.06533	0.128502	0.228048
ZRANB3	PolyICLC(x)_minus_Placebo(y)	1.55812	0.493	1.06513	0.0565954	0.214156
CLN5	PolyICLC(x)_minus_Placebo(y)	1.647	0.5824	1.0646	0.313533	0.381152
ZNF7	PolyICLC(x)_minus_Placebo(y)	1.47	0.4058	1.0642	0.218427	0.295508
C6orf47	PolyICLC(x)_minus_Placebo(y)	0.175625	-0.8884	1.06402	0.165382	0.252298
APPL2	Resiquimod(x)_minus_Placebo(y)	1.01887	-0.0446	1.06347	0.0464915	0.893189
GJD3	PolyICLC(x)_minus_Placebo(y)	1.11675	0.0534	1.06335	0.120068	0.224337
HSD11B2	PolyICLC(x)_minus_Placebo(y)	1.51075	0.4478	1.06295	0.134747	0.231801
NUP88	Resiquimod(x)_minus_Placebo(y)	1.64362	0.5818	1.06183	0.140067	0.893189
S100A8	PolyICLC(x)_minus_Placebo(y)	0.306125	-0.7554	1.06153	0.0775941	0.214156
STK17A	Resiquimod(x)_minus_Placebo(y)	1.13163	0.0704	1.06123	0.0232746	0.893189
ZSWIM8	PolyICLC(x)_minus_Placebo(y)	1.20225	0.1418	1.06045	0.090402	0.214156
NPRL3	PolyICLC(x)_minus_Placebo(y)	1.51038	0.45	1.06038	0.100755	0.216138
SLC5A6	PolyICLC(x)_minus_Placebo(y)	1.40637	0.3478	1.05858	0.0466148	0.214156
CEP68	PolyICLC(x)_minus_Placebo(y)	1.46925	0.4108	1.05845	0.160968	0.249027
BASP1	PolyICLC(x)_minus_Placebo(y)	1.35613	0.298	1.05812	0.216304	0.293967
PTRHD1	PolyICLC(x)_minus_Placebo(y)	0.9605	-0.097	1.0575	0.120717	0.224587
CSRP2	Resiquimod(x)_minus_Placebo(y)	0.847125	-0.2098	1.05692	0.0849841	0.893189
CCDC18	Resiquimod(x)_minus_Placebo(y)	1.49537	0.4386	1.05678	0.174624	0.893189
SRR	PolyICLC(x)_minus_Placebo(y)	1.34488	0.2882	1.05668	0.148187	0.240875
SPAG1	Resiquimod(x)_minus_Placebo(y)	1.11712	0.0612	1.05593	0.235217	0.893189
NEIL1	PolyICLC(x)_minus_Placebo(y)	1.93712	0.8814	1.05573	0.168945	0.254972
RPS25	Resiquimod(x)_minus_Placebo(y)	0.836875	-0.2184	1.05527	0.31875	0.893189
CYB561D2	PolyICLC(x)_minus_Placebo(y)	1.928	0.8728	1.0552	0.164883	0.251877
H2AC20	PolyICLC(x)_minus_Placebo(y)	0.439375	-0.6158	1.05517	0.175738	0.260802
HLA-B	Resiquimod(x)_minus_Placebo(y)	0.767625	-0.287	1.05462	0.117366	0.893189
PMPCB	Resiquimod(x)_minus_Placebo(y)	1.091	0.0366	1.0544	0.240326	0.893189
ALDH1A2	Resiquimod(x)_minus_Placebo(y)	1.38512	0.3308	1.05432	0.280188	0.893189
B3GALT2	Resiquimod(x)_minus_Placebo(y)	0.82375	-0.2288	1.05255	0.106907	0.893189
ARG1	PolyICLC(x)_minus_Placebo(y)	1.02975	-0.0226	1.05235	0.265831	0.337939
BEST1	Resiquimod(x)_minus_Placebo(y)	1.68475	0.6326	1.05215	0.403311	0.893189
CRLF1	PolyICLC(x)_minus_Placebo(y)	1.36312	0.3124	1.05072	0.110221	0.219883
HNRNPD	PolyICLC(x)_minus_Placebo(y)	-0.4545	-1.5038	1.0493	0.322667	0.38964
INSYN2B	Resiquimod(x)_minus_Placebo(y)	1.44475	0.3962	1.04855	0.157209	0.893189
SPSB2	PolyICLC(x)_minus_Placebo(y)	1.36175	0.3138	1.04795	0.270449	0.342062
FNDC9	PolyICLC(x)_minus_Placebo(y)	1.20925	0.1618	1.04745	0.12784	0.227721
SNN	PolyICLC(x)_minus_Placebo(y)	1.7005	0.6536	1.0469	0.316032	0.383602
PLTP	PolyICLC(x)_minus_Placebo(y)	1.55937	0.513	1.04638	0.0260778	0.214156
ANKUB1	PolyICLC(x)_minus_Placebo(y)	1.58625	0.5404	1.04585	0.0715776	0.214156
PKIG	Resiquimod(x)_minus_Placebo(y)	1.7385	0.6938	1.0447	0.24567	0.893189
BLOC1S3	Resiquimod(x)_minus_Placebo(y)	-0.217	-1.261	1.044	0.220688	0.893189
FAN1	PolyICLC(x)_minus_Placebo(y)	1.73863	0.6952	1.04343	0.207718	0.286956
SPDYE8	Resiquimod(x)_minus_Placebo(y)	0.424375	-0.6188	1.04317	0.280372	0.893189
SMIM18	Resiquimod(x)_minus_Placebo(y)	0.905875	-0.1372	1.04307	0.124175	0.893189
RXFP4	Resiquimod(x)_minus_Placebo(y)	1.526	0.484	1.042	0.30298	0.893189
VMAC	Resiquimod(x)_minus_Placebo(y)	0.31675	-0.7232	1.03995	0.0932949	0.893189
MSH6	PolyICLC(x)_minus_Placebo(y)	1.66237	0.6228	1.03957	0.282643	0.353283
HARS1	PolyICLC(x)_minus_Placebo(y)	1.29975	0.2602	1.03955	0.128307	0.228033
SNX21	PolyICLC(x)_minus_Placebo(y)	1.34613	0.3066	1.03953	0.0430862	0.214156
IK	PolyICLC(x)_minus_Placebo(y)	1.41787	0.3786	1.03927	0.0252594	0.214156
MRPL55	Resiquimod(x)_minus_Placebo(y)	-0.29875	-1.3374	1.03865	0.249643	0.893189
NBN	PolyICLC(x)_minus_Placebo(y)	-0.307375	-1.346	1.03862	0.104337	0.216996
ADIPOR2	PolyICLC(x)_minus_Placebo(y)	-1.1235	-2.16	1.0365	0.263916	0.336231
APOA2	Resiquimod(x)_minus_Placebo(y)	2.03675	1.0004	1.03635	0.308298	0.893189
HNRNPAB	Resiquimod(x)_minus_Placebo(y)	1.84312	0.8068	1.03632	0.146126	0.893189
COX7C	Resiquimod(x)_minus_Placebo(y)	-0.142	-1.1772	1.0352	0.246387	0.893189
FAM166A	Resiquimod(x)_minus_Placebo(y)	1.697	0.6624	1.0346	0.290154	0.893189
PCP2	Resiquimod(x)_minus_Placebo(y)	1.03737	0.0034	1.03398	0.332105	0.893189
NDUFB3	Resiquimod(x)_minus_Placebo(y)	1.34763	0.3142	1.03343	0.0685577	0.893189
C1orf122	PolyICLC(x)_minus_Placebo(y)	1.8645	0.8316	1.0329	0.293288	0.362899
FAM177A1	Resiquimod(x)_minus_Placebo(y)	1.3475	0.3146	1.0329	0.170938	0.893189
NPC1	PolyICLC(x)_minus_Placebo(y)	1.353	0.3206	1.0324	0.0245029	0.214156
GNPDA2	PolyICLC(x)_minus_Placebo(y)	1.35475	0.3224	1.03235	0.237369	0.313053
PIAS4	PolyICLC(x)_minus_Placebo(y)	1.05175	0.0196	1.03215	0.107684	0.218247
UHRF1BP1	Resiquimod(x)_minus_Placebo(y)	0.98675	-0.0446	1.03135	0.127799	0.893189
SLC7A6	PolyICLC(x)_minus_Placebo(y)	1.12325	0.0922	1.03105	0.0962565	0.214819
CYSTM1	Resiquimod(x)_minus_Placebo(y)	1.31513	0.2842	1.03093	0.297309	0.893189
ARF6	Resiquimod(x)_minus_Placebo(y)	0.013	-1.0174	1.0304	0.33574	0.893189
METTL3	PolyICLC(x)_minus_Placebo(y)	1.37037	0.3406	1.02978	0.259389	0.332093
PRR29	Resiquimod(x)_minus_Placebo(y)	2.35712	1.3274	1.02973	0.334172	0.893189
BRIX1	PolyICLC(x)_minus_Placebo(y)	1.05563	0.0278	1.02782	0.168106	0.254297
HNRNPAB	PolyICLC(x)_minus_Placebo(y)	1.83175	0.8068	1.02495	0.124618	0.226751
VPS37C	PolyICLC(x)_minus_Placebo(y)	-0.336375	-1.361	1.02462	0.282115	0.35293
KYAT1	Resiquimod(x)_minus_Placebo(y)	-0.285625	-1.3082	1.02258	0.264837	0.893189
RSPH10B	Resiquimod(x)_minus_Placebo(y)	1.02737	0.0052	1.02218	0.0734021	0.893189
ISG15	PolyICLC(x)_minus_Placebo(y)	0.16625	-0.8558	1.02205	0.339653	0.404749
CCDC103	Resiquimod(x)_minus_Placebo(y)	1.68	0.658	1.022	0.228947	0.893189
COG1	PolyICLC(x)_minus_Placebo(y)	1.30913	0.2882	1.02093	0.176105	0.261098
SLC43A2	PolyICLC(x)_minus_Placebo(y)	0.757125	-0.2636	1.02073	0.0671633	0.214156
SRP14	Resiquimod(x)_minus_Placebo(y)	1.21338	0.1946	1.01877	0.197211	0.893189
CCDC73	Resiquimod(x)_minus_Placebo(y)	1.20412	0.1868	1.01733	0.191643	0.893189
ITGB3BP	PolyICLC(x)_minus_Placebo(y)	1.7275	0.7102	1.0173	0.13234	0.230111
DTNBP1	PolyICLC(x)_minus_Placebo(y)	1.01388	-0.003	1.01687	0.150683	0.24195
LEAP2	PolyICLC(x)_minus_Placebo(y)	1.58125	0.5644	1.01685	0.261777	0.334191
SRGAP2B	PolyICLC(x)_minus_Placebo(y)	0.41325	-0.6036	1.01685	0.144359	0.238042
SMIM13	Resiquimod(x)_minus_Placebo(y)	0.16025	-0.856	1.01625	0.138964	0.893189
ACAD11	Resiquimod(x)_minus_Placebo(y)	1.113	0.0976	1.0154	0.169688	0.893189
NRDE2	Resiquimod(x)_minus_Placebo(y)	1.52188	0.5066	1.01527	0.299487	0.893189
H3-3B	PolyICLC(x)_minus_Placebo(y)	1.58062	0.5656	1.01503	0.154358	0.244301
EMC6	Resiquimod(x)_minus_Placebo(y)	0.624	-0.3896	1.0136	0.181204	0.893189
ANKMY1	PolyICLC(x)_minus_Placebo(y)	2.041	1.0278	1.0132	0.121932	0.225313
GATC	Resiquimod(x)_minus_Placebo(y)	1.91375	0.9006	1.01315	0.353315	0.893189
TMEM53	Resiquimod(x)_minus_Placebo(y)	1.5845	0.5716	1.0129	0.316663	0.893189
CCDC167	Resiquimod(x)_minus_Placebo(y)	1.28012	0.2674	1.01273	0.157253	0.893189
TMEM223	PolyICLC(x)_minus_Placebo(y)	1.88538	0.8732	1.01218	0.0671524	0.214156
FAM149B1	PolyICLC(x)_minus_Placebo(y)	1.09075	0.08	1.01075	0.158386	0.247312
RETREG3	PolyICLC(x)_minus_Placebo(y)	1.17875	0.1684	1.01035	0.0439845	0.214156
CALR	PolyICLC(x)_minus_Placebo(y)	1.16825	0.158	1.01025	0.015118	0.214156
PATL2	Resiquimod(x)_minus_Placebo(y)	-0.157375	-1.1672	1.00982	0.203278	0.893189
JUND	Resiquimod(x)_minus_Placebo(y)	0.94525	-0.064	1.00925	0.113722	0.893189
GLS	Resiquimod(x)_minus_Placebo(y)	0.810625	-0.1984	1.00903	0.0328093	0.893189
H1-4	PolyICLC(x)_minus_Placebo(y)	1.38575	0.3768	1.00895	0.261489	0.334028
RNASEH2C	Resiquimod(x)_minus_Placebo(y)	1.5535	0.5446	1.0089	0.333352	0.893189
ACO1	Resiquimod(x)_minus_Placebo(y)	1.43687	0.4282	1.00867	0.315616	0.893189
ADM	Resiquimod(x)_minus_Placebo(y)	-0.73925	-1.7474	1.00815	0.231041	0.893189
MCL1	Resiquimod(x)_minus_Placebo(y)	0.598	-0.41	1.008	0.0788992	0.893189
NDUFA6	PolyICLC(x)_minus_Placebo(y)	1.1865	0.1786	1.0079	0.148449	0.241039
PSMC3IP	PolyICLC(x)_minus_Placebo(y)	1.63425	0.6268	1.00745	0.0853083	0.214156
H1-0	PolyICLC(x)_minus_Placebo(y)	0.004375	-1.0026	1.00697	0.211829	0.290158
SDR39U1	PolyICLC(x)_minus_Placebo(y)	1.4705	0.4648	1.0057	0.225269	0.301717
VPS37C	Resiquimod(x)_minus_Placebo(y)	-0.3555	-1.361	1.0055	0.26961	0.893189
NAT10	Resiquimod(x)_minus_Placebo(y)	-1.51212	-2.5176	1.00547	0.486762	0.893189
RIPOR3	PolyICLC(x)_minus_Placebo(y)	1.156	0.151	1.005	0.132563	0.230288
GABPA	PolyICLC(x)_minus_Placebo(y)	1.63688	0.6334	1.00347	0.0856841	0.214156
PUS10	PolyICLC(x)_minus_Placebo(y)	0.463625	-0.5398	1.00343	0.203889	0.283954
AANAT	PolyICLC(x)_minus_Placebo(y)	1.52563	0.523	1.00263	0.0545508	0.214156
ADAMTSL4	PolyICLC(x)_minus_Placebo(y)	1.80175	0.7994	1.00235	0.0488419	0.214156
POP5	PolyICLC(x)_minus_Placebo(y)	1.59888	0.5976	1.00127	0.16388	0.251005
PLPP1	PolyICLC(x)_minus_Placebo(y)	1.05825	0.057	1.00125	0.180972	0.265144
POLR3H	PolyICLC(x)_minus_Placebo(y)	2.204	1.2028	1.0012	0.22614	0.302593
ENTPD5	PolyICLC(x)_minus_Placebo(y)	1.19162	0.192	0.999625	0.10433	0.216996
CCDC200	PolyICLC(x)_minus_Placebo(y)	2.60513	1.6056	0.999525	0.0475472	0.214156
BTD	PolyICLC(x)_minus_Placebo(y)	0.98225	-0.0172	0.99945	0.0620544	0.214156
MMP24	PolyICLC(x)_minus_Placebo(y)	1.22538	0.2262	0.999175	0.0656959	0.214156
UTP23	Resiquimod(x)_minus_Placebo(y)	1.67625	0.6778	0.99845	0.311646	0.893189
PTCD1	Resiquimod(x)_minus_Placebo(y)	1.51012	0.5118	0.998325	0.319979	0.893189
NAMPT	Resiquimod(x)_minus_Placebo(y)	-1.213	-2.2108	0.9978	0.227003	0.893189
LNX1	PolyICLC(x)_minus_Placebo(y)	1.29337	0.2956	0.997775	0.120155	0.224337
FTH1	PolyICLC(x)_minus_Placebo(y)	1.40375	0.4068	0.99695	0.0296666	0.214156
BBIP1	PolyICLC(x)_minus_Placebo(y)	0.91175	-0.0842	0.99595	0.360544	0.424429
PMCH	Resiquimod(x)_minus_Placebo(y)	-0.0285	-1.0242	0.9957	0.0864975	0.893189
ZDHHC14	Resiquimod(x)_minus_Placebo(y)	-1.409	-2.4046	0.9956	0.562258	0.893189
KLHDC7B	PolyICLC(x)_minus_Placebo(y)	0.103375	-0.892	0.995375	0.2273	0.303637
PIK3AP1	Resiquimod(x)_minus_Placebo(y)	-0.2835	-1.2782	0.9947	0.304449	0.893189
PIM3	PolyICLC(x)_minus_Placebo(y)	0.7295	-0.2646	0.9941	0.0569977	0.214156
DRD4	Resiquimod(x)_minus_Placebo(y)	-0.683125	-1.6772	0.994075	0.373496	0.893189
GDF11	Resiquimod(x)_minus_Placebo(y)	0.92175	-0.0722	0.99395	0.106547	0.893189
TCHP	Resiquimod(x)_minus_Placebo(y)	1.8575	0.8642	0.9933	0.307597	0.893189
DENND6A	PolyICLC(x)_minus_Placebo(y)	-0.047	-1.0396	0.9926	0.10114	0.216386
HCFC1R1	PolyICLC(x)_minus_Placebo(y)	1.8165	0.8242	0.9923	0.154363	0.244301
SRMS	Resiquimod(x)_minus_Placebo(y)	-1.031	-2.0232	0.9922	0.454517	0.893189
CCDC12	Resiquimod(x)_minus_Placebo(y)	-0.207	-1.1986	0.9916	0.33935	0.893189
PSD	PolyICLC(x)_minus_Placebo(y)	0.84625	-0.1452	0.99145	0.115437	0.222601
B3GAT2	PolyICLC(x)_minus_Placebo(y)	1.71175	0.7208	0.99095	0.126755	0.227414
CTBS	Resiquimod(x)_minus_Placebo(y)	0.483625	-0.5066	0.990225	0.069197	0.893189
TAF9B	PolyICLC(x)_minus_Placebo(y)	1.12912	0.139	0.990125	0.284818	0.35519
NCAPD3	PolyICLC(x)_minus_Placebo(y)	1.58763	0.5984	0.989225	0.113838	0.22178
ERBB2	PolyICLC(x)_minus_Placebo(y)	1.20663	0.2186	0.988025	0.0349996	0.214156
TAF9B	Resiquimod(x)_minus_Placebo(y)	1.12688	0.139	0.987875	0.308764	0.893189
B3GNT4	PolyICLC(x)_minus_Placebo(y)	1.58725	0.5996	0.98765	0.216209	0.293912
NMT2	PolyICLC(x)_minus_Placebo(y)	1.12587	0.1384	0.987475	0.0654185	0.214156
CHADL	PolyICLC(x)_minus_Placebo(y)	1.3915	0.4044	0.9871	0.00410598	0.214156
HAS3	PolyICLC(x)_minus_Placebo(y)	1.96212	0.9756	0.986525	0.123423	0.22616
ZFC3H1	PolyICLC(x)_minus_Placebo(y)	0.762375	-0.2236	0.985975	0.0890075	0.214156
EME2	PolyICLC(x)_minus_Placebo(y)	1.53713	0.5512	0.985925	0.179712	0.264252
GALNT5	PolyICLC(x)_minus_Placebo(y)	-0.118875	-1.104	0.985125	0.201215	0.281772
UTP23	PolyICLC(x)_minus_Placebo(y)	1.66288	0.6778	0.985075	0.231932	0.30777
ACAT2	PolyICLC(x)_minus_Placebo(y)	1.27425	0.2892	0.98505	0.123477	0.226209
PBDC1	Resiquimod(x)_minus_Placebo(y)	-0.242375	-1.2268	0.984425	0.317535	0.893189
WDR83OS	PolyICLC(x)_minus_Placebo(y)	1.554	0.5716	0.9824	0.149621	0.241537
REV1	PolyICLC(x)_minus_Placebo(y)	0.83875	-0.1432	0.98195	0.142781	0.236986
ATP5PF	Resiquimod(x)_minus_Placebo(y)	1.275	0.2932	0.9818	0.153375	0.893189
CRYZ	Resiquimod(x)_minus_Placebo(y)	1.0975	0.116	0.9815	0.233033	0.893189
ISG15	Resiquimod(x)_minus_Placebo(y)	0.124875	-0.8558	0.980675	0.386457	0.893189
ATG10	Resiquimod(x)_minus_Placebo(y)	1.34112	0.3612	0.979925	0.317189	0.893189
TMSB10	Resiquimod(x)_minus_Placebo(y)	1.02363	0.044	0.979625	0.146263	0.893189
KCNJ13	PolyICLC(x)_minus_Placebo(y)	0.777375	-0.2018	0.979175	0.209926	0.288476
CXCR6	PolyICLC(x)_minus_Placebo(y)	1.49737	0.5186	0.978775	0.230264	0.306149
RPS25	PolyICLC(x)_minus_Placebo(y)	0.760125	-0.2184	0.978525	0.337762	0.40313
NUDCD1	Resiquimod(x)_minus_Placebo(y)	1.043	0.065	0.978	0.170004	0.893189
SKP1	PolyICLC(x)_minus_Placebo(y)	0.77275	-0.205	0.97775	0.309964	0.377861
OAZ3	PolyICLC(x)_minus_Placebo(y)	1.21188	0.2348	0.977075	0.128765	0.228048
C1orf146	Resiquimod(x)_minus_Placebo(y)	0.032375	-0.944	0.976375	0.116583	0.893189
KCTD4	Resiquimod(x)_minus_Placebo(y)	0.964125	-0.0116	0.975725	0.236365	0.893189
C16orf87	Resiquimod(x)_minus_Placebo(y)	-1.47113	-2.4464	0.975275	0.363061	0.893189
PPP1R3E	Resiquimod(x)_minus_Placebo(y)	-0.4675	-1.4422	0.9747	0.446369	0.893189
DDTL	Resiquimod(x)_minus_Placebo(y)	1.90863	0.9344	0.974225	0.334741	0.893189
HMGB2	Resiquimod(x)_minus_Placebo(y)	0.461125	-0.5126	0.973725	0.181975	0.893189
MRFAP1	Resiquimod(x)_minus_Placebo(y)	0.76425	-0.209	0.97325	0.214249	0.893189
KAT2A	Resiquimod(x)_minus_Placebo(y)	0.569625	-0.4034	0.973025	0.593368	0.893189
ITFG1	PolyICLC(x)_minus_Placebo(y)	1.55212	0.5796	0.972525	0.113507	0.22178
C1orf122	Resiquimod(x)_minus_Placebo(y)	1.803	0.8316	0.9714	0.416868	0.893189
PTK6	PolyICLC(x)_minus_Placebo(y)	0.73325	-0.2376	0.97085	0.216616	0.294085
ZNF575	PolyICLC(x)_minus_Placebo(y)	2.06712	1.0968	0.970325	0.168887	0.254951
BCL10	Resiquimod(x)_minus_Placebo(y)	-0.365625	-1.3358	0.970175	0.322455	0.893189
GDF9	Resiquimod(x)_minus_Placebo(y)	1.11837	0.1484	0.969975	0.145753	0.893189
KLHDC2	PolyICLC(x)_minus_Placebo(y)	1.51687	0.548	0.968875	0.233595	0.30936
RAPGEF6	Resiquimod(x)_minus_Placebo(y)	0.31325	-0.6552	0.96845	0.286975	0.893189
GLT8D1	PolyICLC(x)_minus_Placebo(y)	1.11875	0.1506	0.96815	0.148793	0.241129
FHOD1	PolyICLC(x)_minus_Placebo(y)	0.892125	-0.0752	0.967325	0.131179	0.22956
DONSON	Resiquimod(x)_minus_Placebo(y)	1.85225	0.885	0.96725	0.232933	0.893189
GRIN2C	PolyICLC(x)_minus_Placebo(y)	1.16825	0.2014	0.96685	0.0733881	0.214156
ZCCHC24	PolyICLC(x)_minus_Placebo(y)	-0.0395	-1.0062	0.9667	0.191244	0.273644
UQCC2	Resiquimod(x)_minus_Placebo(y)	1.488	0.5214	0.9666	0.22071	0.893189
XRCC3	Resiquimod(x)_minus_Placebo(y)	1.1965	0.23	0.9665	0.15867	0.893189
AANAT	Resiquimod(x)_minus_Placebo(y)	1.489	0.523	0.966	0.0944722	0.893189
HSBP1L1	PolyICLC(x)_minus_Placebo(y)	0.67575	-0.2898	0.96555	0.14773	0.24045
TVP23A	Resiquimod(x)_minus_Placebo(y)	1.62563	0.6606	0.965025	0.313134	0.893189
C8orf58	Resiquimod(x)_minus_Placebo(y)	0.60575	-0.3588	0.96455	0.224485	0.893189
H3C8	Resiquimod(x)_minus_Placebo(y)	-0.936875	-1.9012	0.964325	0.427101	0.893189
TYW1	Resiquimod(x)_minus_Placebo(y)	1.034	0.0702	0.9638	0.344575	0.893189
PSTK	Resiquimod(x)_minus_Placebo(y)	1.05163	0.0882	0.963425	0.358027	0.893189
CPM	PolyICLC(x)_minus_Placebo(y)	0.91075	-0.0522	0.96295	0.163951	0.251005
H1-2	PolyICLC(x)_minus_Placebo(y)	0.97025	0.008	0.96225	0.278712	0.349855
GPS1	PolyICLC(x)_minus_Placebo(y)	1.36525	0.4032	0.96205	0.110595	0.21999
CGGBP1	PolyICLC(x)_minus_Placebo(y)	1.26988	0.3086	0.961275	0.128964	0.228048
CHMP1B	Resiquimod(x)_minus_Placebo(y)	1.163	0.2032	0.9598	0.13612	0.893189
MANBA	Resiquimod(x)_minus_Placebo(y)	-0.464625	-1.4242	0.959575	0.406211	0.893189
PHF20L1	Resiquimod(x)_minus_Placebo(y)	-1.16863	-2.1276	0.958975	0.521689	0.893189
HSPD1	PolyICLC(x)_minus_Placebo(y)	1.028	0.0698	0.9582	0.129242	0.228132
SLC37A1	Resiquimod(x)_minus_Placebo(y)	-0.542125	-1.5002	0.958075	0.43144	0.893189
CPM	Resiquimod(x)_minus_Placebo(y)	0.905875	-0.0522	0.958075	0.199721	0.893189
ACSBG1	Resiquimod(x)_minus_Placebo(y)	1.26588	0.3082	0.957675	0.118552	0.893189
CALM2	PolyICLC(x)_minus_Placebo(y)	0.153	-0.8046	0.9576	0.304497	0.372999
DYNLRB2	Resiquimod(x)_minus_Placebo(y)	-0.65075	-1.6066	0.95585	0.401369	0.893189
BNIP2	Resiquimod(x)_minus_Placebo(y)	0.13875	-0.817	0.95575	0.04351	0.893189
IRF7	Resiquimod(x)_minus_Placebo(y)	0.776625	-0.179	0.955625	0.20909	0.893189
TULP2	Resiquimod(x)_minus_Placebo(y)	0.71475	-0.2408	0.95555	0.299684	0.893189
TCEAL3	Resiquimod(x)_minus_Placebo(y)	0.16475	-0.7906	0.95535	0.0401442	0.893189
OTUB2	PolyICLC(x)_minus_Placebo(y)	1.01862	0.0636	0.955025	0.231281	0.3072
KCTD12	Resiquimod(x)_minus_Placebo(y)	0.1685	-0.7862	0.9547	0.0535349	0.893189
ATG10	PolyICLC(x)_minus_Placebo(y)	1.31563	0.3612	0.954425	0.261529	0.334051
SMIM4	Resiquimod(x)_minus_Placebo(y)	1.68063	0.728	0.952625	0.191011	0.893189
BOLA1	Resiquimod(x)_minus_Placebo(y)	0.810875	-0.14	0.950875	0.154396	0.893189
DCAF6	PolyICLC(x)_minus_Placebo(y)	0.963625	0.0128	0.950825	0.125482	0.227308
DLEC1	PolyICLC(x)_minus_Placebo(y)	1.55862	0.6086	0.950025	0.048314	0.214156
SLC25A35	PolyICLC(x)_minus_Placebo(y)	1.49063	0.5422	0.948425	0.160222	0.248713
TFIP11	PolyICLC(x)_minus_Placebo(y)	1.53662	0.5894	0.947225	0.242775	0.317877
CSRP2	PolyICLC(x)_minus_Placebo(y)	0.7365	-0.2098	0.9463	0.160336	0.248789
SRP14	PolyICLC(x)_minus_Placebo(y)	1.14088	0.1946	0.946275	0.197258	0.278698
PTPMT1	PolyICLC(x)_minus_Placebo(y)	1.73537	0.79	0.945375	0.328126	0.3946
DND1	PolyICLC(x)_minus_Placebo(y)	1.78737	0.842	0.945375	0.182164	0.266001
FAM126B	PolyICLC(x)_minus_Placebo(y)	0.621125	-0.3236	0.944725	0.245739	0.320373
FUT4	Resiquimod(x)_minus_Placebo(y)	-0.354375	-1.298	0.943625	0.31075	0.893189
SMPD4	Resiquimod(x)_minus_Placebo(y)	1.00275	0.0598	0.94295	0.285203	0.893189
NUDT13	PolyICLC(x)_minus_Placebo(y)	1.43837	0.4958	0.942575	0.270174	0.341844
UQCRQ	PolyICLC(x)_minus_Placebo(y)	-0.5405	-1.4824	0.9419	0.369785	0.43288
C9orf40	PolyICLC(x)_minus_Placebo(y)	0.0645	-0.8774	0.9419	0.246143	0.320614
TADA1	PolyICLC(x)_minus_Placebo(y)	1.31187	0.37	0.941875	0.133424	0.231106
YPEL4	Resiquimod(x)_minus_Placebo(y)	-0.244625	-1.1864	0.941775	0.482816	0.893189
BUD23	Resiquimod(x)_minus_Placebo(y)	0.873375	-0.0682	0.941575	0.411866	0.893189
ARID5A	Resiquimod(x)_minus_Placebo(y)	-1.0285	-1.9698	0.9413	0.423183	0.893189
NFE2L3	PolyICLC(x)_minus_Placebo(y)	0.993125	0.0522	0.940925	0.371876	0.434361
PIH1D1	PolyICLC(x)_minus_Placebo(y)	0.89725	-0.0436	0.94085	0.049844	0.214156
DNAJB1	Resiquimod(x)_minus_Placebo(y)	1.5165	0.5762	0.9403	0.305256	0.893189
R3HCC1L	Resiquimod(x)_minus_Placebo(y)	-1.28487	-2.225	0.940125	0.380791	0.893189
ETFRF1	Resiquimod(x)_minus_Placebo(y)	1.14813	0.2082	0.939925	0.252087	0.893189
UQCC2	PolyICLC(x)_minus_Placebo(y)	1.46012	0.5214	0.938725	0.225297	0.301731
UTRN	Resiquimod(x)_minus_Placebo(y)	-1.26362	-2.201	0.937375	0.626284	0.893251
RNF43	PolyICLC(x)_minus_Placebo(y)	1.04275	0.1058	0.93695	0.326354	0.393082
ERMP1	Resiquimod(x)_minus_Placebo(y)	1.45575	0.5188	0.93695	0.164263	0.893189
RPA2	Resiquimod(x)_minus_Placebo(y)	1.41413	0.4786	0.935525	0.307131	0.893189
MARS1	PolyICLC(x)_minus_Placebo(y)	1.73175	0.7966	0.93515	0.146751	0.239903
MTMR6	Resiquimod(x)_minus_Placebo(y)	-0.758	-1.693	0.935	0.489222	0.893189
CIDEB	PolyICLC(x)_minus_Placebo(y)	1.48412	0.5492	0.934925	0.064217	0.214156
LYN	Resiquimod(x)_minus_Placebo(y)	-1.17663	-2.1114	0.934775	0.426748	0.893189
GMPR2	PolyICLC(x)_minus_Placebo(y)	1.44075	0.506	0.93475	0.286152	0.356374
SLC6A7	PolyICLC(x)_minus_Placebo(y)	-1.94588	-2.8804	0.934525	0.566242	0.613555
TMEM204	PolyICLC(x)_minus_Placebo(y)	-0.001375	-0.9354	0.934025	0.420209	0.479404
LIN7C	Resiquimod(x)_minus_Placebo(y)	-0.69025	-1.6232	0.93295	0.431435	0.893189
LOXL3	PolyICLC(x)_minus_Placebo(y)	1.44125	0.5086	0.93265	0.071104	0.214156
H2AC15	Resiquimod(x)_minus_Placebo(y)	0.781375	-0.1508	0.932175	0.222475	0.893189
MKRN2	PolyICLC(x)_minus_Placebo(y)	0.354125	-0.5776	0.931725	0.17702	0.261981
TMEM97	PolyICLC(x)_minus_Placebo(y)	1.19588	0.2642	0.931675	0.0734644	0.214156
PLEKHJ1	PolyICLC(x)_minus_Placebo(y)	1.48638	0.5558	0.930575	0.0926426	0.214156
PERP	Resiquimod(x)_minus_Placebo(y)	-0.456125	-1.3864	0.930275	0.433888	0.893189
NEK11	PolyICLC(x)_minus_Placebo(y)	0.41925	-0.511	0.93025	0.0819368	0.214156
STRADB	Resiquimod(x)_minus_Placebo(y)	1.2885	0.3588	0.9297	0.199433	0.893189
P2RY11	Resiquimod(x)_minus_Placebo(y)	1.82125	0.8916	0.92965	0.445755	0.893189
ABI1	Resiquimod(x)_minus_Placebo(y)	0.325375	-0.6042	0.929575	0.149769	0.893189
DPH5	PolyICLC(x)_minus_Placebo(y)	1.06937	0.1402	0.929175	0.168653	0.254785
FAM104A	PolyICLC(x)_minus_Placebo(y)	1.52887	0.5998	0.929075	0.184428	0.268041
TMBIM4	PolyICLC(x)_minus_Placebo(y)	-0.147875	-1.0768	0.928925	0.120264	0.224337
RPS28	Resiquimod(x)_minus_Placebo(y)	1.82488	0.896	0.928875	0.336519	0.893189
CFAP410	PolyICLC(x)_minus_Placebo(y)	1.20738	0.279	0.928375	0.0891434	0.214156
CPB2	Resiquimod(x)_minus_Placebo(y)	-0.746875	-1.6744	0.927525	0.271262	0.893189
CCDC151	PolyICLC(x)_minus_Placebo(y)	1.89762	0.9704	0.927225	0.241768	0.316982
BRD7	Resiquimod(x)_minus_Placebo(y)	2.44725	1.5202	0.92705	0.349729	0.893189
TSSK3	PolyICLC(x)_minus_Placebo(y)	1.41312	0.4864	0.926725	0.353848	0.417956
DHFR2	Resiquimod(x)_minus_Placebo(y)	0.3815	-0.5444	0.9259	0.13923	0.893189
SLC25A30	Resiquimod(x)_minus_Placebo(y)	0.1595	-0.7654	0.9249	0.20664	0.893189
PRSS27	PolyICLC(x)_minus_Placebo(y)	0.208375	-0.7164	0.924775	0.139262	0.234701
LXN	PolyICLC(x)_minus_Placebo(y)	1.27388	0.3492	0.924675	0.120916	0.224857
SMS	Resiquimod(x)_minus_Placebo(y)	-0.39625	-1.3204	0.92415	0.468736	0.893189
FAM149B1	Resiquimod(x)_minus_Placebo(y)	1.004	0.08	0.924	0.235578	0.893189
CBX1	PolyICLC(x)_minus_Placebo(y)	1.10638	0.1824	0.923975	0.179249	0.26388
HNRNPU	PolyICLC(x)_minus_Placebo(y)	1.35275	0.4292	0.92355	0.103157	0.216877
CCDC38	PolyICLC(x)_minus_Placebo(y)	0.250375	-0.6728	0.923175	0.153812	0.243846
ACOT13	Resiquimod(x)_minus_Placebo(y)	0.734125	-0.1884	0.922525	0.217074	0.893189
ZCWPW1	Resiquimod(x)_minus_Placebo(y)	1.47237	0.5506	0.921775	0.15359	0.893189
WDR83	Resiquimod(x)_minus_Placebo(y)	1.97225	1.0506	0.92165	0.426702	0.893189
PSMD6	PolyICLC(x)_minus_Placebo(y)	1.122	0.2006	0.9214	0.179365	0.263961
G0S2	PolyICLC(x)_minus_Placebo(y)	0.376125	-0.5452	0.921325	0.302271	0.3709
KLC1	PolyICLC(x)_minus_Placebo(y)	1.22487	0.3036	0.921275	0.0257107	0.214156
PTRH2	Resiquimod(x)_minus_Placebo(y)	1.62525	0.704	0.92125	0.337108	0.893189
SMIM10L1	Resiquimod(x)_minus_Placebo(y)	1.10662	0.1854	0.921225	0.278856	0.893189
CYB5D2	Resiquimod(x)_minus_Placebo(y)	-0.20375	-1.1248	0.92105	0.32402	0.893189
HSPA6	PolyICLC(x)_minus_Placebo(y)	1.06025	0.1394	0.92085	0.288221	0.358173
PYROXD1	Resiquimod(x)_minus_Placebo(y)	1.69138	0.7706	0.920775	0.182068	0.893189
IL6ST	Resiquimod(x)_minus_Placebo(y)	-1.479	-2.3996	0.9206	0.463606	0.893189
DRC1	Resiquimod(x)_minus_Placebo(y)	-0.04025	-0.9606	0.92035	0.594832	0.893189
TRAK2	Resiquimod(x)_minus_Placebo(y)	-0.852875	-1.7732	0.920325	0.617131	0.893189
ASTE1	PolyICLC(x)_minus_Placebo(y)	1.30937	0.3894	0.919975	0.105443	0.21739
CD69	Resiquimod(x)_minus_Placebo(y)	-0.598375	-1.518	0.919625	0.207009	0.893189
CBX5	Resiquimod(x)_minus_Placebo(y)	-0.973625	-1.8932	0.919575	0.518353	0.893189
ARGLU1	PolyICLC(x)_minus_Placebo(y)	-0.234	-1.1532	0.9192	0.0803426	0.214156
ZNF740	PolyICLC(x)_minus_Placebo(y)	2.07713	1.1582	0.918925	0.330143	0.396309
SND1	Resiquimod(x)_minus_Placebo(y)	-1.2645	-2.1832	0.9187	0.561442	0.893189
HSFX4	Resiquimod(x)_minus_Placebo(y)	1.89625	0.9776	0.91865	0.362907	0.893189
LAMB1	PolyICLC(x)_minus_Placebo(y)	0.744125	-0.1744	0.918525	0.197283	0.278698
SPDYE1	PolyICLC(x)_minus_Placebo(y)	1.38613	0.4676	0.918525	0.187829	0.270924
SLC43A3	Resiquimod(x)_minus_Placebo(y)	0.0185	-0.9	0.9185	0.182696	0.893189
ZNF789	PolyICLC(x)_minus_Placebo(y)	1.36088	0.4424	0.918475	0.237233	0.312934
HOOK2	Resiquimod(x)_minus_Placebo(y)	1.5535	0.6354	0.9181	0.431667	0.893189
VAT1	Resiquimod(x)_minus_Placebo(y)	1.2685	0.3512	0.9173	0.0211683	0.893189
ABRAXAS1	PolyICLC(x)_minus_Placebo(y)	1.3385	0.4216	0.9169	0.0871811	0.214156
B3GNT4	Resiquimod(x)_minus_Placebo(y)	1.516	0.5996	0.9164	0.30036	0.893189
LRTOMT	PolyICLC(x)_minus_Placebo(y)	1.37888	0.4636	0.915275	0.213776	0.291937
CDKN2D	Resiquimod(x)_minus_Placebo(y)	-0.257	-1.1716	0.9146	0.247788	0.893189
TAGAP	Resiquimod(x)_minus_Placebo(y)	0.247875	-0.6662	0.914075	0.115264	0.893189
C15orf40	Resiquimod(x)_minus_Placebo(y)	1.33213	0.4184	0.913725	0.360539	0.893189
SOD2	Resiquimod(x)_minus_Placebo(y)	1.0815	0.168	0.9135	0.331381	0.893189
H3C13	Resiquimod(x)_minus_Placebo(y)	0.42225	-0.4908	0.91305	0.217604	0.893189
TMEM121B	PolyICLC(x)_minus_Placebo(y)	-0.621375	-1.5342	0.912825	0.386476	0.447979
HBQ1	Resiquimod(x)_minus_Placebo(y)	-0.396625	-1.3078	0.911175	0.253023	0.893189
ZFC3H1	Resiquimod(x)_minus_Placebo(y)	0.686625	-0.2236	0.910225	0.115665	0.893189
ZDHHC9	Resiquimod(x)_minus_Placebo(y)	-0.7875	-1.6976	0.9101	0.269482	0.893189
SH3D19	PolyICLC(x)_minus_Placebo(y)	0.890875	-0.0192	0.910075	0.245925	0.32054
H4C8	PolyICLC(x)_minus_Placebo(y)	1.0565	0.148	0.9085	0.185015	0.26854
S100PBP	PolyICLC(x)_minus_Placebo(y)	-0.50875	-1.4172	0.90845	0.346543	0.410901
MSH6	Resiquimod(x)_minus_Placebo(y)	1.531	0.6228	0.9082	0.365952	0.893189
POLR3H	Resiquimod(x)_minus_Placebo(y)	2.11063	1.2028	0.907825	0.385104	0.893189
CETP	Resiquimod(x)_minus_Placebo(y)	1.01113	0.1038	0.907325	0.151074	0.893189
HTRA2	Resiquimod(x)_minus_Placebo(y)	1.28225	0.3768	0.90545	0.161355	0.893189
ASPN	Resiquimod(x)_minus_Placebo(y)	0.049	-0.8558	0.9048	0.321371	0.893189
CMC2	Resiquimod(x)_minus_Placebo(y)	-0.4085	-1.3132	0.9047	0.404024	0.893189
ADCY7	Resiquimod(x)_minus_Placebo(y)	0.73825	-0.1656	0.90385	0.315731	0.893189
H3-3B	Resiquimod(x)_minus_Placebo(y)	1.46938	0.5656	0.903775	0.206124	0.893189
IPMK	Resiquimod(x)_minus_Placebo(y)	0.263625	-0.6398	0.903425	0.219506	0.893189
WDR38	Resiquimod(x)_minus_Placebo(y)	0.990875	0.0884	0.902475	0.254926	0.893189
RPL26	Resiquimod(x)_minus_Placebo(y)	0.585625	-0.3166	0.902225	0.327356	0.893189
RRBP1	Resiquimod(x)_minus_Placebo(y)	1.02937	0.128	0.901375	0.136181	0.893189
SOX18	Resiquimod(x)_minus_Placebo(y)	-1.97988	-2.8812	0.901325	0.314284	0.893189
LAMTOR4	PolyICLC(x)_minus_Placebo(y)	1.56987	0.6686	0.901275	0.134307	0.231747
TMED5	PolyICLC(x)_minus_Placebo(y)	0.82625	-0.075	0.90125	0.126327	0.227354
MYH10	Resiquimod(x)_minus_Placebo(y)	0.792625	-0.1086	0.901225	0.341113	0.893189
PGM3	PolyICLC(x)_minus_Placebo(y)	1.17538	0.2742	0.901175	0.0591393	0.214156
VTI1B	Resiquimod(x)_minus_Placebo(y)	1.329	0.4282	0.9008	0.17952	0.893189
TMEM129	PolyICLC(x)_minus_Placebo(y)	1.03662	0.136	0.900625	0.0855721	0.214156
USP20	Resiquimod(x)_minus_Placebo(y)	1.259	0.3592	0.8998	0.316388	0.893189
TCF7	PolyICLC(x)_minus_Placebo(y)	0.802	-0.0976	0.8996	0.125939	0.227343
NIT1	Resiquimod(x)_minus_Placebo(y)	1.68463	0.7852	0.899425	0.397095	0.893189
CINP	PolyICLC(x)_minus_Placebo(y)	0.989625	0.0904	0.899225	0.103061	0.216812
H4C8	Resiquimod(x)_minus_Placebo(y)	1.04625	0.148	0.89825	0.16685	0.893189
TMEM101	Resiquimod(x)_minus_Placebo(y)	-0.605	-1.5026	0.8976	0.402256	0.893189
ZNF784	Resiquimod(x)_minus_Placebo(y)	-0.335375	-1.2316	0.896225	0.244888	0.893189
BCAS4	Resiquimod(x)_minus_Placebo(y)	1.3035	0.408	0.8955	0.320179	0.893189
PLEKHO1	PolyICLC(x)_minus_Placebo(y)	-0.119375	-1.0148	0.895425	0.446942	0.50434
ANKUB1	Resiquimod(x)_minus_Placebo(y)	1.43512	0.5404	0.894725	0.25865	0.893189
LY6G5C	Resiquimod(x)_minus_Placebo(y)	-0.455	-1.3494	0.8944	0.304201	0.893189
MAK16	PolyICLC(x)_minus_Placebo(y)	1.2925	0.399	0.8935	0.113394	0.221726
YTHDC1	Resiquimod(x)_minus_Placebo(y)	-0.712625	-1.606	0.893375	0.235709	0.893189
SNAP23	PolyICLC(x)_minus_Placebo(y)	1.01638	0.124	0.892375	0.100287	0.216097
CALM2	Resiquimod(x)_minus_Placebo(y)	0.08675	-0.8046	0.89135	0.320021	0.893189
RXFP4	PolyICLC(x)_minus_Placebo(y)	1.37512	0.484	0.891125	0.379194	0.441134
FAM71E1	PolyICLC(x)_minus_Placebo(y)	1.1535	0.2624	0.8911	0.0581095	0.214156
SLC25A35	Resiquimod(x)_minus_Placebo(y)	1.43287	0.5422	0.890675	0.245801	0.893189
FANCA	PolyICLC(x)_minus_Placebo(y)	1.336	0.4454	0.8906	0.177003	0.26198
KBTBD3	PolyICLC(x)_minus_Placebo(y)	1.10688	0.2168	0.890075	0.0359155	0.214156
TBC1D10B	Resiquimod(x)_minus_Placebo(y)	0.7115	-0.1784	0.8899	0.158685	0.893189
PMFBP1	PolyICLC(x)_minus_Placebo(y)	1.021	0.1312	0.8898	0.0248614	0.214156
NATD1	Resiquimod(x)_minus_Placebo(y)	1.1835	0.2952	0.8883	0.351049	0.893189
CCT7	Resiquimod(x)_minus_Placebo(y)	-0.198875	-1.0864	0.887525	0.374936	0.893189
CNTD1	Resiquimod(x)_minus_Placebo(y)	1.35213	0.4648	0.887325	0.317898	0.893189
IFIT1	Resiquimod(x)_minus_Placebo(y)	0.818875	-0.0684	0.887275	0.385023	0.893189
C1orf74	Resiquimod(x)_minus_Placebo(y)	1.844	0.9568	0.8872	0.233884	0.893189
MINDY4B	Resiquimod(x)_minus_Placebo(y)	-0.79125	-1.678	0.88675	0.393291	0.893189
S100A9	PolyICLC(x)_minus_Placebo(y)	1.2535	0.3668	0.8867	0.368079	0.431399
MSMP	PolyICLC(x)_minus_Placebo(y)	1.8585	0.9724	0.8861	0.294435	0.364021
ZBTB5	PolyICLC(x)_minus_Placebo(y)	1.17725	0.2926	0.88465	0.0672091	0.214156
MIF	PolyICLC(x)_minus_Placebo(y)	0.5995	-0.285	0.8845	0.359294	0.423307
HCRTR1	PolyICLC(x)_minus_Placebo(y)	2.02663	1.1428	0.883825	0.305908	0.374123
TATDN1	Resiquimod(x)_minus_Placebo(y)	1.13387	0.2508	0.883075	0.367562	0.893189
TIMM10B	PolyICLC(x)_minus_Placebo(y)	-0.751625	-1.6344	0.882775	0.338009	0.403281
OXT	Resiquimod(x)_minus_Placebo(y)	-0.647125	-1.529	0.881875	0.493521	0.893189
RBM12B	PolyICLC(x)_minus_Placebo(y)	-1.42588	-2.3076	0.881725	0.37838	0.440403
GPX2	PolyICLC(x)_minus_Placebo(y)	1.11613	0.2346	0.881525	0.17259	0.257809
GLTPD2	PolyICLC(x)_minus_Placebo(y)	0.9995	0.118	0.8815	0.274203	0.345368
HLX	Resiquimod(x)_minus_Placebo(y)	0.643	-0.2382	0.8812	0.192681	0.893189
TAF10	Resiquimod(x)_minus_Placebo(y)	2.18637	1.3054	0.880975	0.367663	0.893189
EIF3G	PolyICLC(x)_minus_Placebo(y)	0.997375	0.1168	0.880575	0.0982148	0.215209
B3GAT2	Resiquimod(x)_minus_Placebo(y)	1.6005	0.7208	0.8797	0.301166	0.893189
C2orf69	Resiquimod(x)_minus_Placebo(y)	0.56625	-0.3132	0.87945	0.329619	0.893189
OTUD3	Resiquimod(x)_minus_Placebo(y)	-0.795375	-1.6748	0.879425	0.370409	0.893189
RASA1	Resiquimod(x)_minus_Placebo(y)	0.999875	0.1206	0.879275	0.368892	0.893189
SPRTN	Resiquimod(x)_minus_Placebo(y)	1.39225	0.513	0.87925	0.335337	0.893189
FRAT1	PolyICLC(x)_minus_Placebo(y)	-0.65675	-1.5356	0.87885	0.230198	0.306103
RMND5B	Resiquimod(x)_minus_Placebo(y)	1.8065	0.9284	0.8781	0.365541	0.893189
CTDNEP1	PolyICLC(x)_minus_Placebo(y)	1.20463	0.3268	0.877825	0.147077	0.240144
MRPL34	PolyICLC(x)_minus_Placebo(y)	1.655	0.7774	0.8776	0.241277	0.316589
NDUFB3	PolyICLC(x)_minus_Placebo(y)	1.19087	0.3142	0.876675	0.0854039	0.214156
KLHDC2	Resiquimod(x)_minus_Placebo(y)	1.42375	0.548	0.87575	0.305108	0.893189
ETFRF1	PolyICLC(x)_minus_Placebo(y)	1.083	0.2082	0.8748	0.259145	0.331899
SLIRP	Resiquimod(x)_minus_Placebo(y)	1.35587	0.4818	0.874075	0.369486	0.893189
ABCB9	Resiquimod(x)_minus_Placebo(y)	0.916875	0.0428	0.874075	0.122307	0.893189
PGM3	Resiquimod(x)_minus_Placebo(y)	1.14787	0.2742	0.873675	0.0533411	0.893189
LIMD2	Resiquimod(x)_minus_Placebo(y)	1.13763	0.265	0.872625	0.0612853	0.893189
HPCAL1	PolyICLC(x)_minus_Placebo(y)	0.268375	-0.6042	0.872575	0.215494	0.293303
POLD4	PolyICLC(x)_minus_Placebo(y)	0.525875	-0.3464	0.872275	0.209239	0.288175
FICD	PolyICLC(x)_minus_Placebo(y)	1.28625	0.4146	0.87165	0.189042	0.272078
CSNK1D	Resiquimod(x)_minus_Placebo(y)	1.054	0.1834	0.8706	0.40109	0.893189
PDHB	Resiquimod(x)_minus_Placebo(y)	0.82175	-0.0486	0.87035	0.223847	0.893189
LRIG1	PolyICLC(x)_minus_Placebo(y)	0.58375	-0.2862	0.86995	0.221476	0.298237
NR2C2AP	Resiquimod(x)_minus_Placebo(y)	1.6465	0.7768	0.8697	0.335768	0.893189
IAH1	Resiquimod(x)_minus_Placebo(y)	1.58537	0.7158	0.869575	0.367138	0.893189
TMED1	Resiquimod(x)_minus_Placebo(y)	1.42675	0.5574	0.86935	0.276785	0.893189
EVA1B	Resiquimod(x)_minus_Placebo(y)	-1.11587	-1.9852	0.869325	0.340243	0.893189
PDXDC1	PolyICLC(x)_minus_Placebo(y)	1.398	0.5288	0.8692	0.149228	0.241415
PRR29	PolyICLC(x)_minus_Placebo(y)	2.19638	1.3274	0.868975	0.274949	0.346045
BCL2A1	Resiquimod(x)_minus_Placebo(y)	-0.607875	-1.4764	0.868525	0.386133	0.893189
HPGDS	Resiquimod(x)_minus_Placebo(y)	-1.0605	-1.928	0.8675	0.327574	0.893189
ENO3	PolyICLC(x)_minus_Placebo(y)	2.2215	1.3544	0.8671	0.259554	0.332215
RAD17	PolyICLC(x)_minus_Placebo(y)	1.17063	0.3036	0.867025	0.0479476	0.214156
CLN5	Resiquimod(x)_minus_Placebo(y)	1.44837	0.5824	0.865975	0.448034	0.893189
RAB15	PolyICLC(x)_minus_Placebo(y)	1.07763	0.2122	0.865425	0.174117	0.259276
UBE2D2	Resiquimod(x)_minus_Placebo(y)	-1.39538	-2.2606	0.865225	0.302518	0.893189
ADAM8	Resiquimod(x)_minus_Placebo(y)	-0.36725	-1.2322	0.86495	0.30145	0.893189
GANC	Resiquimod(x)_minus_Placebo(y)	0.922625	0.0578	0.864825	0.207776	0.893189
NIPA2	Resiquimod(x)_minus_Placebo(y)	1.14538	0.281	0.864375	0.145693	0.893189
CEP68	Resiquimod(x)_minus_Placebo(y)	1.27513	0.4108	0.864325	0.24241	0.893189
LAGE3	Resiquimod(x)_minus_Placebo(y)	-0.153125	-1.0166	0.863475	0.367209	0.893189
EME2	Resiquimod(x)_minus_Placebo(y)	1.41425	0.5512	0.86305	0.266905	0.893189
RPL35	Resiquimod(x)_minus_Placebo(y)	0.550625	-0.3124	0.863025	0.234056	0.893189
TAC4	PolyICLC(x)_minus_Placebo(y)	1.18388	0.3216	0.862275	0.150112	0.241871
CCDC200	Resiquimod(x)_minus_Placebo(y)	2.46775	1.6056	0.86215	0.247237	0.893189
NELFE	PolyICLC(x)_minus_Placebo(y)	-0.417125	-1.2792	0.862075	0.16054	0.248897
NSFL1C	Resiquimod(x)_minus_Placebo(y)	-0.494875	-1.3568	0.861925	0.577095	0.893189
TRIM54	Resiquimod(x)_minus_Placebo(y)	-0.286625	-1.148	0.861375	0.387628	0.893189
HCRTR1	Resiquimod(x)_minus_Placebo(y)	2.00312	1.1428	0.860325	0.394614	0.893189
GALC	Resiquimod(x)_minus_Placebo(y)	-0.459125	-1.319	0.859875	0.465648	0.893189
HIGD2A	PolyICLC(x)_minus_Placebo(y)	0.702	-0.1576	0.8596	0.419515	0.478875
NUP88	PolyICLC(x)_minus_Placebo(y)	1.44138	0.5818	0.859575	0.184502	0.268041
SSR4	Resiquimod(x)_minus_Placebo(y)	1.594	0.735	0.859	0.317932	0.893189
TLDC2	PolyICLC(x)_minus_Placebo(y)	2.7885	1.93	0.8585	0.306756	0.374856
TEFM	Resiquimod(x)_minus_Placebo(y)	0.40125	-0.4572	0.85845	0.394099	0.893189
KCNJ13	Resiquimod(x)_minus_Placebo(y)	0.65525	-0.2018	0.85705	0.25572	0.893189
PKD2L2	Resiquimod(x)_minus_Placebo(y)	1.10763	0.251	0.856625	0.190922	0.893189
ASF1A	Resiquimod(x)_minus_Placebo(y)	0.9225	0.0662	0.8563	0.371604	0.893189
JMJD6	Resiquimod(x)_minus_Placebo(y)	-0.219375	-1.0754	0.856025	0.367918	0.893189
PDAP1	Resiquimod(x)_minus_Placebo(y)	2.10812	1.2526	0.855525	0.43688	0.893189
MTMR7	PolyICLC(x)_minus_Placebo(y)	0.961	0.1056	0.8554	0.129186	0.228132
RPL13A	PolyICLC(x)_minus_Placebo(y)	0.773125	-0.0812	0.854325	0.312236	0.380047
SPINK13	Resiquimod(x)_minus_Placebo(y)	-0.765375	-1.6196	0.854225	0.320231	0.893189
MBNL3	PolyICLC(x)_minus_Placebo(y)	-0.313625	-1.1674	0.853775	0.32659	0.393293
EIF2D	PolyICLC(x)_minus_Placebo(y)	0.998875	0.1452	0.853675	0.263134	0.335435
CTRL	Resiquimod(x)_minus_Placebo(y)	2.02425	1.1706	0.85365	0.337496	0.893189
APOBEC3A	Resiquimod(x)_minus_Placebo(y)	1.0465	0.193	0.8535	0.410475	0.893189
VEPH1	Resiquimod(x)_minus_Placebo(y)	0.286875	-0.5664	0.853275	0.107471	0.893189
SPDYE8	PolyICLC(x)_minus_Placebo(y)	0.233375	-0.6188	0.852175	0.326181	0.39297
DLGAP2	Resiquimod(x)_minus_Placebo(y)	0.212375	-0.6392	0.851575	0.272326	0.893189
ARL5B	Resiquimod(x)_minus_Placebo(y)	-0.714625	-1.566	0.851375	0.486564	0.893189
TRNT1	PolyICLC(x)_minus_Placebo(y)	1.09387	0.2428	0.851075	0.250084	0.323933
SRPK2	PolyICLC(x)_minus_Placebo(y)	1.42362	0.5726	0.851025	0.360654	0.424519
DPCD	PolyICLC(x)_minus_Placebo(y)	1.36575	0.515	0.85075	0.203693	0.283804
TCTEX1D4	Resiquimod(x)_minus_Placebo(y)	0.57075	-0.2798	0.85055	0.0875833	0.893189
SERP1	Resiquimod(x)_minus_Placebo(y)	1.12938	0.279	0.850375	0.272285	0.893189
KLC1	Resiquimod(x)_minus_Placebo(y)	1.15387	0.3036	0.850275	0.104718	0.893189
RNF139	Resiquimod(x)_minus_Placebo(y)	-0.15575	-1.0058	0.85005	0.0622704	0.893189
METTL3	Resiquimod(x)_minus_Placebo(y)	1.19063	0.3406	0.850025	0.366815	0.893189
CCDC96	PolyICLC(x)_minus_Placebo(y)	1.14225	0.2924	0.84985	0.175919	0.260956
GRSF1	Resiquimod(x)_minus_Placebo(y)	-0.871	-1.7208	0.8498	0.560945	0.893189
MIS12	Resiquimod(x)_minus_Placebo(y)	-0.326875	-1.1766	0.849725	0.392888	0.893189
CCDC73	PolyICLC(x)_minus_Placebo(y)	1.03638	0.1868	0.849575	0.222912	0.299573
CHRNG	PolyICLC(x)_minus_Placebo(y)	0.917	0.0678	0.8492	0.211812	0.290158
RLN3	Resiquimod(x)_minus_Placebo(y)	-0.261625	-1.11	0.848375	0.337294	0.893189
TUBB6	PolyICLC(x)_minus_Placebo(y)	1.166	0.318	0.848	0.135906	0.232186
TMSB4X	Resiquimod(x)_minus_Placebo(y)	1.07375	0.2258	0.84795	0.324638	0.893189
CNOT11	Resiquimod(x)_minus_Placebo(y)	1.00762	0.1608	0.846825	0.130672	0.893189
TMEM262	Resiquimod(x)_minus_Placebo(y)	1.76713	0.9208	0.846325	0.400005	0.893189
FAN1	Resiquimod(x)_minus_Placebo(y)	1.54062	0.6952	0.845425	0.336118	0.893189
FARP1	PolyICLC(x)_minus_Placebo(y)	1.4675	0.6226	0.8449	0.13026	0.228697
CEBPZ	PolyICLC(x)_minus_Placebo(y)	1.12538	0.2808	0.844575	0.139027	0.234566
GCHFR	PolyICLC(x)_minus_Placebo(y)	0.744	-0.1002	0.8442	0.541172	0.591199
STARD4	PolyICLC(x)_minus_Placebo(y)	0.307375	-0.5368	0.844175	0.407769	0.468066
CCDC39	Resiquimod(x)_minus_Placebo(y)	1.28625	0.4424	0.84385	0.126662	0.893189
SLC1A2	PolyICLC(x)_minus_Placebo(y)	-0.177125	-1.0196	0.842475	0.302956	0.371577
ZNF771	PolyICLC(x)_minus_Placebo(y)	1.32187	0.4794	0.842475	0.201515	0.281971
RPL6	Resiquimod(x)_minus_Placebo(y)	-1.342	-2.1842	0.8422	0.512887	0.893189
ARHGEF38	Resiquimod(x)_minus_Placebo(y)	1.3955	0.5546	0.8409	0.35919	0.893189
GON7	Resiquimod(x)_minus_Placebo(y)	-0.3635	-1.204	0.8405	0.355622	0.893189
TSSK2	Resiquimod(x)_minus_Placebo(y)	0.805375	-0.0346	0.839975	0.284247	0.893189
SNAP47	PolyICLC(x)_minus_Placebo(y)	1.55787	0.718	0.839875	0.183595	0.267351
DDX19A	Resiquimod(x)_minus_Placebo(y)	0.19975	-0.6388	0.83855	0.455521	0.893189
HOXB4	Resiquimod(x)_minus_Placebo(y)	-1.13837	-1.9768	0.838425	0.576333	0.893189
SPATA25	Resiquimod(x)_minus_Placebo(y)	0.16175	-0.6762	0.83795	0.160275	0.893189
CSDC2	Resiquimod(x)_minus_Placebo(y)	1.32713	0.4896	0.837525	0.34524	0.893189
CHRNE	PolyICLC(x)_minus_Placebo(y)	1.16362	0.327	0.836625	0.278374	0.34951
PSMD6	Resiquimod(x)_minus_Placebo(y)	1.037	0.2006	0.8364	0.209942	0.893189
CSDC2	PolyICLC(x)_minus_Placebo(y)	1.32575	0.4896	0.83615	0.239632	0.315001
NIPA2	PolyICLC(x)_minus_Placebo(y)	1.11712	0.281	0.836125	0.191615	0.27387
TXLNG	PolyICLC(x)_minus_Placebo(y)	0.63725	-0.1986	0.83585	0.193793	0.275808
MEIOC	Resiquimod(x)_minus_Placebo(y)	0.860375	0.0248	0.835575	0.327115	0.893189
ERAP1	PolyICLC(x)_minus_Placebo(y)	1.8785	1.043	0.8355	0.194534	0.276381
RABIF	Resiquimod(x)_minus_Placebo(y)	0.591625	-0.2436	0.835225	0.338181	0.893189
CELF2	Resiquimod(x)_minus_Placebo(y)	-0.1555	-0.99	0.8345	0.614414	0.893189
LPCAT2	Resiquimod(x)_minus_Placebo(y)	-1.4805	-2.315	0.8345	0.606333	0.893189
TMED5	Resiquimod(x)_minus_Placebo(y)	0.759125	-0.075	0.834125	0.165376	0.893189
ACP4	PolyICLC(x)_minus_Placebo(y)	1.16338	0.3294	0.833975	0.170635	0.256337
SMNDC1	PolyICLC(x)_minus_Placebo(y)	0.559125	-0.2748	0.833925	0.192724	0.274862
RAB34	Resiquimod(x)_minus_Placebo(y)	-0.70725	-1.541	0.83375	0.438273	0.893189
OTOF	Resiquimod(x)_minus_Placebo(y)	-0.62825	-1.461	0.83275	0.606748	0.893189
TNFRSF25	Resiquimod(x)_minus_Placebo(y)	-0.952125	-1.7842	0.832075	0.396391	0.893189
RDH14	PolyICLC(x)_minus_Placebo(y)	0.3595	-0.4722	0.8317	0.222854	0.299544
GDPGP1	Resiquimod(x)_minus_Placebo(y)	0.92025	0.0886	0.83165	0.274255	0.893189
THRA	PolyICLC(x)_minus_Placebo(y)	1.02113	0.1898	0.831325	0.335006	0.400789
SLC46A2	PolyICLC(x)_minus_Placebo(y)	0.977375	0.1468	0.830575	0.117561	0.223256
JMJD8	Resiquimod(x)_minus_Placebo(y)	1.52625	0.6958	0.83045	0.328161	0.893189
CHMP1B	PolyICLC(x)_minus_Placebo(y)	1.03363	0.2032	0.830425	0.208096	0.287319
WDR83OS	Resiquimod(x)_minus_Placebo(y)	1.402	0.5716	0.8304	0.297384	0.893189
C19orf53	PolyICLC(x)_minus_Placebo(y)	0.14475	-0.6846	0.82935	0.490059	0.544216
TMEM126A	PolyICLC(x)_minus_Placebo(y)	0.97025	0.141	0.82925	0.309316	0.377347
GTPBP8	PolyICLC(x)_minus_Placebo(y)	0.16975	-0.6594	0.82915	0.292446	0.362019
BYSL	Resiquimod(x)_minus_Placebo(y)	1.51425	0.6852	0.82905	0.293152	0.893189
DONSON	PolyICLC(x)_minus_Placebo(y)	1.7135	0.885	0.8285	0.239856	0.315171
TMEM132A	Resiquimod(x)_minus_Placebo(y)	1.09963	0.2716	0.828025	0.14142	0.893189
SLC7A7	PolyICLC(x)_minus_Placebo(y)	0.72	-0.1074	0.8274	0.12728	0.227449
GLYATL1B	Resiquimod(x)_minus_Placebo(y)	0.645875	-0.1814	0.827275	0.291221	0.893189
PDXDC1	Resiquimod(x)_minus_Placebo(y)	1.35587	0.5288	0.827075	0.244767	0.893189
ASPN	PolyICLC(x)_minus_Placebo(y)	-0.029125	-0.8558	0.826675	0.350433	0.414569
BTF3	Resiquimod(x)_minus_Placebo(y)	-0.6675	-1.4938	0.8263	0.502317	0.893189
HIF1AN	Resiquimod(x)_minus_Placebo(y)	1.39387	0.5678	0.826075	0.398913	0.893189
PLN	PolyICLC(x)_minus_Placebo(y)	0.395875	-0.43	0.825875	0.285892	0.356157
ANAPC11	Resiquimod(x)_minus_Placebo(y)	1.38225	0.558	0.82425	0.345411	0.893189
TTC19	PolyICLC(x)_minus_Placebo(y)	1.24687	0.4228	0.824075	0.126969	0.227414
BYSL	PolyICLC(x)_minus_Placebo(y)	1.509	0.6852	0.8238	0.221385	0.298171
SPSB3	PolyICLC(x)_minus_Placebo(y)	1.22437	0.4006	0.823775	0.0614211	0.214156
DND1	Resiquimod(x)_minus_Placebo(y)	1.66538	0.842	0.823375	0.265771	0.893189
PYCARD	PolyICLC(x)_minus_Placebo(y)	0.811625	-0.0116	0.823225	0.219734	0.296763
ZRANB3	Resiquimod(x)_minus_Placebo(y)	1.31587	0.493	0.822875	0.190383	0.893189
LIPJ	Resiquimod(x)_minus_Placebo(y)	-0.328	-1.1508	0.8228	0.56976	0.893189
ASTE1	Resiquimod(x)_minus_Placebo(y)	1.212	0.3894	0.8226	0.171846	0.893189
TBC1D31	Resiquimod(x)_minus_Placebo(y)	0.805375	-0.0166	0.821975	0.264385	0.893189
GRINA	PolyICLC(x)_minus_Placebo(y)	-0.249875	-1.0716	0.821725	0.371222	0.433952
SNRPD1	PolyICLC(x)_minus_Placebo(y)	-0.42875	-1.2504	0.82165	0.308562	0.376593
LENG1	Resiquimod(x)_minus_Placebo(y)	1.61363	0.792	0.821625	0.271078	0.893189
POLG2	Resiquimod(x)_minus_Placebo(y)	1.11975	0.2982	0.82155	0.236979	0.893189
EMG1	PolyICLC(x)_minus_Placebo(y)	2.146	1.3252	0.8208	0.209829	0.288476
IMPDH2	PolyICLC(x)_minus_Placebo(y)	1.3915	0.5714	0.8201	0.30266	0.371241
UBXN11	Resiquimod(x)_minus_Placebo(y)	1.76212	0.9422	0.819925	0.333549	0.893189
LIMD2	PolyICLC(x)_minus_Placebo(y)	1.08462	0.265	0.819625	0.0716578	0.214156
RPL27A	PolyICLC(x)_minus_Placebo(y)	0.62275	-0.1964	0.81915	0.201338	0.281887
KDELR3	PolyICLC(x)_minus_Placebo(y)	0.9035	0.0846	0.8189	0.343172	0.407933
LPAR6	PolyICLC(x)_minus_Placebo(y)	0.977	0.1586	0.8184	0.206775	0.286219
CCDC59	PolyICLC(x)_minus_Placebo(y)	0.960375	0.142	0.818375	0.0639374	0.214156
SLC18A2	Resiquimod(x)_minus_Placebo(y)	0.486625	-0.3314	0.818025	0.246992	0.893189
CINP	Resiquimod(x)_minus_Placebo(y)	0.90825	0.0904	0.81785	0.175754	0.893189
SRSF2	PolyICLC(x)_minus_Placebo(y)	1.03238	0.2146	0.817775	0.133451	0.231106
FTSJ3	PolyICLC(x)_minus_Placebo(y)	1.564	0.7464	0.8176	0.159721	0.248272
SH3D19	Resiquimod(x)_minus_Placebo(y)	0.79825	-0.0192	0.81745	0.318423	0.893189
NEMF	PolyICLC(x)_minus_Placebo(y)	0.968875	0.152	0.816875	0.281688	0.352661
PTGER2	Resiquimod(x)_minus_Placebo(y)	1.5415	0.7252	0.8163	0.257375	0.893189
IL7	Resiquimod(x)_minus_Placebo(y)	1.27087	0.4558	0.815075	0.1498	0.893189
TUBGCP2	PolyICLC(x)_minus_Placebo(y)	1.31412	0.4994	0.814725	0.215058	0.29299
NOP16	Resiquimod(x)_minus_Placebo(y)	1.6955	0.8814	0.8141	0.459179	0.893189
RUFY2	Resiquimod(x)_minus_Placebo(y)	1.1725	0.3584	0.8141	0.430046	0.893189
INSIG1	Resiquimod(x)_minus_Placebo(y)	0.80825	-0.0058	0.81405	0.186749	0.893189
PRKRIP1	Resiquimod(x)_minus_Placebo(y)	-0.192625	-1.0066	0.813975	0.188789	0.893189
FCER1G	Resiquimod(x)_minus_Placebo(y)	-0.266375	-1.0802	0.813825	0.385288	0.893189
TUBGCP2	Resiquimod(x)_minus_Placebo(y)	1.313	0.4994	0.8136	0.302317	0.893189
PTOV1	PolyICLC(x)_minus_Placebo(y)	1.37938	0.5658	0.813575	0.180668	0.264978
SFRP5	PolyICLC(x)_minus_Placebo(y)	-0.045875	-0.8594	0.813525	0.215392	0.293303
NUDT16L1	PolyICLC(x)_minus_Placebo(y)	0.4545	-0.3588	0.8133	0.336399	0.402051
GPR18	PolyICLC(x)_minus_Placebo(y)	1.1185	0.3058	0.8127	0.266525	0.338513
TRABD2A	PolyICLC(x)_minus_Placebo(y)	1.56713	0.7548	0.812325	0.349359	0.413563
TGOLN2	PolyICLC(x)_minus_Placebo(y)	0.935	0.1236	0.8114	0.0800548	0.214156
EPHA1	Resiquimod(x)_minus_Placebo(y)	1.90575	1.095	0.81075	0.500014	0.893189
ZNF124	Resiquimod(x)_minus_Placebo(y)	0.6865	-0.124	0.8105	0.228206	0.893189
RASGRP1	PolyICLC(x)_minus_Placebo(y)	0.7965	-0.0138	0.8103	0.211527	0.28998
GABPB1	PolyICLC(x)_minus_Placebo(y)	0.675875	-0.1342	0.810075	0.172287	0.257615
CCDC189	Resiquimod(x)_minus_Placebo(y)	1.16663	0.3568	0.809825	0.239787	0.893189
PYROXD1	PolyICLC(x)_minus_Placebo(y)	1.57975	0.7706	0.80915	0.226234	0.302645
FBXO11	Resiquimod(x)_minus_Placebo(y)	0.808	-0.001	0.809	0.130631	0.893189
TSPAN31	Resiquimod(x)_minus_Placebo(y)	1.60688	0.798	0.808875	0.289963	0.893189
BTBD6	Resiquimod(x)_minus_Placebo(y)	0.473	-0.3356	0.8086	0.453037	0.893189
ARL17B	PolyICLC(x)_minus_Placebo(y)	1.26463	0.4566	0.808025	0.243974	0.318836
THUMPD3	PolyICLC(x)_minus_Placebo(y)	1.13875	0.3308	0.80795	0.39048	0.452053
LYPLA2	PolyICLC(x)_minus_Placebo(y)	-0.346625	-1.154	0.807375	0.346304	0.410793
ING3	Resiquimod(x)_minus_Placebo(y)	-1.20075	-2.008	0.80725	0.40779	0.893189
SMIM27	Resiquimod(x)_minus_Placebo(y)	0.932875	0.1258	0.807075	0.159236	0.893189
AIM2	Resiquimod(x)_minus_Placebo(y)	0.38675	-0.42	0.80675	0.250243	0.893189
MAP11	Resiquimod(x)_minus_Placebo(y)	1.05838	0.2518	0.806575	0.122883	0.893189
RSPH9	Resiquimod(x)_minus_Placebo(y)	1.29525	0.4898	0.80545	0.399017	0.893189
LEO1	PolyICLC(x)_minus_Placebo(y)	1.00475	0.1994	0.80535	0.176824	0.261832
CRAT	Resiquimod(x)_minus_Placebo(y)	-0.050875	-0.8554	0.804525	0.121016	0.893189
SRPK2	Resiquimod(x)_minus_Placebo(y)	1.37662	0.5726	0.804025	0.400821	0.893189
PHKG1	PolyICLC(x)_minus_Placebo(y)	0.865	0.061	0.804	0.208942	0.287838
REV1	Resiquimod(x)_minus_Placebo(y)	0.66	-0.1432	0.8032	0.214284	0.893189
RCHY1	PolyICLC(x)_minus_Placebo(y)	0.72725	-0.0748	0.80205	0.0527639	0.214156
RAP1GAP	Resiquimod(x)_minus_Placebo(y)	-1.67825	-2.4802	0.80195	0.60686	0.893189
GNB1	Resiquimod(x)_minus_Placebo(y)	-0.40975	-1.2116	0.80185	0.360426	0.893189
SLC7A6	Resiquimod(x)_minus_Placebo(y)	0.893625	0.0922	0.801425	0.191835	0.893189
C22orf15	PolyICLC(x)_minus_Placebo(y)	1.60438	0.803	0.801375	0.214984	0.292937
PTGER2	PolyICLC(x)_minus_Placebo(y)	1.5265	0.7252	0.8013	0.187532	0.270707
TSC22D2	Resiquimod(x)_minus_Placebo(y)	-0.971875	-1.7728	0.800925	0.519073	0.893189
ZBTB14	PolyICLC(x)_minus_Placebo(y)	-0.318375	-1.1184	0.800025	0.239945	0.315262
POLR1C	PolyICLC(x)_minus_Placebo(y)	1.04388	0.244	0.799875	0.160518	0.248897
TP53TG5	Resiquimod(x)_minus_Placebo(y)	1.0815	0.282	0.7995	0.438104	0.893189
PLLP	Resiquimod(x)_minus_Placebo(y)	1.498	0.6988	0.7992	0.396192	0.893189
RIPOR3	Resiquimod(x)_minus_Placebo(y)	0.95	0.151	0.799	0.243819	0.893189
GFM2	Resiquimod(x)_minus_Placebo(y)	1.41125	0.6124	0.79885	0.36963	0.893189
RMC1	PolyICLC(x)_minus_Placebo(y)	1.1295	0.3308	0.7987	0.255345	0.328498
TP53I3	PolyICLC(x)_minus_Placebo(y)	1.519	0.7204	0.7986	0.201373	0.281889
TMEM79	PolyICLC(x)_minus_Placebo(y)	1.5355	0.737	0.7985	0.0340634	0.214156
WDR82	Resiquimod(x)_minus_Placebo(y)	0.978375	0.18	0.798375	0.226645	0.893189
TESK2	PolyICLC(x)_minus_Placebo(y)	1.08262	0.2848	0.797825	0.125992	0.227343
WDR43	Resiquimod(x)_minus_Placebo(y)	-0.57025	-1.368	0.79775	0.4677	0.893189
HIRIP3	PolyICLC(x)_minus_Placebo(y)	1.4805	0.683	0.7975	0.176527	0.261507
LXN	Resiquimod(x)_minus_Placebo(y)	1.14637	0.3492	0.797175	0.185295	0.893189
H2AC19	PolyICLC(x)_minus_Placebo(y)	0.41425	-0.3828	0.79705	0.181734	0.265653
ENOSF1	PolyICLC(x)_minus_Placebo(y)	0.85275	0.0562	0.79655	0.208655	0.28773
ATP5F1A	Resiquimod(x)_minus_Placebo(y)	-0.04875	-0.8444	0.79565	0.508655	0.893189
OAZ3	Resiquimod(x)_minus_Placebo(y)	1.02988	0.2348	0.795075	0.273956	0.893189
RNASEK	Resiquimod(x)_minus_Placebo(y)	1.07937	0.2844	0.794975	0.354842	0.893189
HSBP1L1	Resiquimod(x)_minus_Placebo(y)	0.505	-0.2898	0.7948	0.263271	0.893189
TRNT1	Resiquimod(x)_minus_Placebo(y)	1.03725	0.2428	0.79445	0.299467	0.893189
DRD4	PolyICLC(x)_minus_Placebo(y)	-0.883	-1.6772	0.7942	0.334914	0.400714
DMTF1	PolyICLC(x)_minus_Placebo(y)	0.960875	0.1668	0.794075	0.236705	0.312485
MRPS12	PolyICLC(x)_minus_Placebo(y)	1.5075	0.7136	0.7939	0.227947	0.304299
GDF11	PolyICLC(x)_minus_Placebo(y)	0.721625	-0.0722	0.793825	0.216828	0.294246
TMEM238	PolyICLC(x)_minus_Placebo(y)	0.7415	-0.0518	0.7933	0.263322	0.335623
NR1I3	Resiquimod(x)_minus_Placebo(y)	0.985875	0.193	0.792875	0.20064	0.893189
SURF1	PolyICLC(x)_minus_Placebo(y)	0.690375	-0.1024	0.792775	0.190028	0.272742
NPC2	PolyICLC(x)_minus_Placebo(y)	0.95325	0.1608	0.79245	0.1055	0.21739
IKBKG	Resiquimod(x)_minus_Placebo(y)	2.37975	1.5874	0.79235	0.515973	0.893189
AVPR2	PolyICLC(x)_minus_Placebo(y)	1.34062	0.5488	0.791825	0.268368	0.340179
SH3BP5	PolyICLC(x)_minus_Placebo(y)	1.246	0.4542	0.7918	0.287123	0.357209
PSENEN	Resiquimod(x)_minus_Placebo(y)	0.794625	0.0036	0.791025	0.323897	0.893189
PIM1	PolyICLC(x)_minus_Placebo(y)	-0.185625	-0.9764	0.790775	0.30066	0.369495
PSPN	Resiquimod(x)_minus_Placebo(y)	0.28525	-0.5054	0.79065	0.44681	0.893189
DEPP1	PolyICLC(x)_minus_Placebo(y)	2.1365	1.3462	0.7903	0.212869	0.291104
NRGN	PolyICLC(x)_minus_Placebo(y)	-0.15275	-0.943	0.79025	0.219846	0.296818
TSSK3	Resiquimod(x)_minus_Placebo(y)	1.27662	0.4864	0.790225	0.433586	0.893189
B3GNT5	PolyICLC(x)_minus_Placebo(y)	0.664	-0.1262	0.7902	0.188936	0.271978
COQ10B	PolyICLC(x)_minus_Placebo(y)	-0.781875	-1.572	0.790125	0.396482	0.457732
PBXIP1	Resiquimod(x)_minus_Placebo(y)	1.45975	0.6698	0.78995	0.4007	0.893189
OPRM1	PolyICLC(x)_minus_Placebo(y)	0.8655	0.0764	0.7891	0.0151077	0.214156
SEBOX	Resiquimod(x)_minus_Placebo(y)	1.08275	0.2938	0.78895	0.405805	0.893189
METTL7A	Resiquimod(x)_minus_Placebo(y)	-0.12375	-0.9122	0.78845	0.469178	0.893189
ZNF433	Resiquimod(x)_minus_Placebo(y)	0.95575	0.1678	0.78795	0.299043	0.893189
CTSB	Resiquimod(x)_minus_Placebo(y)	1.12088	0.3334	0.787475	0.31321	0.893189
CLN3	Resiquimod(x)_minus_Placebo(y)	2.02875	1.2416	0.78715	0.419364	0.893189
CLEC12A	PolyICLC(x)_minus_Placebo(y)	1.11813	0.331	0.787125	0.350152	0.414325
RASA1	PolyICLC(x)_minus_Placebo(y)	0.907625	0.1206	0.787025	0.417852	0.477369
RSBN1L	Resiquimod(x)_minus_Placebo(y)	-0.261625	-1.0486	0.786975	0.320545	0.893189
PKD2L2	PolyICLC(x)_minus_Placebo(y)	1.03737	0.251	0.786375	0.194515	0.276381
PHC1	PolyICLC(x)_minus_Placebo(y)	0.89225	0.1062	0.78605	0.206185	0.285694
TM4SF20	Resiquimod(x)_minus_Placebo(y)	0.301375	-0.4836	0.784975	0.396345	0.893189
SLC10A1	PolyICLC(x)_minus_Placebo(y)	1.03462	0.25	0.784625	0.358	0.422171
PRPF39	Resiquimod(x)_minus_Placebo(y)	1.43575	0.652	0.78375	0.272493	0.893189
SDHD	PolyICLC(x)_minus_Placebo(y)	-0.50875	-1.2922	0.78345	0.332243	0.398285
DPCD	Resiquimod(x)_minus_Placebo(y)	1.298	0.515	0.783	0.278622	0.893189
STARD4	Resiquimod(x)_minus_Placebo(y)	0.246	-0.5368	0.7828	0.452211	0.893189
SERINC4	PolyICLC(x)_minus_Placebo(y)	1.125	0.3424	0.7826	0.113431	0.221734
SPDYA	Resiquimod(x)_minus_Placebo(y)	0.862125	0.0796	0.782525	0.187249	0.893189
KARS1	PolyICLC(x)_minus_Placebo(y)	0.69825	-0.0842	0.78245	0.140498	0.235639
FGR	Resiquimod(x)_minus_Placebo(y)	-0.427375	-1.2094	0.782025	0.393621	0.893189
MYCBP	PolyICLC(x)_minus_Placebo(y)	0.183375	-0.5982	0.781575	0.278781	0.349916
L3MBTL2	PolyICLC(x)_minus_Placebo(y)	0.201125	-0.58	0.781125	0.164881	0.251877
PLEKHG6	Resiquimod(x)_minus_Placebo(y)	0.643625	-0.1374	0.781025	0.174565	0.893189
PIGW	Resiquimod(x)_minus_Placebo(y)	-0.320625	-1.1016	0.780975	0.171439	0.893189
CLIP4	Resiquimod(x)_minus_Placebo(y)	-1.5795	-2.3596	0.7801	0.625225	0.893251
FOXK2	Resiquimod(x)_minus_Placebo(y)	1.09813	0.3182	0.779925	0.419878	0.893189
PPP1R12A	PolyICLC(x)_minus_Placebo(y)	-0.899375	-1.6778	0.778425	0.394076	0.455553
CTCFL	Resiquimod(x)_minus_Placebo(y)	-1.57825	-2.3564	0.77815	0.620167	0.893189
GCHFR	Resiquimod(x)_minus_Placebo(y)	0.677875	-0.1002	0.778075	0.545488	0.893189
CCAR2	Resiquimod(x)_minus_Placebo(y)	0.943	0.165	0.778	0.311432	0.893189
DNAJC9	Resiquimod(x)_minus_Placebo(y)	1.63062	0.853	0.777625	0.216325	0.893189
RASSF1	Resiquimod(x)_minus_Placebo(y)	-0.141	-0.9186	0.7776	0.323007	0.893189
LONP2	PolyICLC(x)_minus_Placebo(y)	1.46087	0.6836	0.777275	0.421761	0.480878
HNRNPU	Resiquimod(x)_minus_Placebo(y)	1.20612	0.4292	0.776925	0.248813	0.893189
UTP3	Resiquimod(x)_minus_Placebo(y)	-0.934375	-1.7112	0.776825	0.322561	0.893189
MACROD1	PolyICLC(x)_minus_Placebo(y)	0.54175	-0.235	0.77675	0.0283027	0.214156
GPR160	Resiquimod(x)_minus_Placebo(y)	0.597125	-0.1796	0.776725	0.404608	0.893189
MIF4GD	PolyICLC(x)_minus_Placebo(y)	0.936875	0.1602	0.776675	0.189357	0.272185
NOP14	PolyICLC(x)_minus_Placebo(y)	0.769125	-0.007	0.776125	0.142503	0.236857
LOXL1	PolyICLC(x)_minus_Placebo(y)	-0.815375	-1.5914	0.776025	0.270409	0.342037
KCNJ11	Resiquimod(x)_minus_Placebo(y)	-1.36763	-2.1436	0.775975	0.399971	0.893189
PGAP2	PolyICLC(x)_minus_Placebo(y)	0.972875	0.1976	0.775275	0.348545	0.412805
TNFSF10	Resiquimod(x)_minus_Placebo(y)	-0.66	-1.434	0.774	0.51997	0.893189
PGAP1	Resiquimod(x)_minus_Placebo(y)	-0.97	-1.7436	0.7736	0.581994	0.893189
GASK1B	PolyICLC(x)_minus_Placebo(y)	1.019	0.2454	0.7736	0.283516	0.353991
EEFSEC	Resiquimod(x)_minus_Placebo(y)	-0.949375	-1.7226	0.773225	0.530445	0.893189
E2F5	PolyICLC(x)_minus_Placebo(y)	0.97125	0.1998	0.77145	0.270302	0.34198
RECQL	Resiquimod(x)_minus_Placebo(y)	1.06375	0.296	0.76775	0.128779	0.893189
CCDC39	PolyICLC(x)_minus_Placebo(y)	1.20938	0.4424	0.766975	0.152719	0.243213
CPEB3	Resiquimod(x)_minus_Placebo(y)	-0.97625	-1.7432	0.76695	0.671465	0.896521
SYNC	Resiquimod(x)_minus_Placebo(y)	1.3865	0.621	0.7655	0.313279	0.893189
TMSB4X	PolyICLC(x)_minus_Placebo(y)	0.990875	0.2258	0.765075	0.326041	0.392859
XKR8	PolyICLC(x)_minus_Placebo(y)	0.17	-0.5942	0.7642	0.482242	0.536895
GNPDA2	Resiquimod(x)_minus_Placebo(y)	1.0865	0.3224	0.7641	0.39191	0.893189
TMEM97	Resiquimod(x)_minus_Placebo(y)	1.02812	0.2642	0.763925	0.242256	0.893189
GPR82	Resiquimod(x)_minus_Placebo(y)	0.83275	0.0692	0.76355	0.313021	0.893189
GLOD4	Resiquimod(x)_minus_Placebo(y)	0.943625	0.1802	0.763425	0.334653	0.893189
GPR137	PolyICLC(x)_minus_Placebo(y)	0.9355	0.1724	0.7631	0.142823	0.236986
ZNF7	Resiquimod(x)_minus_Placebo(y)	1.16863	0.4058	0.762825	0.392507	0.893189
TIMM10B	Resiquimod(x)_minus_Placebo(y)	-0.87175	-1.6344	0.76265	0.336768	0.893189
GNG5	PolyICLC(x)_minus_Placebo(y)	0.73075	-0.0316	0.76235	0.185322	0.268821
DKC1	Resiquimod(x)_minus_Placebo(y)	0.642375	-0.1196	0.761975	0.423386	0.893189
DSE	Resiquimod(x)_minus_Placebo(y)	1.01788	0.256	0.761875	0.386343	0.893189
FAIM	PolyICLC(x)_minus_Placebo(y)	0.908875	0.147	0.761875	0.229553	0.305559
MFSD12	PolyICLC(x)_minus_Placebo(y)	1.06875	0.3072	0.76155	0.034757	0.214156
SYCE3	Resiquimod(x)_minus_Placebo(y)	0.80325	0.0422	0.76105	0.352335	0.893189
STUB1	PolyICLC(x)_minus_Placebo(y)	2.215	1.454	0.761	0.295432	0.364875
SLC51A	Resiquimod(x)_minus_Placebo(y)	1.1415	0.381	0.7605	0.358528	0.893189
RPL11	PolyICLC(x)_minus_Placebo(y)	-0.157125	-0.9174	0.760275	0.132843	0.23056
B3GNT9	PolyICLC(x)_minus_Placebo(y)	0.11325	-0.6468	0.76005	0.333253	0.399151
PTPMT1	Resiquimod(x)_minus_Placebo(y)	1.54925	0.79	0.75925	0.497674	0.893189
CTSB	PolyICLC(x)_minus_Placebo(y)	1.0925	0.3334	0.7591	0.329052	0.395381
KCTD18	PolyICLC(x)_minus_Placebo(y)	-0.43	-1.1886	0.7586	0.463453	0.51952
RPLP1	PolyICLC(x)_minus_Placebo(y)	0.112875	-0.645	0.757875	0.176139	0.261098
MTMR7	Resiquimod(x)_minus_Placebo(y)	0.863375	0.1056	0.757775	0.152698	0.893189
RUVBL1	Resiquimod(x)_minus_Placebo(y)	1.86175	1.104	0.75775	0.442713	0.893189
SRR	Resiquimod(x)_minus_Placebo(y)	1.04575	0.2882	0.75755	0.313486	0.893189
KCNG2	Resiquimod(x)_minus_Placebo(y)	-0.256125	-1.0132	0.757075	0.286686	0.893189
RUNDC3B	PolyICLC(x)_minus_Placebo(y)	-0.834125	-1.5894	0.755275	0.428306	0.48744
PTMA	Resiquimod(x)_minus_Placebo(y)	0.759625	0.0044	0.755225	0.399238	0.893189
PSMC5	PolyICLC(x)_minus_Placebo(y)	1.08675	0.332	0.75475	0.140411	0.235639
PFKFB2	Resiquimod(x)_minus_Placebo(y)	0.761625	0.007	0.754625	0.440488	0.893189
DDX49	PolyICLC(x)_minus_Placebo(y)	0.48875	-0.2656	0.75435	0.214579	0.292649
ARHGEF7	Resiquimod(x)_minus_Placebo(y)	-0.918125	-1.6724	0.754275	0.65756	0.895013
SLC25A30	PolyICLC(x)_minus_Placebo(y)	-0.0115	-0.7654	0.7539	0.42413	0.483116
DHFR	Resiquimod(x)_minus_Placebo(y)	0.996	0.2424	0.7536	0.213925	0.893189
LRG1	Resiquimod(x)_minus_Placebo(y)	-1.07713	-1.8306	0.753475	0.332877	0.893189
MPP5	PolyICLC(x)_minus_Placebo(y)	0.923125	0.1702	0.752925	0.302579	0.371169
IL7	PolyICLC(x)_minus_Placebo(y)	1.2085	0.4558	0.7527	0.194928	0.276775
CCDC71L	PolyICLC(x)_minus_Placebo(y)	0.220125	-0.5324	0.752525	0.352597	0.416714
GNPNAT1	Resiquimod(x)_minus_Placebo(y)	0.894125	0.142	0.752125	0.0934756	0.893189
GPR18	Resiquimod(x)_minus_Placebo(y)	1.05763	0.3058	0.751825	0.308487	0.893189
ATP5F1A	PolyICLC(x)_minus_Placebo(y)	-0.092875	-0.8444	0.751525	0.494281	0.547881
ZNFX1	PolyICLC(x)_minus_Placebo(y)	0.8395	0.088	0.7515	0.177201	0.262203
FBXO11	PolyICLC(x)_minus_Placebo(y)	0.75025	-0.001	0.75125	0.146763	0.239903
NEIL1	Resiquimod(x)_minus_Placebo(y)	1.63262	0.8814	0.751225	0.36839	0.893189
LILRA6	PolyICLC(x)_minus_Placebo(y)	0.411375	-0.3398	0.751175	0.116036	0.222669
SEC22C	Resiquimod(x)_minus_Placebo(y)	0.707375	-0.0434	0.750775	0.259782	0.893189
C17orf107	PolyICLC(x)_minus_Placebo(y)	1.02238	0.2716	0.750775	0.220021	0.296986
CBFB	PolyICLC(x)_minus_Placebo(y)	-0.13175	-0.8824	0.75065	0.195049	0.276865
POLR2L	Resiquimod(x)_minus_Placebo(y)	1.88088	1.1306	0.750275	0.486842	0.893189
LAMB1	Resiquimod(x)_minus_Placebo(y)	0.574875	-0.1744	0.749275	0.279616	0.893189
ESRRA	PolyICLC(x)_minus_Placebo(y)	1.09587	0.3472	0.748675	0.0518357	0.214156
MICU2	PolyICLC(x)_minus_Placebo(y)	0.078625	-0.67	0.748625	0.127952	0.227728
MRTO4	PolyICLC(x)_minus_Placebo(y)	-0.09325	-0.8418	0.74855	0.383179	0.444962
BTBD18	PolyICLC(x)_minus_Placebo(y)	1.1115	0.3632	0.7483	0.349051	0.413285
PLA2G12A	Resiquimod(x)_minus_Placebo(y)	-0.857125	-1.6054	0.748275	0.468614	0.893189
BORCS5	Resiquimod(x)_minus_Placebo(y)	-0.401375	-1.1492	0.747825	0.305975	0.893189
SLC66A1	Resiquimod(x)_minus_Placebo(y)	0.595125	-0.1526	0.747725	0.30403	0.893189
TUBB1	PolyICLC(x)_minus_Placebo(y)	0.988	0.2408	0.7472	0.255466	0.328603
AAMDC	PolyICLC(x)_minus_Placebo(y)	0.95625	0.2098	0.74645	0.130178	0.228648
OAS1	Resiquimod(x)_minus_Placebo(y)	-0.76425	-1.5106	0.74635	0.681004	0.896622
DNAJC21	Resiquimod(x)_minus_Placebo(y)	-0.614875	-1.3612	0.746325	0.561067	0.893189
EIF2S2	PolyICLC(x)_minus_Placebo(y)	1.09312	0.3472	0.745925	0.205109	0.28477
ERP29	PolyICLC(x)_minus_Placebo(y)	1.00887	0.2634	0.745475	0.23788	0.313489
SWAP70	Resiquimod(x)_minus_Placebo(y)	-0.53225	-1.2776	0.74535	0.520125	0.893189
SH3D21	PolyICLC(x)_minus_Placebo(y)	0.92775	0.183	0.74475	0.141179	0.236173
KCTD4	PolyICLC(x)_minus_Placebo(y)	0.73275	-0.0116	0.74435	0.359136	0.423212
KCP	Resiquimod(x)_minus_Placebo(y)	1.21713	0.473	0.744125	0.367399	0.893189
CCDC142	PolyICLC(x)_minus_Placebo(y)	0.966625	0.2228	0.743825	0.050118	0.214156
TMUB2	PolyICLC(x)_minus_Placebo(y)	1.1775	0.4346	0.7429	0.201312	0.281874
MKRN2	Resiquimod(x)_minus_Placebo(y)	0.165125	-0.5776	0.742725	0.355487	0.893189
STAT6	PolyICLC(x)_minus_Placebo(y)	1.56638	0.824	0.742375	0.160864	0.24896
SNAP47	Resiquimod(x)_minus_Placebo(y)	1.45962	0.718	0.741625	0.313464	0.893189
NTMT1	Resiquimod(x)_minus_Placebo(y)	1.0295	0.2884	0.7411	0.429265	0.893189
RNF34	Resiquimod(x)_minus_Placebo(y)	1.39375	0.6528	0.74095	0.486815	0.893189
MPP5	Resiquimod(x)_minus_Placebo(y)	0.9105	0.1702	0.7403	0.320961	0.893189
LYRM2	PolyICLC(x)_minus_Placebo(y)	1.09025	0.3508	0.73945	0.237582	0.313172
TNFAIP3	Resiquimod(x)_minus_Placebo(y)	-0.4585	-1.1974	0.7389	0.55725	0.893189
LRIF1	Resiquimod(x)_minus_Placebo(y)	-0.078375	-0.8172	0.738825	0.524931	0.893189
LRWD1	PolyICLC(x)_minus_Placebo(y)	0.83975	0.1016	0.73815	0.199167	0.280119
ARHGAP17	Resiquimod(x)_minus_Placebo(y)	-1.054	-1.7918	0.7378	0.687066	0.897456
IFITM5	PolyICLC(x)_minus_Placebo(y)	0.657375	-0.0804	0.737775	0.280886	0.351922
VIM	PolyICLC(x)_minus_Placebo(y)	1.13987	0.4022	0.737675	0.0299497	0.214156
LRCH3	Resiquimod(x)_minus_Placebo(y)	-0.905375	-1.6428	0.737425	0.519782	0.893189
CXCR5	Resiquimod(x)_minus_Placebo(y)	1.24463	0.5078	0.736825	0.312815	0.893189
UBN1	PolyICLC(x)_minus_Placebo(y)	1.15488	0.4188	0.736075	0.0294425	0.214156
MITD1	PolyICLC(x)_minus_Placebo(y)	1.07363	0.3376	0.736025	0.113153	0.221534
GABPA	Resiquimod(x)_minus_Placebo(y)	1.36938	0.6334	0.735975	0.317849	0.893189
COG1	Resiquimod(x)_minus_Placebo(y)	1.02375	0.2882	0.73555	0.352544	0.893189
SPCS3	PolyICLC(x)_minus_Placebo(y)	1.03662	0.3018	0.734825	0.194248	0.276186
CLSTN1	PolyICLC(x)_minus_Placebo(y)	1.13712	0.4032	0.733925	0.181353	0.265375
PTOV1	Resiquimod(x)_minus_Placebo(y)	1.29913	0.5658	0.733325	0.236313	0.893189
ERAP1	Resiquimod(x)_minus_Placebo(y)	1.775	1.043	0.732	0.405309	0.893189
OPN3	Resiquimod(x)_minus_Placebo(y)	2.25675	1.5256	0.73115	0.48218	0.893189
UNKL	PolyICLC(x)_minus_Placebo(y)	1.17487	0.4438	0.731075	0.0686213	0.214156
RAB15	Resiquimod(x)_minus_Placebo(y)	0.9425	0.2122	0.7303	0.235616	0.893189
ARSG	Resiquimod(x)_minus_Placebo(y)	1.29388	0.5638	0.730075	0.495861	0.893189
DUSP12	PolyICLC(x)_minus_Placebo(y)	0.414125	-0.3156	0.729725	0.250377	0.324095
CCDC142	Resiquimod(x)_minus_Placebo(y)	0.951625	0.2228	0.728825	0.0696334	0.893189
ARHGAP4	Resiquimod(x)_minus_Placebo(y)	-0.262	-0.9904	0.7284	0.14197	0.893189
EHD4	Resiquimod(x)_minus_Placebo(y)	-0.201875	-0.93	0.728125	0.394085	0.893189
KIAA0586	Resiquimod(x)_minus_Placebo(y)	-1.18275	-1.9108	0.72805	0.602525	0.893189
RASSF1	PolyICLC(x)_minus_Placebo(y)	-0.19075	-0.9186	0.72785	0.389758	0.451312
RPS19	PolyICLC(x)_minus_Placebo(y)	0.76625	0.0384	0.72785	0.279338	0.350536
PSMC3IP	Resiquimod(x)_minus_Placebo(y)	1.35462	0.6268	0.727825	0.294097	0.893189
CENPP	PolyICLC(x)_minus_Placebo(y)	0.849375	0.1218	0.727575	0.21249	0.290783
ZDHHC6	Resiquimod(x)_minus_Placebo(y)	1.9515	1.2242	0.7273	0.402024	0.893189
AVPR2	Resiquimod(x)_minus_Placebo(y)	1.27575	0.5488	0.72695	0.310081	0.893189
CRB2	PolyICLC(x)_minus_Placebo(y)	1.42738	0.7008	0.726575	0.0989233	0.215621
TMA16	Resiquimod(x)_minus_Placebo(y)	1.40875	0.6824	0.72635	0.240519	0.893189
EIF2S2	Resiquimod(x)_minus_Placebo(y)	1.0735	0.3472	0.7263	0.251441	0.893189
PNRC1	PolyICLC(x)_minus_Placebo(y)	-0.604375	-1.3306	0.726225	0.41226	0.472211
VTI1B	PolyICLC(x)_minus_Placebo(y)	1.15425	0.4282	0.72605	0.297182	0.366458
NKIRAS2	Resiquimod(x)_minus_Placebo(y)	1.11938	0.3934	0.725975	0.326274	0.893189
IGFBP7	PolyICLC(x)_minus_Placebo(y)	1.10838	0.3826	0.725775	0.232731	0.308543
MCUR1	Resiquimod(x)_minus_Placebo(y)	-0.83825	-1.5636	0.72535	0.524584	0.893189
CLEC12A	Resiquimod(x)_minus_Placebo(y)	1.05612	0.331	0.725125	0.391797	0.893189
FANCA	Resiquimod(x)_minus_Placebo(y)	1.16987	0.4454	0.724475	0.283115	0.893189
PPA2	PolyICLC(x)_minus_Placebo(y)	-1.08038	-1.8048	0.724425	0.424326	0.483306
MASP2	PolyICLC(x)_minus_Placebo(y)	0.98375	0.2594	0.72435	0.182849	0.266585
ALX3	PolyICLC(x)_minus_Placebo(y)	1.01225	0.2884	0.72385	0.102264	0.21659
ITPR2	Resiquimod(x)_minus_Placebo(y)	-0.5845	-1.3078	0.7233	0.424508	0.893189
IDS	Resiquimod(x)_minus_Placebo(y)	-1.05025	-1.7732	0.72295	0.424001	0.893189
TOE1	Resiquimod(x)_minus_Placebo(y)	0.6805	-0.0424	0.7229	0.290942	0.893189
NAP1L4	PolyICLC(x)_minus_Placebo(y)	-0.59075	-1.3136	0.72285	0.501627	0.554805
CYB561D2	Resiquimod(x)_minus_Placebo(y)	1.59563	0.8728	0.722825	0.384231	0.893189
MRPS36	PolyICLC(x)_minus_Placebo(y)	0.057625	-0.6652	0.722825	0.331533	0.397634
MATN1	Resiquimod(x)_minus_Placebo(y)	0.44175	-0.2808	0.72255	0.382409	0.893189
TFIP11	Resiquimod(x)_minus_Placebo(y)	1.31187	0.5894	0.722475	0.417671	0.893189
PURB	PolyICLC(x)_minus_Placebo(y)	0.044375	-0.6778	0.722175	0.32526	0.392173
FAM122B	Resiquimod(x)_minus_Placebo(y)	-0.58725	-1.3094	0.72215	0.561104	0.893189
DNAJC9	PolyICLC(x)_minus_Placebo(y)	1.57475	0.853	0.72175	0.105817	0.217648
HAS3	Resiquimod(x)_minus_Placebo(y)	1.69725	0.9756	0.72165	0.388935	0.893189
COA1	Resiquimod(x)_minus_Placebo(y)	0.726625	0.0052	0.721425	0.368167	0.893189
TMEM120B	PolyICLC(x)_minus_Placebo(y)	1.4245	0.7032	0.7213	0.444193	0.501748
NUTM2G	PolyICLC(x)_minus_Placebo(y)	1.38875	0.6686	0.72015	0.27975	0.350868
PTTG1IP	Resiquimod(x)_minus_Placebo(y)	-0.055875	-0.775	0.719125	0.25029	0.893189
PSMB7	PolyICLC(x)_minus_Placebo(y)	1.73075	1.0122	0.71855	0.222416	0.299075
TRIM14	Resiquimod(x)_minus_Placebo(y)	1.17762	0.4592	0.718425	0.231304	0.893189
PPM1M	Resiquimod(x)_minus_Placebo(y)	1.064	0.3458	0.7182	0.416502	0.893189
ADSS2	Resiquimod(x)_minus_Placebo(y)	0.047125	-0.6706	0.717725	0.346395	0.893189
PLLP	PolyICLC(x)_minus_Placebo(y)	1.4165	0.6988	0.7177	0.362931	0.426445
KCNK7	PolyICLC(x)_minus_Placebo(y)	1.15362	0.4362	0.717425	0.0606634	0.214156
PHF5A	Resiquimod(x)_minus_Placebo(y)	-0.379875	-1.0966	0.716725	0.426771	0.893189
ZMPSTE24	Resiquimod(x)_minus_Placebo(y)	-1.62787	-2.3444	0.716525	0.632467	0.893251
AKAP13	Resiquimod(x)_minus_Placebo(y)	-0.723375	-1.4396	0.716225	0.19742	0.893189
TGFB1	Resiquimod(x)_minus_Placebo(y)	1.22612	0.5104	0.715725	0.463637	0.893189
TMEM143	PolyICLC(x)_minus_Placebo(y)	-0.13575	-0.8512	0.71545	0.565702	0.61309
HIC1	PolyICLC(x)_minus_Placebo(y)	1.01862	0.3036	0.715025	0.0135912	0.214156
SLC5A10	PolyICLC(x)_minus_Placebo(y)	0.85475	0.14	0.71475	0.26679	0.338669
RAB43	Resiquimod(x)_minus_Placebo(y)	0.962125	0.2482	0.713925	0.363055	0.893189
CFAP73	Resiquimod(x)_minus_Placebo(y)	1.31937	0.6058	0.713575	0.363787	0.893189
CERS5	PolyICLC(x)_minus_Placebo(y)	0.9775	0.264	0.7135	0.191116	0.273556
EMC9	Resiquimod(x)_minus_Placebo(y)	1.1415	0.428	0.7135	0.0531914	0.893189
PINK1	PolyICLC(x)_minus_Placebo(y)	1.07062	0.3572	0.713425	0.230462	0.306357
HAGHL	PolyICLC(x)_minus_Placebo(y)	1.21938	0.506	0.713375	0.137085	0.233037
MCM7	PolyICLC(x)_minus_Placebo(y)	0.7635	0.0502	0.7133	0.123332	0.226085
CEMP1	Resiquimod(x)_minus_Placebo(y)	1.70437	0.9912	0.713175	0.299398	0.893189
RPL41	PolyICLC(x)_minus_Placebo(y)	0.646125	-0.067	0.713125	0.255262	0.328416
SLC22A4	Resiquimod(x)_minus_Placebo(y)	0.79975	0.087	0.71275	0.0747808	0.893189
CABP7	Resiquimod(x)_minus_Placebo(y)	1.40962	0.697	0.712625	0.342274	0.893189
DYNC2H1	Resiquimod(x)_minus_Placebo(y)	-1.47738	-2.1892	0.711825	0.628785	0.893251
ISG20	Resiquimod(x)_minus_Placebo(y)	0.365	-0.3468	0.7118	0.634016	0.893251
PKMYT1	PolyICLC(x)_minus_Placebo(y)	1.26238	0.5506	0.711775	0.103371	0.216996
ICA1L	PolyICLC(x)_minus_Placebo(y)	0.934125	0.2226	0.711525	0.324011	0.390949
APPL2	PolyICLC(x)_minus_Placebo(y)	0.66625	-0.0446	0.71085	0.166939	0.253345
VAPB	Resiquimod(x)_minus_Placebo(y)	-1.42663	-2.1374	0.710775	0.719006	0.900371
FAM104A	Resiquimod(x)_minus_Placebo(y)	1.30925	0.5998	0.70945	0.344938	0.893189
GTF3A	Resiquimod(x)_minus_Placebo(y)	1.67562	0.9668	0.708825	0.365376	0.893189
CDC25C	Resiquimod(x)_minus_Placebo(y)	0.797125	0.0886	0.708525	0.409619	0.893189
DUSP2	Resiquimod(x)_minus_Placebo(y)	-0.53475	-1.2432	0.70845	0.444819	0.893189
PSIP1	Resiquimod(x)_minus_Placebo(y)	0.98525	0.2772	0.70805	0.103704	0.893189
WDR4	Resiquimod(x)_minus_Placebo(y)	-0.13525	-0.8432	0.70795	0.360757	0.893189
HSD17B1	PolyICLC(x)_minus_Placebo(y)	1.69413	0.9862	0.707925	0.1318	0.229922
VSIG4	PolyICLC(x)_minus_Placebo(y)	1.3175	0.6096	0.7079	0.386178	0.447787
HENMT1	Resiquimod(x)_minus_Placebo(y)	-0.733125	-1.441	0.707875	0.473445	0.893189
SLFNL1	Resiquimod(x)_minus_Placebo(y)	0.632625	-0.0746	0.707225	0.48757	0.893189
APOBEC3A	PolyICLC(x)_minus_Placebo(y)	0.900125	0.193	0.707125	0.429026	0.487964
NELFCD	Resiquimod(x)_minus_Placebo(y)	1.16162	0.4548	0.706825	0.279835	0.893189
LRRC75A	PolyICLC(x)_minus_Placebo(y)	1.02087	0.3146	0.706275	0.160246	0.248713
RFLNA	PolyICLC(x)_minus_Placebo(y)	-0.289375	-0.9954	0.706025	0.407048	0.467496
H1-0	Resiquimod(x)_minus_Placebo(y)	-0.29675	-1.0026	0.70585	0.198603	0.893189
IK	Resiquimod(x)_minus_Placebo(y)	1.08413	0.3786	0.705525	0.273038	0.893189
BCAS4	PolyICLC(x)_minus_Placebo(y)	1.11338	0.408	0.705375	0.434157	0.492684
SNN	Resiquimod(x)_minus_Placebo(y)	1.358	0.6536	0.7044	0.559927	0.893189
PSMG2	PolyICLC(x)_minus_Placebo(y)	1.00025	0.296	0.70425	0.264118	0.33638
RPS13	Resiquimod(x)_minus_Placebo(y)	0.339625	-0.3636	0.703225	0.443625	0.893189
POMZP3	PolyICLC(x)_minus_Placebo(y)	0.83175	0.1288	0.70295	0.178264	0.263121
SLC25A26	PolyICLC(x)_minus_Placebo(y)	1.16213	0.4596	0.702525	0.402368	0.463271
LAMTOR2	Resiquimod(x)_minus_Placebo(y)	-0.5095	-1.2108	0.7013	0.53618	0.893189
ORC4	PolyICLC(x)_minus_Placebo(y)	1.15562	0.455	0.700625	0.17024	0.25603
TSPAN31	PolyICLC(x)_minus_Placebo(y)	1.49838	0.798	0.700375	0.236778	0.312557
C19orf44	Resiquimod(x)_minus_Placebo(y)	1.175	0.4752	0.6998	0.336532	0.893189
MRPL49	PolyICLC(x)_minus_Placebo(y)	0.158	-0.5414	0.6994	0.161937	0.249668
C22orf23	PolyICLC(x)_minus_Placebo(y)	1.1775	0.4788	0.6987	0.236871	0.312605
NBN	Resiquimod(x)_minus_Placebo(y)	-0.64775	-1.346	0.69825	0.219341	0.893189
MSMP	Resiquimod(x)_minus_Placebo(y)	1.67063	0.9724	0.698225	0.471425	0.893189
NANOS1	PolyICLC(x)_minus_Placebo(y)	-0.2075	-0.9046	0.6971	0.40497	0.465655
PRICKLE3	Resiquimod(x)_minus_Placebo(y)	0.127875	-0.5692	0.697075	0.276525	0.893189
TMEM38B	Resiquimod(x)_minus_Placebo(y)	-0.306625	-1.0034	0.696775	0.331045	0.893189
HSP90AA1	Resiquimod(x)_minus_Placebo(y)	-0.47875	-1.1754	0.69665	0.275392	0.893189
SLC6A7	Resiquimod(x)_minus_Placebo(y)	-2.18388	-2.8804	0.696525	0.642376	0.893251
NFE2L2	Resiquimod(x)_minus_Placebo(y)	0.351625	-0.3448	0.696425	0.441662	0.893189
ANGPTL3	Resiquimod(x)_minus_Placebo(y)	-0.045375	-0.7418	0.696425	0.363586	0.893189
AGO3	Resiquimod(x)_minus_Placebo(y)	-0.053375	-0.7494	0.696025	0.682184	0.896622
ITFG1	Resiquimod(x)_minus_Placebo(y)	1.27563	0.5796	0.696025	0.274353	0.893189
NPAS1	Resiquimod(x)_minus_Placebo(y)	-0.25025	-0.9458	0.69555	0.436815	0.893189
IGSF6	PolyICLC(x)_minus_Placebo(y)	1.11712	0.423	0.694125	0.218321	0.295429
LNX1	Resiquimod(x)_minus_Placebo(y)	0.988875	0.2956	0.693275	0.272874	0.893189
ENDOG	PolyICLC(x)_minus_Placebo(y)	1.84575	1.1528	0.69295	0.251888	0.325432
LTB4R	Resiquimod(x)_minus_Placebo(y)	-0.899125	-1.592	0.692875	0.559908	0.893189
SNRNP25	PolyICLC(x)_minus_Placebo(y)	1.605	0.9126	0.6924	0.117525	0.223256
HIGD2A	Resiquimod(x)_minus_Placebo(y)	0.534625	-0.1576	0.692225	0.499534	0.893189
B2M	Resiquimod(x)_minus_Placebo(y)	-0.0675	-0.7596	0.6921	0.322903	0.893189
TMED6	PolyICLC(x)_minus_Placebo(y)	1.155	0.4632	0.6918	0.309839	0.377764
BMF	Resiquimod(x)_minus_Placebo(y)	0.291375	-0.3998	0.691175	0.501623	0.893189
ASIP	PolyICLC(x)_minus_Placebo(y)	-0.193875	-0.885	0.691125	0.393425	0.454925
PLEKHA5	Resiquimod(x)_minus_Placebo(y)	-1.80675	-2.497	0.69025	0.698841	0.897816
RGL4	Resiquimod(x)_minus_Placebo(y)	1.45188	0.762	0.689875	0.379664	0.893189
LOXL4	PolyICLC(x)_minus_Placebo(y)	1.08688	0.3976	0.689275	0.200958	0.281654
EPSTI1	Resiquimod(x)_minus_Placebo(y)	0.309875	-0.3788	0.688675	0.647311	0.893949
TSSK2	PolyICLC(x)_minus_Placebo(y)	0.65275	-0.0346	0.68735	0.358324	0.422433
AGBL5	PolyICLC(x)_minus_Placebo(y)	1.16162	0.4748	0.686825	0.274795	0.345921
SERHL2	Resiquimod(x)_minus_Placebo(y)	1.18237	0.4956	0.686775	0.359941	0.893189
DNAJB7	PolyICLC(x)_minus_Placebo(y)	1.16637	0.4796	0.686775	0.228868	0.305017
DALRD3	PolyICLC(x)_minus_Placebo(y)	1.54212	0.8554	0.686725	0.168573	0.254712
RSPH10B2	PolyICLC(x)_minus_Placebo(y)	0.85075	0.1644	0.68635	0.0098514	0.214156
FAM117A	Resiquimod(x)_minus_Placebo(y)	0.836625	0.1506	0.686025	0.309805	0.893189
GNA13	PolyICLC(x)_minus_Placebo(y)	0.850625	0.165	0.685625	0.145854	0.23931
SMIM4	PolyICLC(x)_minus_Placebo(y)	1.4135	0.728	0.6855	0.282092	0.352928
ATXN7L3B	PolyICLC(x)_minus_Placebo(y)	0.861875	0.1764	0.685475	0.592295	0.637264
L3MBTL2	Resiquimod(x)_minus_Placebo(y)	0.105	-0.58	0.685	0.324553	0.893189
DDX60L	Resiquimod(x)_minus_Placebo(y)	-1.63963	-2.3244	0.684775	0.680753	0.896622
SERHL2	PolyICLC(x)_minus_Placebo(y)	1.18025	0.4956	0.68465	0.330211	0.396334
TMEM223	Resiquimod(x)_minus_Placebo(y)	1.55775	0.8732	0.68455	0.379049	0.893189
PUS10	Resiquimod(x)_minus_Placebo(y)	0.14475	-0.5398	0.68455	0.353982	0.893189
NEURL2	PolyICLC(x)_minus_Placebo(y)	0.6945	0.0106	0.6839	0.260722	0.33338
OR2B11	Resiquimod(x)_minus_Placebo(y)	0.5435	-0.14	0.6835	0.446222	0.893189
RBM38	PolyICLC(x)_minus_Placebo(y)	-0.067875	-0.7502	0.682325	0.429361	0.488306
FICD	Resiquimod(x)_minus_Placebo(y)	1.09625	0.4146	0.68165	0.296552	0.893189
NKX6-2	Resiquimod(x)_minus_Placebo(y)	-0.790875	-1.472	0.681125	0.533666	0.893189
HSD17B1	Resiquimod(x)_minus_Placebo(y)	1.66712	0.9862	0.680925	0.237915	0.893189
CEBPZ	Resiquimod(x)_minus_Placebo(y)	0.961375	0.2808	0.680575	0.254616	0.893189
GPANK1	Resiquimod(x)_minus_Placebo(y)	0.750125	0.0698	0.680325	0.188376	0.893189
ATF4	PolyICLC(x)_minus_Placebo(y)	0.50675	-0.1734	0.68015	0.18757	0.270707
BMP8B	Resiquimod(x)_minus_Placebo(y)	0.511375	-0.1684	0.679775	0.0980378	0.893189
C19orf54	PolyICLC(x)_minus_Placebo(y)	1.64312	0.9636	0.679525	0.266389	0.33847
DLEC1	Resiquimod(x)_minus_Placebo(y)	1.288	0.6086	0.6794	0.269919	0.893189
H1-2	Resiquimod(x)_minus_Placebo(y)	0.68725	0.008	0.67925	0.431954	0.893189
MRPS18C	Resiquimod(x)_minus_Placebo(y)	1.37763	0.6996	0.678025	0.28426	0.893189
DHRS12	PolyICLC(x)_minus_Placebo(y)	1.12512	0.4478	0.677325	0.202054	0.282439
BBIP1	Resiquimod(x)_minus_Placebo(y)	0.593	-0.0842	0.6772	0.531933	0.893189
PHYKPL	PolyICLC(x)_minus_Placebo(y)	0.9915	0.315	0.6765	0.33954	0.404701
BOLA2-SMG1P6	PolyICLC(x)_minus_Placebo(y)	0.195625	-0.4808	0.676425	0.215348	0.293303
SETD6	Resiquimod(x)_minus_Placebo(y)	1.68825	1.013	0.67525	0.366991	0.893189
FBXL3	Resiquimod(x)_minus_Placebo(y)	1.595	0.9198	0.6752	0.331615	0.893189
ZSCAN16	PolyICLC(x)_minus_Placebo(y)	1.03287	0.3586	0.674275	0.318037	0.385445
ARF4	Resiquimod(x)_minus_Placebo(y)	0.673	-0.0008	0.6738	0.277136	0.893189
CYP2R1	PolyICLC(x)_minus_Placebo(y)	0.387875	-0.2858	0.673675	0.339186	0.404425
MACO1	Resiquimod(x)_minus_Placebo(y)	-1.93975	-2.6134	0.67365	0.607402	0.893189
CDV3	PolyICLC(x)_minus_Placebo(y)	-0.130125	-0.8036	0.673475	0.330823	0.396925
PPIC	Resiquimod(x)_minus_Placebo(y)	-0.89275	-1.5658	0.67305	0.489792	0.893189
CENPO	Resiquimod(x)_minus_Placebo(y)	1.13637	0.4634	0.672975	0.394564	0.893189
TMEM165	Resiquimod(x)_minus_Placebo(y)	1.42887	0.756	0.672875	0.323795	0.893189
C14orf119	Resiquimod(x)_minus_Placebo(y)	1.10763	0.4352	0.672425	0.291248	0.893189
PYURF	Resiquimod(x)_minus_Placebo(y)	-0.658625	-1.3306	0.671975	0.529204	0.893189
MFAP5	Resiquimod(x)_minus_Placebo(y)	-1.31838	-1.9902	0.671825	0.56062	0.893189
CYC1	PolyICLC(x)_minus_Placebo(y)	0.691	0.0192	0.6718	0.345893	0.410481
GCA	PolyICLC(x)_minus_Placebo(y)	-0.014375	-0.686	0.671625	0.354443	0.41854
SNRNP25	Resiquimod(x)_minus_Placebo(y)	1.584	0.9126	0.6714	0.31695	0.893189
BSPRY	Resiquimod(x)_minus_Placebo(y)	-0.32525	-0.9966	0.67135	0.508704	0.893189
CLSTN1	Resiquimod(x)_minus_Placebo(y)	1.07425	0.4032	0.67105	0.208051	0.893189
PDPK1	Resiquimod(x)_minus_Placebo(y)	-0.565375	-1.2364	0.671025	0.600701	0.893189
TRA2A	Resiquimod(x)_minus_Placebo(y)	-0.665375	-1.3356	0.670225	0.703342	0.898307
RPL26	PolyICLC(x)_minus_Placebo(y)	0.3535	-0.3166	0.6701	0.441262	0.49908
SYF2	Resiquimod(x)_minus_Placebo(y)	-1.14225	-1.8118	0.66955	0.315731	0.893189
PCNX4	Resiquimod(x)_minus_Placebo(y)	1.04275	0.374	0.66875	0.270299	0.893189
CKS2	PolyICLC(x)_minus_Placebo(y)	0.556875	-0.1118	0.668675	0.457249	0.513915
CXCL16	PolyICLC(x)_minus_Placebo(y)	-0.168375	-0.8364	0.668025	0.207333	0.286689
DIMT1	Resiquimod(x)_minus_Placebo(y)	1.39	0.722	0.668	0.189697	0.893189
PIH1D1	Resiquimod(x)_minus_Placebo(y)	0.62425	-0.0436	0.66785	0.199277	0.893189
ANKH	PolyICLC(x)_minus_Placebo(y)	0.82525	0.1576	0.66765	0.14816	0.240872
SAP30	Resiquimod(x)_minus_Placebo(y)	-0.647875	-1.3154	0.667525	0.636814	0.893251
RGL4	PolyICLC(x)_minus_Placebo(y)	1.429	0.762	0.667	0.340408	0.405388
ZNF575	Resiquimod(x)_minus_Placebo(y)	1.76375	1.0968	0.66695	0.485312	0.893189
TMEM120B	Resiquimod(x)_minus_Placebo(y)	1.36963	0.7032	0.666425	0.493963	0.893189
PHOSPHO1	Resiquimod(x)_minus_Placebo(y)	1.6635	0.9972	0.6663	0.162739	0.893189
NDUFA1	PolyICLC(x)_minus_Placebo(y)	1.19087	0.525	0.665875	0.262368	0.334689
GALNT11	PolyICLC(x)_minus_Placebo(y)	0.50325	-0.1626	0.66585	0.214638	0.292682
IFT57	Resiquimod(x)_minus_Placebo(y)	-0.731375	-1.3962	0.664825	0.514009	0.893189
DEXI	Resiquimod(x)_minus_Placebo(y)	1.55	0.8862	0.6638	0.216004	0.893189
PUDP	Resiquimod(x)_minus_Placebo(y)	0.677125	0.0134	0.663725	0.214119	0.893189
SMPDL3A	PolyICLC(x)_minus_Placebo(y)	-0.856	-1.5196	0.6636	0.487552	0.541901
RELL2	PolyICLC(x)_minus_Placebo(y)	1.06587	0.4024	0.663475	0.347369	0.411676
GALNT11	Resiquimod(x)_minus_Placebo(y)	0.500625	-0.1626	0.663225	0.207202	0.893189
ACO1	PolyICLC(x)_minus_Placebo(y)	1.09112	0.4282	0.662925	0.50413	0.556982
SRGAP2	PolyICLC(x)_minus_Placebo(y)	-0.42275	-1.0856	0.66285	0.265776	0.337923
SRGN	Resiquimod(x)_minus_Placebo(y)	-0.802125	-1.4648	0.662675	0.503212	0.893189
RPL13A	Resiquimod(x)_minus_Placebo(y)	0.58125	-0.0812	0.66245	0.431151	0.893189
BUD31	PolyICLC(x)_minus_Placebo(y)	1.12375	0.4614	0.66235	0.0843352	0.214156
FPR3	PolyICLC(x)_minus_Placebo(y)	0.834125	0.172	0.662125	0.492849	0.546542
ASB6	Resiquimod(x)_minus_Placebo(y)	0.95575	0.2944	0.66135	0.509207	0.893189
RAP2B	PolyICLC(x)_minus_Placebo(y)	0.984125	0.323	0.661125	0.308	0.376073
HEXIM1	PolyICLC(x)_minus_Placebo(y)	1.4105	0.7494	0.6611	0.42441	0.483369
NUCKS1	PolyICLC(x)_minus_Placebo(y)	-0.278875	-0.9396	0.660725	0.541138	0.591199
NDUFB9	Resiquimod(x)_minus_Placebo(y)	1.7305	1.0698	0.6607	0.37091	0.893189
NUDT13	Resiquimod(x)_minus_Placebo(y)	1.15637	0.4958	0.660575	0.438089	0.893189
SPANXA1	Resiquimod(x)_minus_Placebo(y)	0.4435	-0.2166	0.6601	0.369231	0.893189
CBWD1	Resiquimod(x)_minus_Placebo(y)	-1.36025	-2.0196	0.65935	0.642172	0.893251
COMMD5	PolyICLC(x)_minus_Placebo(y)	1.08838	0.4294	0.658975	0.115527	0.222614
SPDYE5	PolyICLC(x)_minus_Placebo(y)	0.94725	0.2886	0.65865	0.336713	0.40234
UBE2S	Resiquimod(x)_minus_Placebo(y)	-0.574625	-1.2328	0.658175	0.29473	0.893189
C9orf43	Resiquimod(x)_minus_Placebo(y)	0.9155	0.2576	0.6579	0.398294	0.893189
MAK16	Resiquimod(x)_minus_Placebo(y)	1.0565	0.399	0.6575	0.258235	0.893189
USP15	Resiquimod(x)_minus_Placebo(y)	-0.42425	-1.0814	0.65715	0.405407	0.893189
RPL10	PolyICLC(x)_minus_Placebo(y)	1.43487	0.778	0.656875	0.1517	0.242581
NAT9	Resiquimod(x)_minus_Placebo(y)	1.07812	0.4222	0.655925	0.331988	0.893189
ILK	PolyICLC(x)_minus_Placebo(y)	1.09987	0.444	0.655875	0.317969	0.385391
HARS1	Resiquimod(x)_minus_Placebo(y)	0.916	0.2602	0.6558	0.30651	0.893189
GAS2	PolyICLC(x)_minus_Placebo(y)	1.40463	0.749	0.655625	0.169029	0.255026
GPR137C	Resiquimod(x)_minus_Placebo(y)	-1.717	-2.3722	0.6552	0.609327	0.893189
NIP7	PolyICLC(x)_minus_Placebo(y)	0.635375	-0.0198	0.655175	0.103985	0.216996
SOD1	PolyICLC(x)_minus_Placebo(y)	0.9175	0.2628	0.6547	0.397537	0.458787
MTBP	PolyICLC(x)_minus_Placebo(y)	2.15225	1.4976	0.65465	0.267191	0.33903
AKAP17A	PolyICLC(x)_minus_Placebo(y)	-0.48875	-1.1432	0.65445	0.354354	0.418477
SOD1	Resiquimod(x)_minus_Placebo(y)	0.917	0.2628	0.6542	0.436816	0.893189
SYNC	PolyICLC(x)_minus_Placebo(y)	1.27513	0.621	0.654125	0.33197	0.398007
ZBED4	Resiquimod(x)_minus_Placebo(y)	-0.0215	-0.6752	0.6537	0.470985	0.893189
KLF7	Resiquimod(x)_minus_Placebo(y)	-0.480375	-1.134	0.653625	0.671522	0.896521
CHIC2	Resiquimod(x)_minus_Placebo(y)	-0.049875	-0.7032	0.653325	0.477977	0.893189
SCRG1	Resiquimod(x)_minus_Placebo(y)	0.803125	0.1498	0.653325	0.230697	0.893189
CDC42EP5	PolyICLC(x)_minus_Placebo(y)	-0.55675	-1.2098	0.65305	0.405141	0.46582
TGIF2LY	PolyICLC(x)_minus_Placebo(y)	-0.778125	-1.4306	0.652475	0.669691	0.708676
TNRC6B	Resiquimod(x)_minus_Placebo(y)	-0.838	-1.49	0.652	0.425326	0.893189
C9orf72	Resiquimod(x)_minus_Placebo(y)	-1.29125	-1.9432	0.65195	0.526744	0.893189
THUMPD2	Resiquimod(x)_minus_Placebo(y)	-1.31438	-1.966	0.651625	0.557927	0.893189
IFIT1B	Resiquimod(x)_minus_Placebo(y)	-0.002875	-0.6538	0.650925	0.548136	0.893189
CENPT	PolyICLC(x)_minus_Placebo(y)	1.67162	1.0208	0.650825	0.371602	0.434178
CCDC157	PolyICLC(x)_minus_Placebo(y)	1.329	0.6782	0.6508	0.317307	0.384869
CCNE2	Resiquimod(x)_minus_Placebo(y)	0.968125	0.3186	0.649525	0.0974996	0.893189
C9orf24	Resiquimod(x)_minus_Placebo(y)	-0.45825	-1.1074	0.64915	0.535204	0.893189
INSIG1	PolyICLC(x)_minus_Placebo(y)	0.642875	-0.0058	0.648675	0.270344	0.341981
FAM228A	PolyICLC(x)_minus_Placebo(y)	0.300375	-0.3482	0.648575	0.179776	0.264257
LRRC24	PolyICLC(x)_minus_Placebo(y)	1.42887	0.7808	0.648075	0.256661	0.329809
RLN3	PolyICLC(x)_minus_Placebo(y)	-0.462	-1.11	0.648	0.329997	0.39623
ODF3	PolyICLC(x)_minus_Placebo(y)	0.476625	-0.171	0.647625	0.466307	0.522157
GMPR2	Resiquimod(x)_minus_Placebo(y)	1.1535	0.506	0.6475	0.469788	0.893189
ENO3	Resiquimod(x)_minus_Placebo(y)	2.00188	1.3544	0.647475	0.538251	0.893189
FTSJ3	Resiquimod(x)_minus_Placebo(y)	1.393	0.7464	0.6466	0.397436	0.893189
GNA13	Resiquimod(x)_minus_Placebo(y)	0.810625	0.165	0.645625	0.201168	0.893189
VASN	Resiquimod(x)_minus_Placebo(y)	0.72725	0.0824	0.64485	0.401321	0.893189
PDLIM4	PolyICLC(x)_minus_Placebo(y)	-0.1745	-0.8192	0.6447	0.307857	0.375953
CHGA	PolyICLC(x)_minus_Placebo(y)	1.6385	0.994	0.6445	0.122985	0.226004
KCTD20	Resiquimod(x)_minus_Placebo(y)	0.9365	0.2924	0.6441	0.229616	0.893189
AAMDC	Resiquimod(x)_minus_Placebo(y)	0.8525	0.2098	0.6427	0.191408	0.893189
KIF2A	Resiquimod(x)_minus_Placebo(y)	-0.583375	-1.226	0.642625	0.20344	0.893189
ADAM8	PolyICLC(x)_minus_Placebo(y)	-0.59025	-1.2322	0.64195	0.368185	0.431492
ZNF431	Resiquimod(x)_minus_Placebo(y)	-1.71713	-2.3586	0.641475	0.681571	0.896622
ENO4	PolyICLC(x)_minus_Placebo(y)	0.16775	-0.4728	0.64055	0.259471	0.332138
PSMG2	Resiquimod(x)_minus_Placebo(y)	0.936375	0.296	0.640375	0.304348	0.893189
AEBP2	Resiquimod(x)_minus_Placebo(y)	-0.524875	-1.165	0.640125	0.410108	0.893189
MRPL48	PolyICLC(x)_minus_Placebo(y)	-0.451625	-1.0916	0.639975	0.392615	0.454147
SLC5A6	Resiquimod(x)_minus_Placebo(y)	0.987125	0.3478	0.639325	0.332254	0.893189
RBM3	Resiquimod(x)_minus_Placebo(y)	-0.35975	-0.9986	0.63885	0.558311	0.893189
MAP3K12	Resiquimod(x)_minus_Placebo(y)	0.848125	0.2094	0.638725	0.448409	0.893189
SPDYE6	PolyICLC(x)_minus_Placebo(y)	1.38062	0.7424	0.638225	0.334825	0.400688
COQ2	Resiquimod(x)_minus_Placebo(y)	-0.888	-1.5258	0.6378	0.348591	0.893189
TRAPPC2	PolyICLC(x)_minus_Placebo(y)	0.47225	-0.1652	0.63745	0.445934	0.503407
FAM172A	Resiquimod(x)_minus_Placebo(y)	-0.900625	-1.538	0.637375	0.599939	0.893189
CARHSP1	Resiquimod(x)_minus_Placebo(y)	0.94275	0.306	0.63675	0.33407	0.893189
UNC119B	Resiquimod(x)_minus_Placebo(y)	-1.31638	-1.9528	0.636425	0.459138	0.893189
SPDYA	PolyICLC(x)_minus_Placebo(y)	0.716	0.0796	0.6364	0.285998	0.356219
KLF13	Resiquimod(x)_minus_Placebo(y)	-0.515625	-1.1518	0.636175	0.44172	0.893189
WFIKKN1	Resiquimod(x)_minus_Placebo(y)	-0.6365	-1.2726	0.6361	0.691619	0.897816
ORC4	Resiquimod(x)_minus_Placebo(y)	1.09062	0.455	0.635625	0.261784	0.893189
NANOS1	Resiquimod(x)_minus_Placebo(y)	-0.269125	-0.9046	0.635475	0.212289	0.893189
NUDT4	Resiquimod(x)_minus_Placebo(y)	0.13875	-0.4964	0.63515	0.305616	0.893189
PAFAH1B2	PolyICLC(x)_minus_Placebo(y)	-1.07387	-1.7086	0.634725	0.525438	0.576431
ZACN	PolyICLC(x)_minus_Placebo(y)	1.72388	1.0892	0.634675	0.316406	0.383943
ENTPD5	Resiquimod(x)_minus_Placebo(y)	0.8265	0.192	0.6345	0.293296	0.893189
PCID2	Resiquimod(x)_minus_Placebo(y)	-1.10288	-1.737	0.634125	0.355001	0.893189
MMP24	Resiquimod(x)_minus_Placebo(y)	0.86025	0.2262	0.63405	0.22348	0.893189
ZNF814	PolyICLC(x)_minus_Placebo(y)	1.38862	0.7546	0.634025	0.288215	0.358173
LSR	PolyICLC(x)_minus_Placebo(y)	1.09488	0.4614	0.633475	0.252484	0.326002
CXCR6	Resiquimod(x)_minus_Placebo(y)	1.15162	0.5186	0.633025	0.428917	0.893189
NEMF	Resiquimod(x)_minus_Placebo(y)	0.785	0.152	0.633	0.424017	0.893189
COA1	PolyICLC(x)_minus_Placebo(y)	0.638	0.0052	0.6328	0.431624	0.490344
CHGA	Resiquimod(x)_minus_Placebo(y)	1.62662	0.994	0.632625	0.201372	0.893189
ZNHIT3	PolyICLC(x)_minus_Placebo(y)	1.26375	0.6318	0.63195	0.243246	0.318317
CCL4L2	PolyICLC(x)_minus_Placebo(y)	-0.539875	-1.1718	0.631925	0.702165	0.737732
DNASE1L1	PolyICLC(x)_minus_Placebo(y)	1.6665	1.0348	0.6317	0.288873	0.358769
RWDD4	Resiquimod(x)_minus_Placebo(y)	-0.425	-1.0564	0.6314	0.429209	0.893189
ARL17A	PolyICLC(x)_minus_Placebo(y)	1.13475	0.5036	0.63115	0.340157	0.405147
ARL17A	Resiquimod(x)_minus_Placebo(y)	1.13462	0.5036	0.631025	0.372341	0.893189
TMEM141	PolyICLC(x)_minus_Placebo(y)	-0.265	-0.895	0.63	0.342605	0.407422
NSMCE3	Resiquimod(x)_minus_Placebo(y)	-0.872125	-1.5014	0.629275	0.536309	0.893189
CD14	Resiquimod(x)_minus_Placebo(y)	1.19875	0.5696	0.62915	0.330022	0.893189
IDI1	PolyICLC(x)_minus_Placebo(y)	-1.11613	-1.7444	0.628275	0.359694	0.423658
OPRM1	Resiquimod(x)_minus_Placebo(y)	0.7045	0.0764	0.6281	0.135768	0.893189
FCHSD2	PolyICLC(x)_minus_Placebo(y)	1.0615	0.4338	0.6277	0.0820036	0.214156
PIGBOS1	PolyICLC(x)_minus_Placebo(y)	0.094375	-0.5332	0.627575	0.375672	0.437772
GRTP1	Resiquimod(x)_minus_Placebo(y)	0.4645	-0.163	0.6275	0.489285	0.893189
SRSF2	Resiquimod(x)_minus_Placebo(y)	0.841375	0.2146	0.626775	0.170837	0.893189
POLQ	Resiquimod(x)_minus_Placebo(y)	-1.08838	-1.715	0.626625	0.760872	0.910103
RNF43	Resiquimod(x)_minus_Placebo(y)	0.732375	0.1058	0.626575	0.498046	0.893189
THAP6	PolyICLC(x)_minus_Placebo(y)	1.01662	0.3902	0.626425	0.224818	0.30135
DUSP28	Resiquimod(x)_minus_Placebo(y)	1.00762	0.3818	0.625825	0.270867	0.893189
THRB	Resiquimod(x)_minus_Placebo(y)	-0.090375	-0.716	0.625625	0.443798	0.893189
TREML4	PolyICLC(x)_minus_Placebo(y)	0.934125	0.309	0.625125	0.290418	0.360285
RITA1	Resiquimod(x)_minus_Placebo(y)	-0.9665	-1.5912	0.6247	0.548739	0.893189
EIF1AX	Resiquimod(x)_minus_Placebo(y)	-1.3975	-2.0222	0.6247	0.40508	0.893189
VSIG2	PolyICLC(x)_minus_Placebo(y)	1.476	0.8514	0.6246	0.37448	0.436658
MMACHC	PolyICLC(x)_minus_Placebo(y)	1.82775	1.2046	0.62315	0.369924	0.432962
CNOT7	Resiquimod(x)_minus_Placebo(y)	0.646125	0.023	0.623125	0.0486286	0.893189
VMA21	Resiquimod(x)_minus_Placebo(y)	-0.08325	-0.7062	0.62295	0.387982	0.893189
RFC4	PolyICLC(x)_minus_Placebo(y)	0.974875	0.352	0.622875	0.39081	0.452373
LYPLA2	Resiquimod(x)_minus_Placebo(y)	-0.53125	-1.154	0.62275	0.459815	0.893189
WBP11	Resiquimod(x)_minus_Placebo(y)	-0.27825	-0.9008	0.62255	0.706033	0.898663
ITGB3BP	Resiquimod(x)_minus_Placebo(y)	1.33238	0.7102	0.622175	0.439848	0.893189
C11orf65	Resiquimod(x)_minus_Placebo(y)	1.39987	0.7786	0.621275	0.33438	0.893189
MFN1	Resiquimod(x)_minus_Placebo(y)	-0.297	-0.9182	0.6212	0.62663	0.893251
RUNX1	Resiquimod(x)_minus_Placebo(y)	-0.8915	-1.5118	0.6203	0.55629	0.893189
NFE2L3	Resiquimod(x)_minus_Placebo(y)	0.672375	0.0522	0.620175	0.564596	0.893189
OGN	Resiquimod(x)_minus_Placebo(y)	-0.43275	-1.0528	0.62005	0.445185	0.893189
TCP1	Resiquimod(x)_minus_Placebo(y)	1.00737	0.3874	0.619975	0.366287	0.893189
MAMDC4	Resiquimod(x)_minus_Placebo(y)	0.82125	0.2018	0.61945	0.451449	0.893189
TXNL4A	Resiquimod(x)_minus_Placebo(y)	-0.45825	-1.0776	0.61935	0.405393	0.893189
SPSB3	Resiquimod(x)_minus_Placebo(y)	1.01975	0.4006	0.61915	0.161471	0.893189
EBAG9	Resiquimod(x)_minus_Placebo(y)	-1.25962	-1.8782	0.618575	0.687911	0.897456
INIP	Resiquimod(x)_minus_Placebo(y)	-0.660625	-1.279	0.618375	0.606153	0.893189
POLR1G	Resiquimod(x)_minus_Placebo(y)	1.81775	1.1994	0.61835	0.525093	0.893189
DENND2D	Resiquimod(x)_minus_Placebo(y)	0.73	0.112	0.618	0.11655	0.893189
TAF1B	Resiquimod(x)_minus_Placebo(y)	-0.89	-1.5078	0.6178	0.634479	0.893251
AVPI1	Resiquimod(x)_minus_Placebo(y)	0.572625	-0.0448	0.617425	0.431166	0.893189
OPN1SW	PolyICLC(x)_minus_Placebo(y)	0.75475	0.1376	0.61715	0.308958	0.377049
BARHL1	PolyICLC(x)_minus_Placebo(y)	-0.271	-0.888	0.617	0.629071	0.671065
RPL35	PolyICLC(x)_minus_Placebo(y)	0.304375	-0.3124	0.616775	0.421337	0.480526
NPPA	PolyICLC(x)_minus_Placebo(y)	1.39237	0.7756	0.616775	0.144589	0.238125
PPP2R5C	Resiquimod(x)_minus_Placebo(y)	-1.12775	-1.7444	0.61665	0.559074	0.893189
LCP1	Resiquimod(x)_minus_Placebo(y)	-1.15575	-1.7706	0.61485	0.440547	0.893189
TTC23L	Resiquimod(x)_minus_Placebo(y)	-0.672625	-1.2866	0.613975	0.483425	0.893189
VPS4B	Resiquimod(x)_minus_Placebo(y)	-1.43675	-2.0506	0.61385	0.692232	0.897816
LOXL3	Resiquimod(x)_minus_Placebo(y)	1.12225	0.5086	0.61365	0.247769	0.893189
NAA15	Resiquimod(x)_minus_Placebo(y)	-0.316375	-0.929	0.612625	0.488153	0.893189
DUSP16	PolyICLC(x)_minus_Placebo(y)	0.630625	0.0182	0.612425	0.402748	0.463613
RAD52	Resiquimod(x)_minus_Placebo(y)	0.86975	0.2578	0.61195	0.213058	0.893189
MTFR1	Resiquimod(x)_minus_Placebo(y)	1.62062	1.009	0.611625	0.392061	0.893189
PLPP1	Resiquimod(x)_minus_Placebo(y)	0.668375	0.057	0.611375	0.396293	0.893189
PCNX4	PolyICLC(x)_minus_Placebo(y)	0.985	0.374	0.611	0.155251	0.244892
TMEM187	Resiquimod(x)_minus_Placebo(y)	-0.0865	-0.6972	0.6107	0.518051	0.893189
DUSP16	Resiquimod(x)_minus_Placebo(y)	0.62875	0.0182	0.61055	0.383373	0.893189
APOM	PolyICLC(x)_minus_Placebo(y)	1.63338	1.0232	0.610175	0.218106	0.295293
CCNE2	PolyICLC(x)_minus_Placebo(y)	0.92825	0.3186	0.60965	0.207582	0.286842
MCF2L2	Resiquimod(x)_minus_Placebo(y)	-0.7585	-1.3678	0.6093	0.335986	0.893189
ATG16L2	Resiquimod(x)_minus_Placebo(y)	1.90237	1.2934	0.608975	0.46574	0.893189
DCLRE1A	Resiquimod(x)_minus_Placebo(y)	0.758	0.1492	0.6088	0.447491	0.893189
NKRF	Resiquimod(x)_minus_Placebo(y)	-0.656375	-1.265	0.608625	0.368516	0.893189
FBXL15	PolyICLC(x)_minus_Placebo(y)	0.53075	-0.0778	0.60855	0.437436	0.495662
MRPL19	Resiquimod(x)_minus_Placebo(y)	0.946125	0.3376	0.608525	0.291028	0.893189
RFC4	Resiquimod(x)_minus_Placebo(y)	0.9605	0.352	0.6085	0.399554	0.893189
POLR1G	PolyICLC(x)_minus_Placebo(y)	1.80725	1.1994	0.60785	0.399307	0.460397
RMC1	Resiquimod(x)_minus_Placebo(y)	0.938625	0.3308	0.607825	0.379791	0.893189
HIRIP3	Resiquimod(x)_minus_Placebo(y)	1.29062	0.683	0.607625	0.40301	0.893189
IGSF6	Resiquimod(x)_minus_Placebo(y)	1.03012	0.423	0.607125	0.254595	0.893189
MTPAP	Resiquimod(x)_minus_Placebo(y)	-0.823875	-1.4308	0.606925	0.678399	0.896622
TRIM13	Resiquimod(x)_minus_Placebo(y)	1.73375	1.127	0.60675	0.476933	0.893189
EXOSC3	PolyICLC(x)_minus_Placebo(y)	1.10688	0.501	0.605875	0.104254	0.216996
DNAJB9	PolyICLC(x)_minus_Placebo(y)	1.12288	0.5176	0.605275	0.192955	0.275006
MCTS1	Resiquimod(x)_minus_Placebo(y)	0.588875	-0.0158	0.604675	0.347747	0.893189
OGFR	Resiquimod(x)_minus_Placebo(y)	0.58125	-0.0232	0.60445	0.237771	0.893189
HMCES	PolyICLC(x)_minus_Placebo(y)	-0.17925	-0.7836	0.60435	0.185044	0.268542
CYP2C19	Resiquimod(x)_minus_Placebo(y)	-0.289625	-0.8934	0.603775	0.485675	0.893189
LEAP2	Resiquimod(x)_minus_Placebo(y)	1.16712	0.5644	0.602725	0.507071	0.893189
KRR1	Resiquimod(x)_minus_Placebo(y)	2.34525	1.7428	0.60245	0.596673	0.893189
BTD	Resiquimod(x)_minus_Placebo(y)	0.58525	-0.0172	0.60245	0.187104	0.893189
MAPRE2	Resiquimod(x)_minus_Placebo(y)	-0.6345	-1.2368	0.6023	0.244285	0.893189
RNF130	Resiquimod(x)_minus_Placebo(y)	-1.51575	-2.116	0.60025	0.582677	0.893189
ZNF3	Resiquimod(x)_minus_Placebo(y)	0.983125	0.383	0.600125	0.0491652	0.893189
DNAJC24	Resiquimod(x)_minus_Placebo(y)	-0.81275	-1.4126	0.59985	0.451268	0.893189
PPME1	Resiquimod(x)_minus_Placebo(y)	-0.746	-1.3458	0.5998	0.389132	0.893189
SLC26A1	Resiquimod(x)_minus_Placebo(y)	1.1475	0.5484	0.5991	0.182413	0.893189
UCN2	Resiquimod(x)_minus_Placebo(y)	-1.269	-1.868	0.599	0.63165	0.893251
TAF5	PolyICLC(x)_minus_Placebo(y)	0.649375	0.0506	0.598775	0.0505831	0.214156
SLC35F5	Resiquimod(x)_minus_Placebo(y)	-1.01788	-1.6162	0.598325	0.708518	0.898997
DNAJB9	Resiquimod(x)_minus_Placebo(y)	1.115	0.5176	0.5974	0.269601	0.893189
NCAPD3	Resiquimod(x)_minus_Placebo(y)	1.19562	0.5984	0.597225	0.427107	0.893189
PIGBOS1	Resiquimod(x)_minus_Placebo(y)	0.063875	-0.5332	0.597075	0.340098	0.893189
MOGS	PolyICLC(x)_minus_Placebo(y)	0.9125	0.3156	0.5969	0.261902	0.334247
NDUFB2	PolyICLC(x)_minus_Placebo(y)	0.77375	0.1774	0.59635	0.415428	0.475187
SHISAL2B	PolyICLC(x)_minus_Placebo(y)	-0.70525	-1.3014	0.59615	0.502644	0.555635
PEX5L	Resiquimod(x)_minus_Placebo(y)	-1.24612	-1.842	0.595875	0.683767	0.896973
RABEP1	PolyICLC(x)_minus_Placebo(y)	0.627625	0.0318	0.595825	0.373669	0.435926
PDPK1	PolyICLC(x)_minus_Placebo(y)	-0.640875	-1.2364	0.595525	0.684948	0.722297
GNAL	PolyICLC(x)_minus_Placebo(y)	1.18562	0.5904	0.595225	0.245523	0.320191
TMEM165	PolyICLC(x)_minus_Placebo(y)	1.35088	0.756	0.594875	0.254997	0.328253
RBFOX3	Resiquimod(x)_minus_Placebo(y)	-0.55975	-1.1546	0.59485	0.533745	0.893189
ETFBKMT	Resiquimod(x)_minus_Placebo(y)	1.34275	0.748	0.59475	0.283548	0.893189
MRPL20	PolyICLC(x)_minus_Placebo(y)	0.537875	-0.0564	0.594275	0.419767	0.479064
PSIP1	PolyICLC(x)_minus_Placebo(y)	0.871375	0.2772	0.594175	0.163451	0.250643
KAT2A	PolyICLC(x)_minus_Placebo(y)	0.19025	-0.4034	0.59365	0.735949	0.767764
PLEKHA2	Resiquimod(x)_minus_Placebo(y)	-1.232	-1.8252	0.5932	0.681082	0.896622
FKRP	PolyICLC(x)_minus_Placebo(y)	1.525	0.932	0.593	0.299822	0.368901
WBP1	PolyICLC(x)_minus_Placebo(y)	-0.52175	-1.1146	0.59285	0.520115	0.571345
CTDSP2	PolyICLC(x)_minus_Placebo(y)	-0.100125	-0.6922	0.592075	0.282556	0.353216
VKORC1L1	PolyICLC(x)_minus_Placebo(y)	-0.62325	-1.2152	0.59195	0.573019	0.619487
TRRAP	PolyICLC(x)_minus_Placebo(y)	-0.369125	-0.9604	0.591275	0.243808	0.318703
RAB5IF	Resiquimod(x)_minus_Placebo(y)	0.33475	-0.2564	0.59115	0.674667	0.896579
CCDC59	Resiquimod(x)_minus_Placebo(y)	0.733	0.142	0.591	0.183102	0.893189
CRELD2	PolyICLC(x)_minus_Placebo(y)	0.998625	0.4078	0.590825	0.13093	0.229306
SPDYE1	Resiquimod(x)_minus_Placebo(y)	1.05825	0.4676	0.59065	0.397226	0.893189
IFITM1	Resiquimod(x)_minus_Placebo(y)	0.516875	-0.0736	0.590475	0.393849	0.893189
AKAP5	PolyICLC(x)_minus_Placebo(y)	0.484875	-0.1056	0.590475	0.330444	0.396556
OSTF1	PolyICLC(x)_minus_Placebo(y)	-0.550375	-1.1404	0.590025	0.396007	0.457307
NPC1	Resiquimod(x)_minus_Placebo(y)	0.910625	0.3206	0.590025	0.186478	0.893189
RETREG3	Resiquimod(x)_minus_Placebo(y)	0.757625	0.1684	0.589225	0.198058	0.893189
GLT8D1	Resiquimod(x)_minus_Placebo(y)	0.73975	0.1506	0.58915	0.405601	0.893189
CCDC71L	Resiquimod(x)_minus_Placebo(y)	0.0565	-0.5324	0.5889	0.358478	0.893189
LOXL4	Resiquimod(x)_minus_Placebo(y)	0.9855	0.3976	0.5879	0.274831	0.893189
RHOC	Resiquimod(x)_minus_Placebo(y)	0.81975	0.2326	0.58715	0.210651	0.893189
KCTD7	Resiquimod(x)_minus_Placebo(y)	-1.10088	-1.6878	0.586925	0.617825	0.893189
PBX2	PolyICLC(x)_minus_Placebo(y)	-0.3825	-0.9692	0.5867	0.490726	0.544666
PLEK2	PolyICLC(x)_minus_Placebo(y)	-0.80425	-1.3908	0.58655	0.594563	0.639416
SCRG1	PolyICLC(x)_minus_Placebo(y)	0.736	0.1498	0.5862	0.223904	0.300566
COQ2	PolyICLC(x)_minus_Placebo(y)	-0.939625	-1.5258	0.586175	0.4885	0.542774
ZCCHC24	Resiquimod(x)_minus_Placebo(y)	-0.42025	-1.0062	0.58595	0.451877	0.893189
SMIM14	PolyICLC(x)_minus_Placebo(y)	-0.88825	-1.474	0.58575	0.463154	0.519256
CALR	Resiquimod(x)_minus_Placebo(y)	0.743375	0.158	0.585375	0.270193	0.893189
TAF1D	PolyICLC(x)_minus_Placebo(y)	0.754375	0.1694	0.584975	0.232266	0.308066
APOBR	PolyICLC(x)_minus_Placebo(y)	1.12613	0.5412	0.584925	0.275546	0.346745
PLIN4	PolyICLC(x)_minus_Placebo(y)	1.146	0.5614	0.5846	0.222387	0.29906
CPEB1	Resiquimod(x)_minus_Placebo(y)	-0.92725	-1.5116	0.58435	0.437257	0.893189
DCAF13	Resiquimod(x)_minus_Placebo(y)	0.770125	0.1858	0.584325	0.345411	0.893189
LINGO3	Resiquimod(x)_minus_Placebo(y)	0.9225	0.3382	0.5843	0.366685	0.893189
DEXI	PolyICLC(x)_minus_Placebo(y)	1.4705	0.8862	0.5843	0.268237	0.340066
POMZP3	Resiquimod(x)_minus_Placebo(y)	0.71275	0.1288	0.58395	0.266886	0.893189
METTL23	PolyICLC(x)_minus_Placebo(y)	0.859125	0.2754	0.583725	0.406743	0.467178
VRK2	PolyICLC(x)_minus_Placebo(y)	0.649125	0.0654	0.583725	0.203143	0.283413
APOL6	Resiquimod(x)_minus_Placebo(y)	-1.04325	-1.6264	0.58315	0.604454	0.893189
ERBB2	Resiquimod(x)_minus_Placebo(y)	0.801625	0.2186	0.583025	0.241877	0.893189
SSB	Resiquimod(x)_minus_Placebo(y)	1.1	0.517	0.583	0.256563	0.893189
CARD9	PolyICLC(x)_minus_Placebo(y)	0.31175	-0.2704	0.58215	0.43935	0.497221
CCT7	PolyICLC(x)_minus_Placebo(y)	-0.505	-1.0864	0.5814	0.502017	0.555126
CENPT	Resiquimod(x)_minus_Placebo(y)	1.60187	1.0208	0.581075	0.493334	0.893189
CUL4A	PolyICLC(x)_minus_Placebo(y)	0.89525	0.3142	0.58105	0.105122	0.21733
COBLL1	Resiquimod(x)_minus_Placebo(y)	-1.73812	-2.3186	0.580475	0.749723	0.908463
RAB42	Resiquimod(x)_minus_Placebo(y)	0.031625	-0.548	0.579625	0.360733	0.893189
TAF1D	Resiquimod(x)_minus_Placebo(y)	0.748875	0.1694	0.579475	0.147835	0.893189
KLRF1	Resiquimod(x)_minus_Placebo(y)	-0.099	-0.6784	0.5794	0.381318	0.893189
MLLT3	Resiquimod(x)_minus_Placebo(y)	-1.1875	-1.7664	0.5789	0.545681	0.893189
IGFBP7	Resiquimod(x)_minus_Placebo(y)	0.961	0.3826	0.5784	0.336312	0.893189
ZNF224	Resiquimod(x)_minus_Placebo(y)	-0.350125	-0.9284	0.578275	0.63919	0.893251
DCAF6	Resiquimod(x)_minus_Placebo(y)	0.590375	0.0128	0.577575	0.369802	0.893189
ENDOG	Resiquimod(x)_minus_Placebo(y)	1.73012	1.1528	0.577325	0.451537	0.893189
CDKN2AIPNL	PolyICLC(x)_minus_Placebo(y)	-0.18725	-0.7644	0.57715	0.197203	0.278674
PQBP1	PolyICLC(x)_minus_Placebo(y)	0.434	-0.1428	0.5768	0.391822	0.453355
CALHM5	PolyICLC(x)_minus_Placebo(y)	0.763125	0.1864	0.576725	0.440119	0.49799
ANKRD23	PolyICLC(x)_minus_Placebo(y)	1.238	0.6614	0.5766	0.511548	0.563607
MAD2L2	Resiquimod(x)_minus_Placebo(y)	0.13225	-0.4442	0.57645	0.487748	0.893189
VSTM5	Resiquimod(x)_minus_Placebo(y)	-0.569875	-1.146	0.576125	0.291053	0.893189
GPR15	Resiquimod(x)_minus_Placebo(y)	-0.618875	-1.1946	0.575725	0.581912	0.893189
TAF5	Resiquimod(x)_minus_Placebo(y)	0.626	0.0506	0.5754	0.317006	0.893189
RGS11	Resiquimod(x)_minus_Placebo(y)	-1.04862	-1.6234	0.574775	0.623285	0.893251
DNASE1	PolyICLC(x)_minus_Placebo(y)	1.40187	0.8274	0.574475	0.286486	0.35663
PPIL6	Resiquimod(x)_minus_Placebo(y)	0.73225	0.1578	0.57445	0.275513	0.893189
OARD1	Resiquimod(x)_minus_Placebo(y)	-0.6245	-1.1986	0.5741	0.622998	0.893251
CXCR5	PolyICLC(x)_minus_Placebo(y)	1.081	0.5078	0.5732	0.386062	0.447685
HNRNPD	Resiquimod(x)_minus_Placebo(y)	-0.93125	-1.5038	0.57255	0.617357	0.893189
ZNF124	PolyICLC(x)_minus_Placebo(y)	0.44825	-0.124	0.57225	0.414798	0.474629
PPL	Resiquimod(x)_minus_Placebo(y)	0.585625	0.0136	0.572025	0.215446	0.893189
DENND2D	PolyICLC(x)_minus_Placebo(y)	0.684	0.112	0.572	0.146276	0.239591
IGFALS	PolyICLC(x)_minus_Placebo(y)	0.246875	-0.3248	0.571675	0.150337	0.241907
CDC42SE2	PolyICLC(x)_minus_Placebo(y)	0.330875	-0.2398	0.570675	0.494207	0.547836
KCTD11	Resiquimod(x)_minus_Placebo(y)	-0.027375	-0.5978	0.570425	0.360606	0.893189
RAD17	Resiquimod(x)_minus_Placebo(y)	0.87375	0.3036	0.57015	0.328979	0.893189
PGLS	Resiquimod(x)_minus_Placebo(y)	-0.77875	-1.3486	0.56985	0.49697	0.893189
HCFC1R1	Resiquimod(x)_minus_Placebo(y)	1.394	0.8242	0.5698	0.446821	0.893189
TADA1	Resiquimod(x)_minus_Placebo(y)	0.939125	0.37	0.569125	0.373284	0.893189
RPS6KB2	PolyICLC(x)_minus_Placebo(y)	0.785875	0.2172	0.568675	0.455497	0.512299
TAC4	Resiquimod(x)_minus_Placebo(y)	0.89025	0.3216	0.56865	0.335396	0.893189
MCF2L2	PolyICLC(x)_minus_Placebo(y)	-0.799625	-1.3678	0.568175	0.426617	0.485716
DALRD3	Resiquimod(x)_minus_Placebo(y)	1.42312	0.8554	0.567725	0.387292	0.893189
NDFIP2	Resiquimod(x)_minus_Placebo(y)	-1.27775	-1.8446	0.56685	0.659675	0.895114
DMTF1	Resiquimod(x)_minus_Placebo(y)	0.733125	0.1668	0.566325	0.431662	0.893189
TTC36	Resiquimod(x)_minus_Placebo(y)	-0.71075	-1.2764	0.56565	0.497841	0.893189
PSME3IP1	Resiquimod(x)_minus_Placebo(y)	-1.17388	-1.7394	0.565525	0.439507	0.893189
ZNF789	Resiquimod(x)_minus_Placebo(y)	1.00737	0.4424	0.564975	0.483661	0.893189
SRP9	Resiquimod(x)_minus_Placebo(y)	0.889625	0.3248	0.564825	0.516206	0.893189
EPC1	Resiquimod(x)_minus_Placebo(y)	-0.450375	-1.0152	0.564825	0.496476	0.893189
PHYKPL	Resiquimod(x)_minus_Placebo(y)	0.87975	0.315	0.56475	0.424434	0.893189
JCAD	Resiquimod(x)_minus_Placebo(y)	-1.67725	-2.2418	0.56455	0.663365	0.895546
FCGR1A	Resiquimod(x)_minus_Placebo(y)	0.094	-0.4704	0.5644	0.681098	0.896622
SPINK8	Resiquimod(x)_minus_Placebo(y)	-0.518375	-1.0824	0.564025	0.618212	0.893189
ERP29	Resiquimod(x)_minus_Placebo(y)	0.827125	0.2634	0.563725	0.357706	0.893189
TUBB6	Resiquimod(x)_minus_Placebo(y)	0.8815	0.318	0.5635	0.368222	0.893189
LRP2BP	PolyICLC(x)_minus_Placebo(y)	0.08875	-0.4742	0.56295	0.372705	0.435136
DNASE1	Resiquimod(x)_minus_Placebo(y)	1.39013	0.8274	0.562725	0.396602	0.893189
CEP83	PolyICLC(x)_minus_Placebo(y)	0.687125	0.125	0.562125	0.208811	0.287818
SPDYE3	PolyICLC(x)_minus_Placebo(y)	1.13675	0.575	0.56175	0.28791	0.357974
CCDC179	Resiquimod(x)_minus_Placebo(y)	-0.068375	-0.6294	0.561025	0.463574	0.893189
THAP1	PolyICLC(x)_minus_Placebo(y)	-0.09225	-0.6524	0.56015	0.455056	0.511934
GRINA	Resiquimod(x)_minus_Placebo(y)	-0.511875	-1.0716	0.559725	0.563554	0.893189
C11orf21	Resiquimod(x)_minus_Placebo(y)	1.62125	1.0616	0.55965	0.380894	0.893189
ARMCX2	Resiquimod(x)_minus_Placebo(y)	-0.593	-1.1522	0.5592	0.497899	0.893189
BCCIP	PolyICLC(x)_minus_Placebo(y)	1.163	0.6044	0.5586	0.199826	0.280655
NCF1	Resiquimod(x)_minus_Placebo(y)	-0.437625	-0.9962	0.558575	0.691941	0.897816
CDC42SE2	Resiquimod(x)_minus_Placebo(y)	0.31825	-0.2398	0.55805	0.494628	0.893189
CRYBA1	Resiquimod(x)_minus_Placebo(y)	0.66	0.102	0.558	0.463358	0.893189
DAP3	Resiquimod(x)_minus_Placebo(y)	0.64775	0.09	0.55775	0.351824	0.893189
RMDN1	Resiquimod(x)_minus_Placebo(y)	0.8825	0.3252	0.5573	0.307848	0.893189
PRRT1B	PolyICLC(x)_minus_Placebo(y)	0.281375	-0.2758	0.557175	0.378171	0.44019
XYLT2	Resiquimod(x)_minus_Placebo(y)	0.758	0.2014	0.5566	0.509227	0.893189
EMG1	Resiquimod(x)_minus_Placebo(y)	1.88163	1.3252	0.556425	0.580187	0.893189
PSMD4	Resiquimod(x)_minus_Placebo(y)	-1.02375	-1.58	0.55625	0.691174	0.897816
METTL9	PolyICLC(x)_minus_Placebo(y)	3.10887	2.5534	0.555475	0.598552	0.643248
FARP1	Resiquimod(x)_minus_Placebo(y)	1.178	0.6226	0.5554	0.398209	0.893189
MOCS1	Resiquimod(x)_minus_Placebo(y)	-1.5935	-2.1488	0.5553	0.797972	0.920922
NUTM2G	Resiquimod(x)_minus_Placebo(y)	1.22388	0.6686	0.555275	0.422184	0.893189
UBR5	Resiquimod(x)_minus_Placebo(y)	-1.63325	-2.1884	0.55515	0.755638	0.908961
METTL23	Resiquimod(x)_minus_Placebo(y)	0.8305	0.2754	0.5551	0.448828	0.893189
GP6	PolyICLC(x)_minus_Placebo(y)	0.991125	0.4364	0.554725	0.461569	0.517862
NPRL3	Resiquimod(x)_minus_Placebo(y)	1.00463	0.45	0.554625	0.446075	0.893189
SCARF1	Resiquimod(x)_minus_Placebo(y)	-0.593125	-1.1476	0.554475	0.478163	0.893189
MFSD12	Resiquimod(x)_minus_Placebo(y)	0.8615	0.3072	0.5543	0.171303	0.893189
LONP2	Resiquimod(x)_minus_Placebo(y)	1.2375	0.6836	0.5539	0.595512	0.893189
MTERF2	Resiquimod(x)_minus_Placebo(y)	0.44675	-0.107	0.55375	0.345869	0.893189
OSGIN2	PolyICLC(x)_minus_Placebo(y)	0.62875	0.075	0.55375	0.229959	0.305873
SDR39U1	Resiquimod(x)_minus_Placebo(y)	1.018	0.4648	0.5532	0.519771	0.893189
IFNK	PolyICLC(x)_minus_Placebo(y)	1.05375	0.5006	0.55315	0.366484	0.430044
DAP	PolyICLC(x)_minus_Placebo(y)	-1.03988	-1.593	0.553125	0.578423	0.624518
TMEM126A	Resiquimod(x)_minus_Placebo(y)	0.694125	0.141	0.553125	0.508377	0.893189
MTX1	PolyICLC(x)_minus_Placebo(y)	1.2795	0.7266	0.5529	0.327637	0.394136
EMC6	PolyICLC(x)_minus_Placebo(y)	0.16275	-0.3896	0.55235	0.503474	0.556367
RPS6	Resiquimod(x)_minus_Placebo(y)	0.415625	-0.1366	0.552225	0.214344	0.893189
AZIN1	PolyICLC(x)_minus_Placebo(y)	-1.00525	-1.5574	0.55215	0.567844	0.61485
MED19	Resiquimod(x)_minus_Placebo(y)	0.868375	0.3172	0.551175	0.424279	0.893189
NTNG1	Resiquimod(x)_minus_Placebo(y)	-1.55625	-2.107	0.55075	0.693134	0.897816
RPLP1	Resiquimod(x)_minus_Placebo(y)	-0.0945	-0.645	0.5505	0.498316	0.893189
LRTOMT	Resiquimod(x)_minus_Placebo(y)	1.014	0.4636	0.5504	0.512374	0.893189
GPX2	Resiquimod(x)_minus_Placebo(y)	0.785	0.2346	0.5504	0.391385	0.893189
KBTBD3	Resiquimod(x)_minus_Placebo(y)	0.767	0.2168	0.5502	0.147461	0.893189
HAGHL	Resiquimod(x)_minus_Placebo(y)	1.056	0.506	0.55	0.268544	0.893189
SURF1	Resiquimod(x)_minus_Placebo(y)	0.447125	-0.1024	0.549525	0.369878	0.893189
PNKP	PolyICLC(x)_minus_Placebo(y)	0.794625	0.2452	0.549425	0.118954	0.22386
RPS6KB1	Resiquimod(x)_minus_Placebo(y)	-0.641875	-1.1904	0.548525	0.623003	0.893251
RPS19BP1	PolyICLC(x)_minus_Placebo(y)	-0.197875	-0.746	0.548125	0.311629	0.379475
PPP1R15A	PolyICLC(x)_minus_Placebo(y)	-0.956125	-1.5042	0.548075	0.375392	0.437537
TENM1	PolyICLC(x)_minus_Placebo(y)	0.237	-0.3108	0.5478	0.457214	0.513915
SS18L2	Resiquimod(x)_minus_Placebo(y)	1.07075	0.523	0.54775	0.303486	0.893189
SLC5A10	Resiquimod(x)_minus_Placebo(y)	0.687625	0.14	0.547625	0.372509	0.893189
COMTD1	PolyICLC(x)_minus_Placebo(y)	0.32575	-0.2218	0.54755	0.404573	0.465328
MROH8	Resiquimod(x)_minus_Placebo(y)	1.29188	0.7444	0.547475	0.471256	0.893189
KLHDC7B	Resiquimod(x)_minus_Placebo(y)	-0.344625	-0.892	0.547375	0.637304	0.893251
RECQL	PolyICLC(x)_minus_Placebo(y)	0.843375	0.296	0.547375	0.324775	0.391786
CLOCK	Resiquimod(x)_minus_Placebo(y)	0.27325	-0.274	0.54725	0.449017	0.893189
CBARP	Resiquimod(x)_minus_Placebo(y)	-0.452625	-0.9998	0.547175	0.713332	0.899486
PRDX4	Resiquimod(x)_minus_Placebo(y)	-0.371	-0.918	0.547	0.606645	0.893189
GOLGB1	Resiquimod(x)_minus_Placebo(y)	-1.45325	-1.9996	0.54635	0.714028	0.899749
TSSK4	PolyICLC(x)_minus_Placebo(y)	1.05325	0.5072	0.54605	0.371498	0.434122
ARRDC1	PolyICLC(x)_minus_Placebo(y)	1.11837	0.5726	0.545775	0.305624	0.373995
DPH5	Resiquimod(x)_minus_Placebo(y)	0.68575	0.1402	0.54555	0.404126	0.893189
TTC19	Resiquimod(x)_minus_Placebo(y)	0.968125	0.4228	0.545325	0.374882	0.893189
SNX13	Resiquimod(x)_minus_Placebo(y)	-1.47562	-2.0202	0.544575	0.713541	0.899486
BRIX1	Resiquimod(x)_minus_Placebo(y)	0.572125	0.0278	0.544325	0.466505	0.893189
CEP120	Resiquimod(x)_minus_Placebo(y)	-1.82212	-2.3664	0.544275	0.727557	0.901608
ANKH	Resiquimod(x)_minus_Placebo(y)	0.701625	0.1576	0.544025	0.232533	0.893189
SEPTIN2	PolyICLC(x)_minus_Placebo(y)	1.67487	1.131	0.543875	0.367091	0.430453
BARX2	Resiquimod(x)_minus_Placebo(y)	-1.20388	-1.7474	0.543525	0.598469	0.893189
MTBP	Resiquimod(x)_minus_Placebo(y)	2.04088	1.4976	0.543275	0.564961	0.893189
NAA20	Resiquimod(x)_minus_Placebo(y)	0.249625	-0.2934	0.543025	0.384119	0.893189
SEC13	Resiquimod(x)_minus_Placebo(y)	1.2945	0.7516	0.5429	0.363121	0.893189
OSTF1	Resiquimod(x)_minus_Placebo(y)	-0.59775	-1.1404	0.54265	0.455739	0.893189
FCHSD2	Resiquimod(x)_minus_Placebo(y)	0.97625	0.4338	0.54245	0.213468	0.893189
NXPH1	Resiquimod(x)_minus_Placebo(y)	-1.433	-1.9754	0.5424	0.656598	0.895013
GMPPB	Resiquimod(x)_minus_Placebo(y)	1.89138	1.349	0.542375	0.512556	0.893189
SRSF5	PolyICLC(x)_minus_Placebo(y)	-0.223375	-0.7654	0.542025	0.410006	0.470162
CERS2	PolyICLC(x)_minus_Placebo(y)	1.44375	0.9018	0.54195	0.199092	0.280061
H2BC4	Resiquimod(x)_minus_Placebo(y)	-0.069	-0.6108	0.5418	0.253227	0.893189
C4orf46	Resiquimod(x)_minus_Placebo(y)	-0.4205	-0.9618	0.5413	0.551083	0.893189
HIRA	Resiquimod(x)_minus_Placebo(y)	-0.1585	-0.6996	0.5411	0.608426	0.893189
COX4I1	Resiquimod(x)_minus_Placebo(y)	1.18388	0.6434	0.540475	0.531456	0.893189
CIR1	Resiquimod(x)_minus_Placebo(y)	-1.06688	-1.6072	0.540325	0.48951	0.893189
MMACHC	Resiquimod(x)_minus_Placebo(y)	1.74475	1.2046	0.54015	0.578256	0.893189
THRB	PolyICLC(x)_minus_Placebo(y)	-0.176	-0.716	0.54	0.477446	0.532481
CXCL3	PolyICLC(x)_minus_Placebo(y)	-1.00063	-1.5406	0.539975	0.523416	0.574516
ACAT2	Resiquimod(x)_minus_Placebo(y)	0.829125	0.2892	0.539925	0.419368	0.893189
CIDEB	Resiquimod(x)_minus_Placebo(y)	1.08912	0.5492	0.539925	0.330992	0.893189
[truncated: 31,304 more rows]

## Sheet: B-ENRICHR
Supplementary Data 2B. Gene sets significantly overlapping with DEGs upregulated in TLR agonist-treated groups (poly ICLC or resiquimod, average log2 FC ≥ 1, nominal P-value ≤ 0.05)
GO Biological Process 2021
Term	Overlap	P-value	Adjusted P-value	Old P-value	Old Adjusted P-value	Odds Ratio	Combined Score	Genes
antigen processing and presentation of peptide antigen via MHC class I (GO:0002474)	4/33	8.965738072678151E-5	0.04762194241823431	0	0	19.53399014778325	182.04731483793506	HLA-B;HLA-C;ABCB9;CALR
negative regulation of intrinsic apoptotic signaling pathway (GO:2001243)	5/64	9.77863294008918E-5	0.04762194241823431	0	0	12.069869528106329	111.43779545526509	CDKN2D;HTRA2;PTTG1IP;TPT1;MCL1
cellular amide metabolic process (GO:0043603)	6/115	1.854321989849119E-4	0.0602036539371014	0	0	7.876745113681691	67.68346276889874	SLC5A6;DHFR;DHFR2;OXSM;ACOT13;ABCB9
regulation of receptor catabolic process (GO:2000644)	2/5	5.075389505379983E-4	0.10309880181583939	0	0	93.20657276995306	707.0591983548046	DTX3L;LAPTM5
amide transport (GO:0042886)	3/28	0.0010494136158200106	0.10309880181583939	0	0	16.877446808510637	115.77124691743246	SLC5A6;ABCB9;PLTP
positive regulation of defense response to virus by host (GO:0002230)	3/28	0.0010494136158200106	0.10309880181583939	0	0	16.877446808510637	115.77124691743246	DTX3L;IL23A;PARP9
antigen processing and presentation of endogenous peptide antigen via MHC class I via ER pathway (GO:0002484)	2/7	0.0010557895797909539	0.10309880181583939	0	0	55.91830985915493	383.23425637297356	HLA-B;HLA-C
antigen processing and presentation of endogenous peptide antigen via MHC class I via ER pathway, TAP-independent (GO:0002486)	2/7	0.0010557895797909539	0.10309880181583939	0	0	55.91830985915493	383.23425637297356	HLA-B;HLA-C
positive regulation of receptor catabolic process (GO:2000646)	2/7	0.0010557895797909539	0.10309880181583939	0	0	55.91830985915493	383.23425637297356	DTX3L;LAPTM5
regulation of double-strand break repair via nonhomologous end joining (GO:2001032)	3/29	0.0011643601847784735	0.10309880181583939	0	0	16.227495908346974	109.62620426104738	DTX3L;CYREN;PARP9
ARCHS4_TFs_Coexp_table
Term	Overlap	P-value	Adjusted P-value	Old P-value	Old Adjusted P-value	Odds Ratio	Combined Score	Genes
STAT1 human tf ARCHS4 coexpression	12/299	1.7887729474163056E-6	8.335681934959984E-4	0	0	6.198606271777003	82.03223562759268	OGFR;SUN2;DTX3L;NCF2;HLA-B;LAPTM5;HLA-C;TRIM14;PARP9;MCL1;HLA-DPA1;TYMP
IRF7 human tf ARCHS4 coexpression	12/299	1.7887729474163056E-6	8.335681934959984E-4	0	0	6.198606271777003	82.03223562759268	OGFR;CEBPB;DTX3L;NCF2;HLX;HLA-B;SHISA5;LAPTM5;HLA-C;ODF3B;PARP9;TYMP
PARP12 human tf ARCHS4 coexpression	12/299	1.7887729474163056E-6	8.335681934959984E-4	0	0	6.198606271777003	82.03223562759268	OGFR;SUN2;CEBPB;DTX3L;NCF2;HLA-B;LAPTM5;HLA-C;ODF3B;PARP9;MCL1;TYMP
ZNFX1 human tf ARCHS4 coexpression	11/299	1.1144527508634154E-5	0.0019475061821338183	0	0	5.6194653299916455	64.08754068936996	OGFR;CEBPB;DTX3L;NCF2;STK17A;HLA-B;LAPTM5;TRIM14;PARP9;MCL1;TYMP
BATF2 human tf ARCHS4 coexpression	11/299	1.1144527508634154E-5	0.0019475061821338183	0	0	5.6194653299916455	64.08754068936996	OGFR;CEBPB;DTX3L;CEBPD;NCF2;HLX;HLA-B;HLA-C;ODF3B;PARP9;TYMP
STAT3 human tf ARCHS4 coexpression	11/299	1.1144527508634154E-5	0.0019475061821338183	0	0	5.6194653299916455	64.08754068936996	OGFR;SUN2;DTX3L;CEBPD;NCF2;HLA-B;HLA-C;RRBP1;PARP9;MCL1;TYMP
JDP2 human tf ARCHS4 coexpression	11/299	1.1144527508634154E-5	0.0019475061821338183	0	0	5.6194653299916455	64.08754068936996	OGFR;CEBPB;FKBP15;CEBPD;NCF2;EVA1B;HLX;LAPTM5;CD14;MCL1;TYMP
MBD2 human tf ARCHS4 coexpression	11/299	1.1144527508634154E-5	0.0019475061821338183	0	0	5.6194653299916455	64.08754068936996	OGFR;SUN2;CEBPB;FKBP15;NCF2;HLA-B;LAPTM5;TPT1;MCL1;HLA-DPA1;TYMP
ETV7 human tf ARCHS4 coexpression	10/299	6.314687162993446E-5	0.006305666181332026	0	0	5.052677787532923	48.859632939988295	OGFR;DTX3L;NCF2;HLX;HLA-B;HLA-C;ODF3B;TRIM14;PARP9;TYMP
USF1 human tf ARCHS4 coexpression	10/299	6.314687162993446E-5	0.006305666181332026	0	0	5.052677787532923	48.859632939988295	OGFR;SUN2;CEBPB;NCF2;HLA-B;LAPTM5;HLA-C;ODF3B;MCL1;TYMP

## Sheet: C-DEG_by_Sample
Supplementary Data 2C. Patient level gene expression changes in pre- vs. post-treatment samples (log fold changes). This is the raw data for the gene expression boxplots.
Gene	patient_id	therapy_type	comparison_category	reference_sample_name	target_sample_name	value_in_reference	value_in_target	expr_diff
TCOF1	S02-22-1	Placebo	pre_vs_post	S.02.22.1.Day0	S.02.22.1.Day15	14.392	12.808	-1.583
TCOF1	S06-44-1	Placebo	pre_vs_post	S.06.44.1.Day0	S.06.44.1.Day15	9.287	9.785	0.498
TCOF1	S09-33-1	Placebo	pre_vs_post	S.09.33.1.Day0	S.09.33.1.Day29	10.073	13.345	3.272
TCOF1	S12-26-1	Placebo	pre_vs_post	S.12.26.1.Day0	S.12.26.1.Day29	13.285	11.937	-1.349
TCOF1	S22-04-1	Placebo	pre_vs_post	S.22.04.1.Day0	S.22.04.1.Day27	13.69	12.625	-1.065
TCOF1	S01-49-2	PolyICLC	pre_vs_post	S.01.49.2.Day0	S.01.49.2.Day29	10.957	15.592	4.635
TCOF1	S03-05-2	PolyICLC	pre_vs_post	S.03.05.2.Day0	S.03.05.2.Day29	9.813	12.389	2.576
TCOF1	S07-87-2	PolyICLC	pre_vs_post	S.07.87.2.Day0	S.07.87.2.Day29	10.435	13.53	3.095
TCOF1	S10-18-2	PolyICLC	pre_vs_post	S.10.18.2.Day0	S.10.18.2.Day29	13.455	15.017	1.562
TCOF1	S11-58-2	PolyICLC	pre_vs_post	S.11.58.2.Day0	S.11.58.2.Day29	10.888	12.777	1.889
TCOF1	S16-07-2	PolyICLC	pre_vs_post	S.16.07.2.Day0	S.16.07.2.Day29	11.331	13.547	2.216
TCOF1	S18-53-2	PolyICLC	pre_vs_post	S.18.53.2.Day0	S.18.53.2.Day29	11.993	12.434	0.44
TCOF1	S21-08-2	PolyICLC	pre_vs_post	S.21.08.2.Day0	S.21.08.2.Day29	12.316	12.583	0.267
TCOF1	S05-94-3	Resiquimod	pre_vs_post	S.05.94.3.Day0	S.05.94.3.Day29	10.884	12.893	2.009
TCOF1	S08-81-3	Resiquimod	pre_vs_post	S.08.81.3.Day0	S.08.81.3.Day29	10.39	10.305	-0.084
TCOF1	S13-23-3	Resiquimod	pre_vs_post	S.13.23.3.Day0	S.13.23.3.Day29	12.231	12.733	0.502
TCOF1	S15-99-3	Resiquimod	pre_vs_post	S.15.99.3.Day0	S.15.99.3.Day29	9.985	14.289	4.304
TCOF1	S17-70-3	Resiquimod	pre_vs_post	S.17.70.3.Day0	S.17.70.3.Day35	12.128	11.688	-0.44
TCOF1	S20-75-3	Resiquimod	pre_vs_post	S.20.75.3.Day0	S.20.75.3.Day29	12.033	12.746	0.712
TCOF1	S23-64-3	Resiquimod	pre_vs_post	S.23.64.3.Day0	S.23.64.3.Day29	8.913	11.632	2.719
TCOF1	S26-59-3	Resiquimod	pre_vs_post	S.26.59.3.Day0	S.26.59.3.Day29	11.308	13.046	1.738
NSRP1	S02-22-1	Placebo	pre_vs_post	S.02.22.1.Day0	S.02.22.1.Day15	4.368	1.078	-3.29
NSRP1	S06-44-1	Placebo	pre_vs_post	S.06.44.1.Day0	S.06.44.1.Day15	5.39	4.884	-0.507
NSRP1	S09-33-1	Placebo	pre_vs_post	S.09.33.1.Day0	S.09.33.1.Day29	5.808	1.988	-3.82
NSRP1	S12-26-1	Placebo	pre_vs_post	S.12.26.1.Day0	S.12.26.1.Day29	3.481	2.677	-0.804
NSRP1	S22-04-1	Placebo	pre_vs_post	S.22.04.1.Day0	S.22.04.1.Day27	2.421	1.991	-0.43
NSRP1	S01-49-2	PolyICLC	pre_vs_post	S.01.49.2.Day0	S.01.49.2.Day29	5.434	1.668	-3.766
NSRP1	S03-05-2	PolyICLC	pre_vs_post	S.03.05.2.Day0	S.03.05.2.Day29	5.813	3.439	-2.374
NSRP1	S07-87-2	PolyICLC	pre_vs_post	S.07.87.2.Day0	S.07.87.2.Day29	4.717	1.195	-3.522
NSRP1	S10-18-2	PolyICLC	pre_vs_post	S.10.18.2.Day0	S.10.18.2.Day29	3.768	3.571	-0.197
NSRP1	S11-58-2	PolyICLC	pre_vs_post	S.11.58.2.Day0	S.11.58.2.Day29	3.84	2.945	-0.895
NSRP1	S16-07-2	PolyICLC	pre_vs_post	S.16.07.2.Day0	S.16.07.2.Day29	5.045	0	-5.045
NSRP1	S18-53-2	PolyICLC	pre_vs_post	S.18.53.2.Day0	S.18.53.2.Day29	2.562	2.911	0.35
NSRP1	S21-08-2	PolyICLC	pre_vs_post	S.21.08.2.Day0	S.21.08.2.Day29	5.077	3.636	-1.441
NSRP1	S05-94-3	Resiquimod	pre_vs_post	S.05.94.3.Day0	S.05.94.3.Day29	4.907	1.998	-2.909
NSRP1	S08-81-3	Resiquimod	pre_vs_post	S.08.81.3.Day0	S.08.81.3.Day29	5.8	3.45	-2.349
NSRP1	S13-23-3	Resiquimod	pre_vs_post	S.13.23.3.Day0	S.13.23.3.Day29	2.143	3.275	1.132
NSRP1	S15-99-3	Resiquimod	pre_vs_post	S.15.99.3.Day0	S.15.99.3.Day29	5.356	3.703	-1.653
NSRP1	S17-70-3	Resiquimod	pre_vs_post	S.17.70.3.Day0	S.17.70.3.Day35	3.83	1.261	-2.569
NSRP1	S20-75-3	Resiquimod	pre_vs_post	S.20.75.3.Day0	S.20.75.3.Day29	3.755	3.506	-0.25
NSRP1	S23-64-3	Resiquimod	pre_vs_post	S.23.64.3.Day0	S.23.64.3.Day29	5.411	4.286	-1.125
NSRP1	S26-59-3	Resiquimod	pre_vs_post	S.26.59.3.Day0	S.26.59.3.Day29	3.991	2.929	-1.062
SPPL3	S02-22-1	Placebo	pre_vs_post	S.02.22.1.Day0	S.02.22.1.Day15	0	0	0
SPPL3	S06-44-1	Placebo	pre_vs_post	S.06.44.1.Day0	S.06.44.1.Day15	5.491	5.252	-0.239
SPPL3	S09-33-1	Placebo	pre_vs_post	S.09.33.1.Day0	S.09.33.1.Day29	5.206	0	-5.206
SPPL3	S12-26-1	Placebo	pre_vs_post	S.12.26.1.Day0	S.12.26.1.Day29	1.601	3.716	2.115
SPPL3	S22-04-1	Placebo	pre_vs_post	S.22.04.1.Day0	S.22.04.1.Day27	0	0	0
SPPL3	S01-49-2	PolyICLC	pre_vs_post	S.01.49.2.Day0	S.01.49.2.Day29	5.486	0	-5.486
SPPL3	S03-05-2	PolyICLC	pre_vs_post	S.03.05.2.Day0	S.03.05.2.Day29	5.575	1.267	-4.308
SPPL3	S07-87-2	PolyICLC	pre_vs_post	S.07.87.2.Day0	S.07.87.2.Day29	4.508	1.195	-3.313
SPPL3	S10-18-2	PolyICLC	pre_vs_post	S.10.18.2.Day0	S.10.18.2.Day29	3.96	0	-3.96
SPPL3	S11-58-2	PolyICLC	pre_vs_post	S.11.58.2.Day0	S.11.58.2.Day29	2.115	2.591	0.476
SPPL3	S16-07-2	PolyICLC	pre_vs_post	S.16.07.2.Day0	S.16.07.2.Day29	5.159	1.786	-3.373
SPPL3	S18-53-2	PolyICLC	pre_vs_post	S.18.53.2.Day0	S.18.53.2.Day29	2.914	0	-2.914
SPPL3	S21-08-2	PolyICLC	pre_vs_post	S.21.08.2.Day0	S.21.08.2.Day29	4.714	0	-4.714
SPPL3	S05-94-3	Resiquimod	pre_vs_post	S.05.94.3.Day0	S.05.94.3.Day29	5.424	0	-5.424
SPPL3	S08-81-3	Resiquimod	pre_vs_post	S.08.81.3.Day0	S.08.81.3.Day29	5.38	3.883	-1.497
SPPL3	S13-23-3	Resiquimod	pre_vs_post	S.13.23.3.Day0	S.13.23.3.Day29	0	0	0
SPPL3	S15-99-3	Resiquimod	pre_vs_post	S.15.99.3.Day0	S.15.99.3.Day29	5.585	0	-5.585
SPPL3	S17-70-3	Resiquimod	pre_vs_post	S.17.70.3.Day0	S.17.70.3.Day35	0	0	0
SPPL3	S20-75-3	Resiquimod	pre_vs_post	S.20.75.3.Day0	S.20.75.3.Day29	0	1.985	1.985
SPPL3	S23-64-3	Resiquimod	pre_vs_post	S.23.64.3.Day0	S.23.64.3.Day29	5.862	2.967	-2.895
SPPL3	S26-59-3	Resiquimod	pre_vs_post	S.26.59.3.Day0	S.26.59.3.Day29	4.681	1.216	-3.465
OPA1	S02-22-1	Placebo	pre_vs_post	S.02.22.1.Day0	S.02.22.1.Day15	7.522	6.126	-1.396
OPA1	S06-44-1	Placebo	pre_vs_post	S.06.44.1.Day0	S.06.44.1.Day15	8.531	8.325	-0.206
OPA1	S09-33-1	Placebo	pre_vs_post	S.09.33.1.Day0	S.09.33.1.Day29	8.662	10.04	1.379
OPA1	S12-26-1	Placebo	pre_vs_post	S.12.26.1.Day0	S.12.26.1.Day29	6.792	7.516	0.724
OPA1	S22-04-1	Placebo	pre_vs_post	S.22.04.1.Day0	S.22.04.1.Day27	7.489	7.511	0.023
OPA1	S01-49-2	PolyICLC	pre_vs_post	S.01.49.2.Day0	S.01.49.2.Day29	8.656	4.762	-3.894
OPA1	S03-05-2	PolyICLC	pre_vs_post	S.03.05.2.Day0	S.03.05.2.Day29	8.635	8.808	0.173
OPA1	S07-87-2	PolyICLC	pre_vs_post	S.07.87.2.Day0	S.07.87.2.Day29	8.197	8.853	0.657
OPA1	S10-18-2	PolyICLC	pre_vs_post	S.10.18.2.Day0	S.10.18.2.Day29	8.048	9.501	1.453
OPA1	S11-58-2	PolyICLC	pre_vs_post	S.11.58.2.Day0	S.11.58.2.Day29	8.275	7.838	-0.437
OPA1	S16-07-2	PolyICLC	pre_vs_post	S.16.07.2.Day0	S.16.07.2.Day29	8.106	7.639	-0.467
OPA1	S18-53-2	PolyICLC	pre_vs_post	S.18.53.2.Day0	S.18.53.2.Day29	6.453	6.984	0.53
OPA1	S21-08-2	PolyICLC	pre_vs_post	S.21.08.2.Day0	S.21.08.2.Day29	8.009	6.06	-1.949
OPA1	S05-94-3	Resiquimod	pre_vs_post	S.05.94.3.Day0	S.05.94.3.Day29	8.899	8.731	-0.168
OPA1	S08-81-3	Resiquimod	pre_vs_post	S.08.81.3.Day0	S.08.81.3.Day29	8.437	7.97	-0.466
OPA1	S13-23-3	Resiquimod	pre_vs_post	S.13.23.3.Day0	S.13.23.3.Day29	8.622	11.295	2.673
OPA1	S15-99-3	Resiquimod	pre_vs_post	S.15.99.3.Day0	S.15.99.3.Day29	8.514	7.972	-0.543
OPA1	S17-70-3	Resiquimod	pre_vs_post	S.17.70.3.Day0	S.17.70.3.Day35	5.129	7.468	2.339
OPA1	S20-75-3	Resiquimod	pre_vs_post	S.20.75.3.Day0	S.20.75.3.Day29	7.001	7.145	0.144
OPA1	S23-64-3	Resiquimod	pre_vs_post	S.23.64.3.Day0	S.23.64.3.Day29	9.286	11.011	1.725
OPA1	S26-59-3	Resiquimod	pre_vs_post	S.26.59.3.Day0	S.26.59.3.Day29	7.62	2.654	-4.966
SLC66A1	S02-22-1	Placebo	pre_vs_post	S.02.22.1.Day0	S.02.22.1.Day15	9.625	8.285	-1.34
SLC66A1	S06-44-1	Placebo	pre_vs_post	S.06.44.1.Day0	S.06.44.1.Day15	5.439	6.02	0.582
SLC66A1	S09-33-1	Placebo	pre_vs_post	S.09.33.1.Day0	S.09.33.1.Day29	6.186	7.448	1.262
SLC66A1	S12-26-1	Placebo	pre_vs_post	S.12.26.1.Day0	S.12.26.1.Day29	7.539	6.693	-0.846
SLC66A1	S22-04-1	Placebo	pre_vs_post	S.22.04.1.Day0	S.22.04.1.Day27	8.18	7.759	-0.421
SLC66A1	S01-49-2	PolyICLC	pre_vs_post	S.01.49.2.Day0	S.01.49.2.Day29	5.662	8.726	3.064
SLC66A1	S03-05-2	PolyICLC	pre_vs_post	S.03.05.2.Day0	S.03.05.2.Day29	5.606	8.037	2.431
SLC66A1	S07-87-2	PolyICLC	pre_vs_post	S.07.87.2.Day0	S.07.87.2.Day29	6.426	7.799	1.373
SLC66A1	S10-18-2	PolyICLC	pre_vs_post	S.10.18.2.Day0	S.10.18.2.Day29	8.066	8.448	0.382
SLC66A1	S11-58-2	PolyICLC	pre_vs_post	S.11.58.2.Day0	S.11.58.2.Day29	7.925	7.838	-0.087
SLC66A1	S16-07-2	PolyICLC	pre_vs_post	S.16.07.2.Day0	S.16.07.2.Day29	7.267	7.548	0.281
SLC66A1	S18-53-2	PolyICLC	pre_vs_post	S.18.53.2.Day0	S.18.53.2.Day29	7.347	8.202	0.855
SLC66A1	S21-08-2	PolyICLC	pre_vs_post	S.21.08.2.Day0	S.21.08.2.Day29	6.113	6.53	0.417
SLC66A1	S05-94-3	Resiquimod	pre_vs_post	S.05.94.3.Day0	S.05.94.3.Day29	6.48	8.031	1.551
SLC66A1	S08-81-3	Resiquimod	pre_vs_post	S.08.81.3.Day0	S.08.81.3.Day29	5.871	6.862	0.991
SLC66A1	S13-23-3	Resiquimod	pre_vs_post	S.13.23.3.Day0	S.13.23.3.Day29	7.562	6.139	-1.423
SLC66A1	S15-99-3	Resiquimod	pre_vs_post	S.15.99.3.Day0	S.15.99.3.Day29	5.405	8.378	2.974
SLC66A1	S17-70-3	Resiquimod	pre_vs_post	S.17.70.3.Day0	S.17.70.3.Day35	7.843	6.87	-0.973
SLC66A1	S20-75-3	Resiquimod	pre_vs_post	S.20.75.3.Day0	S.20.75.3.Day29	8.173	7.937	-0.235
SLC66A1	S23-64-3	Resiquimod	pre_vs_post	S.23.64.3.Day0	S.23.64.3.Day29	5.532	6.406	0.873
SLC66A1	S26-59-3	Resiquimod	pre_vs_post	S.26.59.3.Day0	S.26.59.3.Day29	6.97	7.972	1.003
SLC66A2	S02-22-1	Placebo	pre_vs_post	S.02.22.1.Day0	S.02.22.1.Day15	0	1.688	1.688
SLC66A2	S06-44-1	Placebo	pre_vs_post	S.06.44.1.Day0	S.06.44.1.Day15	5.421	5.598	0.177
SLC66A2	S09-33-1	Placebo	pre_vs_post	S.09.33.1.Day0	S.09.33.1.Day29	5.051	0	-5.051
SLC66A2	S12-26-1	Placebo	pre_vs_post	S.12.26.1.Day0	S.12.26.1.Day29	0	3.559	3.559
SLC66A2	S22-04-1	Placebo	pre_vs_post	S.22.04.1.Day0	S.22.04.1.Day27	0	2.449	2.449
SLC66A2	S01-49-2	PolyICLC	pre_vs_post	S.01.49.2.Day0	S.01.49.2.Day29	4.849	0	-4.849
SLC66A2	S03-05-2	PolyICLC	pre_vs_post	S.03.05.2.Day0	S.03.05.2.Day29	5.196	2.384	-2.812
SLC66A2	S07-87-2	PolyICLC	pre_vs_post	S.07.87.2.Day0	S.07.87.2.Day29	4.408	0	-4.408
SLC66A2	S10-18-2	PolyICLC	pre_vs_post	S.10.18.2.Day0	S.10.18.2.Day29	4.208	0	-4.208
SLC66A2	S11-58-2	PolyICLC	pre_vs_post	S.11.58.2.Day0	S.11.58.2.Day29	2.712	1.42	-1.292
SLC66A2	S16-07-2	PolyICLC	pre_vs_post	S.16.07.2.Day0	S.16.07.2.Day29	3.81	0	-3.81
SLC66A2	S18-53-2	PolyICLC	pre_vs_post	S.18.53.2.Day0	S.18.53.2.Day29	2.562	0	-2.562
SLC66A2	S21-08-2	PolyICLC	pre_vs_post	S.21.08.2.Day0	S.21.08.2.Day29	4.469	0	-4.469
SLC66A2	S05-94-3	Resiquimod	pre_vs_post	S.05.94.3.Day0	S.05.94.3.Day29	5.424	2.458	-2.966
SLC66A2	S08-81-3	Resiquimod	pre_vs_post	S.08.81.3.Day0	S.08.81.3.Day29	4.785	3.639	-1.146
SLC66A2	S13-23-3	Resiquimod	pre_vs_post	S.13.23.3.Day0	S.13.23.3.Day29	4.034	0	-4.034
SLC66A2	S15-99-3	Resiquimod	pre_vs_post	S.15.99.3.Day0	S.15.99.3.Day29	5.425	0	-5.425
SLC66A2	S17-70-3	Resiquimod	pre_vs_post	S.17.70.3.Day0	S.17.70.3.Day35	1.531	2.376	0.846
SLC66A2	S20-75-3	Resiquimod	pre_vs_post	S.20.75.3.Day0	S.20.75.3.Day29	0	1.985	1.985
SLC66A2	S23-64-3	Resiquimod	pre_vs_post	S.23.64.3.Day0	S.23.64.3.Day29	5.278	1.972	-3.306
SLC66A2	S26-59-3	Resiquimod	pre_vs_post	S.26.59.3.Day0	S.26.59.3.Day29	2.941	0	-2.941
SLC66A3	S02-22-1	Placebo	pre_vs_post	S.02.22.1.Day0	S.02.22.1.Day15	3.71	3.598	-0.113
SLC66A3	S06-44-1	Placebo	pre_vs_post	S.06.44.1.Day0	S.06.44.1.Day15	6.115	6.2	0.085
SLC66A3	S09-33-1	Placebo	pre_vs_post	S.09.33.1.Day0	S.09.33.1.Day29	5.755	3.074	-2.681
SLC66A3	S12-26-1	Placebo	pre_vs_post	S.12.26.1.Day0	S.12.26.1.Day29	2.341	3.857	1.516
SLC66A3	S22-04-1	Placebo	pre_vs_post	S.22.04.1.Day0	S.22.04.1.Day27	3.956	0	-3.956
SLC66A3	S01-49-2	PolyICLC	pre_vs_post	S.01.49.2.Day0	S.01.49.2.Day29	6.062	2.421	-3.641
SLC66A3	S03-05-2	PolyICLC	pre_vs_post	S.03.05.2.Day0	S.03.05.2.Day29	5.954	3.615	-2.339
SLC66A3	S07-87-2	PolyICLC	pre_vs_post	S.07.87.2.Day0	S.07.87.2.Day29	4.874	2.283	-2.591
SLC66A3	S10-18-2	PolyICLC	pre_vs_post	S.10.18.2.Day0	S.10.18.2.Day29	5.046	0	-5.046
SLC66A3	S11-58-2	PolyICLC	pre_vs_post	S.11.58.2.Day0	S.11.58.2.Day29	4.466	2.121	-2.345
SLC66A3	S16-07-2	PolyICLC	pre_vs_post	S.16.07.2.Day0	S.16.07.2.Day29	4.947	3.061	-1.886
SLC66A3	S18-53-2	PolyICLC	pre_vs_post	S.18.53.2.Day0	S.18.53.2.Day29	2.914	3.812	0.898
SLC66A3	S21-08-2	PolyICLC	pre_vs_post	S.21.08.2.Day0	S.21.08.2.Day29	5.436	3.636	-1.801
SLC66A3	S05-94-3	Resiquimod	pre_vs_post	S.05.94.3.Day0	S.05.94.3.Day29	6.162	3.698	-2.464
SLC66A3	S08-81-3	Resiquimod	pre_vs_post	S.08.81.3.Day0	S.08.81.3.Day29	5.637	5.427	-0.21
SLC66A3	S13-23-3	Resiquimod	pre_vs_post	S.13.23.3.Day0	S.13.23.3.Day29	3.255	3.653	0.398
SLC66A3	S15-99-3	Resiquimod	pre_vs_post	S.15.99.3.Day0	S.15.99.3.Day29	6.113	2.538	-3.575
SLC66A3	S17-70-3	Resiquimod	pre_vs_post	S.17.70.3.Day0	S.17.70.3.Day35	2.737	4.033	1.296
SLC66A3	S20-75-3	Resiquimod	pre_vs_post	S.20.75.3.Day0	S.20.75.3.Day29	3.513	3.982	0.468
SLC66A3	S23-64-3	Resiquimod	pre_vs_post	S.23.64.3.Day0	S.23.64.3.Day29	5.905	3.666	-2.239
SLC66A3	S26-59-3	Resiquimod	pre_vs_post	S.26.59.3.Day0	S.26.59.3.Day29	5.481	1.867	-3.615
ITGA8	S02-22-1	Placebo	pre_vs_post	S.02.22.1.Day0	S.02.22.1.Day15	2.008	1.078	-0.93
ITGA8	S06-44-1	Placebo	pre_vs_post	S.06.44.1.Day0	S.06.44.1.Day15	6.663	6.593	-0.07
ITGA8	S09-33-1	Placebo	pre_vs_post	S.09.33.1.Day0	S.09.33.1.Day29	6.982	0	-6.982
ITGA8	S12-26-1	Placebo	pre_vs_post	S.12.26.1.Day0	S.12.26.1.Day29	0	3.185	3.185
ITGA8	S22-04-1	Placebo	pre_vs_post	S.22.04.1.Day0	S.22.04.1.Day27	0	0	0
ITGA8	S01-49-2	PolyICLC	pre_vs_post	S.01.49.2.Day0	S.01.49.2.Day29	6.833	0	-6.833
ITGA8	S03-05-2	PolyICLC	pre_vs_post	S.03.05.2.Day0	S.03.05.2.Day29	6.802	3.239	-3.564
ITGA8	S07-87-2	PolyICLC	pre_vs_post	S.07.87.2.Day0	S.07.87.2.Day29	5.476	1.195	-4.281
ITGA8	S10-18-2	PolyICLC	pre_vs_post	S.10.18.2.Day0	S.10.18.2.Day29	5.673	0	-5.673
ITGA8	S11-58-2	PolyICLC	pre_vs_post	S.11.58.2.Day0	S.11.58.2.Day29	4.953	1.42	-3.534
ITGA8	S16-07-2	PolyICLC	pre_vs_post	S.16.07.2.Day0	S.16.07.2.Day29	5.91	0	-5.91
ITGA8	S18-53-2	PolyICLC	pre_vs_post	S.18.53.2.Day0	S.18.53.2.Day29	4.476	2.091	-2.384
ITGA8	S21-08-2	PolyICLC	pre_vs_post	S.21.08.2.Day0	S.21.08.2.Day29	5.814	1.948	-3.867
ITGA8	S05-94-3	Resiquimod	pre_vs_post	S.05.94.3.Day0	S.05.94.3.Day29	6.757	0	-6.757
ITGA8	S08-81-3	Resiquimod	pre_vs_post	S.08.81.3.Day0	S.08.81.3.Day29	6.974	5.641	-1.334
ITGA8	S13-23-3	Resiquimod	pre_vs_post	S.13.23.3.Day0	S.13.23.3.Day29	3.875	0	-3.875
ITGA8	S15-99-3	Resiquimod	pre_vs_post	S.15.99.3.Day0	S.15.99.3.Day29	6.851	0	-6.851
ITGA8	S17-70-3	Resiquimod	pre_vs_post	S.17.70.3.Day0	S.17.70.3.Day35	3.097	4.033	0.936
ITGA8	S20-75-3	Resiquimod	pre_vs_post	S.20.75.3.Day0	S.20.75.3.Day29	0	1.985	1.985
ITGA8	S23-64-3	Resiquimod	pre_vs_post	S.23.64.3.Day0	S.23.64.3.Day29	6.922	5.796	-1.126
ITGA8	S26-59-3	Resiquimod	pre_vs_post	S.26.59.3.Day0	S.26.59.3.Day29	5.147	4.077	-1.069
ITGA9	S02-22-1	Placebo	pre_vs_post	S.02.22.1.Day0	S.02.22.1.Day15	6.314	5.235	-1.08
ITGA9	S06-44-1	Placebo	pre_vs_post	S.06.44.1.Day0	S.06.44.1.Day15	10.183	10.3	0.117
ITGA9	S09-33-1	Placebo	pre_vs_post	S.09.33.1.Day0	S.09.33.1.Day29	10.154	7.52	-2.634
ITGA9	S12-26-1	Placebo	pre_vs_post	S.12.26.1.Day0	S.12.26.1.Day29	6.132	7.976	1.844
ITGA9	S22-04-1	Placebo	pre_vs_post	S.22.04.1.Day0	S.22.04.1.Day27	5.812	5.988	0.176
ITGA9	S01-49-2	PolyICLC	pre_vs_post	S.01.49.2.Day0	S.01.49.2.Day29	10.281	6.052	-4.23
ITGA9	S03-05-2	PolyICLC	pre_vs_post	S.03.05.2.Day0	S.03.05.2.Day29	10.27	7.941	-2.329
ITGA9	S07-87-2	PolyICLC	pre_vs_post	S.07.87.2.Day0	S.07.87.2.Day29	9.597	5.716	-3.881
ITGA9	S10-18-2	PolyICLC	pre_vs_post	S.10.18.2.Day0	S.10.18.2.Day29	9.505	7.621	-1.884
ITGA9	S11-58-2	PolyICLC	pre_vs_post	S.11.58.2.Day0	S.11.58.2.Day29	8.642	6.592	-2.05
ITGA9	S16-07-2	PolyICLC	pre_vs_post	S.16.07.2.Day0	S.16.07.2.Day29	9.658	6.015	-3.643
ITGA9	S18-53-2	PolyICLC	pre_vs_post	S.18.53.2.Day0	S.18.53.2.Day29	8.045	5.86	-2.186
ITGA9	S21-08-2	PolyICLC	pre_vs_post	S.21.08.2.Day0	S.21.08.2.Day29	9.857	6.776	-3.081
ITGA9	S05-94-3	Resiquimod	pre_vs_post	S.05.94.3.Day0	S.05.94.3.Day29	10.154	6.642	-3.512
ITGA9	S08-81-3	Resiquimod	pre_vs_post	S.08.81.3.Day0	S.08.81.3.Day29	10.27	9.08	-1.19
ITGA9	S13-23-3	Resiquimod	pre_vs_post	S.13.23.3.Day0	S.13.23.3.Day29	7.396	7.861	0.465
ITGA9	S15-99-3	Resiquimod	pre_vs_post	S.15.99.3.Day0	S.15.99.3.Day29	10.29	6.529	-3.76
ITGA9	S17-70-3	Resiquimod	pre_vs_post	S.17.70.3.Day0	S.17.70.3.Day35	6.185	8.081	1.895
ITGA9	S20-75-3	Resiquimod	pre_vs_post	S.20.75.3.Day0	S.20.75.3.Day29	6.398	6.228	-0.17
ITGA9	S23-64-3	Resiquimod	pre_vs_post	S.23.64.3.Day0	S.23.64.3.Day29	10.135	9.38	-0.754
ITGA9	S26-59-3	Resiquimod	pre_vs_post	S.26.59.3.Day0	S.26.59.3.Day29	9.234	4.554	-4.68
ITGA1	S02-22-1	Placebo	pre_vs_post	S.02.22.1.Day0	S.02.22.1.Day15	3.331	0	-3.331
ITGA1	S06-44-1	Placebo	pre_vs_post	S.06.44.1.Day0	S.06.44.1.Day15	6.031	5.491	-0.539
ITGA1	S09-33-1	Placebo	pre_vs_post	S.09.33.1.Day0	S.09.33.1.Day29	6.003	0	-6.003
ITGA1	S12-26-1	Placebo	pre_vs_post	S.12.26.1.Day0	S.12.26.1.Day29	1.601	4.103	2.502
ITGA1	S22-04-1	Placebo	pre_vs_post	S.22.04.1.Day0	S.22.04.1.Day27	0	0	0
ITGA1	S01-49-2	PolyICLC	pre_vs_post	S.01.49.2.Day0	S.01.49.2.Day29	6.183	1.668	-4.515
ITGA1	S03-05-2	PolyICLC	pre_vs_post	S.03.05.2.Day0	S.03.05.2.Day29	6.137	3.913	-2.224
ITGA1	S07-87-2	PolyICLC	pre_vs_post	S.07.87.2.Day0	S.07.87.2.Day29	5.186	1.195	-3.991
ITGA1	S10-18-2	PolyICLC	pre_vs_post	S.10.18.2.Day0	S.10.18.2.Day29	5.046	0	-5.046
ITGA1	S11-58-2	PolyICLC	pre_vs_post	S.11.58.2.Day0	S.11.58.2.Day29	4.142	0	-4.142
ITGA1	S16-07-2	PolyICLC	pre_vs_post	S.16.07.2.Day0	S.16.07.2.Day29	5.508	1.786	-3.722
ITGA1	S18-53-2	PolyICLC	pre_vs_post	S.18.53.2.Day0	S.18.53.2.Day29	3.197	0	-3.197
ITGA1	S21-08-2	PolyICLC	pre_vs_post	S.21.08.2.Day0	S.21.08.2.Day29	5.342	0	-5.342
ITGA1	S05-94-3	Resiquimod	pre_vs_post	S.05.94.3.Day0	S.05.94.3.Day29	5.844	1.321	-4.523
ITGA1	S08-81-3	Resiquimod	pre_vs_post	S.08.81.3.Day0	S.08.81.3.Day29	6.237	4.329	-1.908
ITGA1	S13-23-3	Resiquimod	pre_vs_post	S.13.23.3.Day0	S.13.23.3.Day29	2.97	0	-2.97
ITGA1	S15-99-3	Resiquimod	pre_vs_post	S.15.99.3.Day0	S.15.99.3.Day29	5.871	1.767	-4.103
ITGA1	S17-70-3	Resiquimod	pre_vs_post	S.17.70.3.Day0	S.17.70.3.Day35	3.385	2.376	-1.008
ITGA1	S20-75-3	Resiquimod	pre_vs_post	S.20.75.3.Day0	S.20.75.3.Day29	0	1.31	1.31
ITGA1	S23-64-3	Resiquimod	pre_vs_post	S.23.64.3.Day0	S.23.64.3.Day29	6.093	4.608	-1.485
ITGA1	S26-59-3	Resiquimod	pre_vs_post	S.26.59.3.Day0	S.26.59.3.Day29	3.943	0	-3.943
ITGA3	S02-22-1	Placebo	pre_vs_post	S.02.22.1.Day0	S.02.22.1.Day15	2.816	1.078	-1.739
ITGA3	S06-44-1	Placebo	pre_vs_post	S.06.44.1.Day0	S.06.44.1.Day15	7.628	7.646	0.018
ITGA3	S09-33-1	Placebo	pre_vs_post	S.09.33.1.Day0	S.09.33.1.Day29	7.418	0	-7.418
ITGA3	S12-26-1	Placebo	pre_vs_post	S.12.26.1.Day0	S.12.26.1.Day29	2.828	4.874	2.046
ITGA3	S22-04-1	Placebo	pre_vs_post	S.22.04.1.Day0	S.22.04.1.Day27	1.965	1.315	-0.65
ITGA3	S01-49-2	PolyICLC	pre_vs_post	S.01.49.2.Day0	S.01.49.2.Day29	7.623	1.668	-5.955
ITGA3	S03-05-2	PolyICLC	pre_vs_post	S.03.05.2.Day0	S.03.05.2.Day29	7.44	4.997	-2.443
ITGA3	S07-87-2	PolyICLC	pre_vs_post	S.07.87.2.Day0	S.07.87.2.Day29	6.417	2.283	-4.134
ITGA3	S10-18-2	PolyICLC	pre_vs_post	S.10.18.2.Day0	S.10.18.2.Day29	6.778	2.687	-4.091
ITGA3	S11-58-2	PolyICLC	pre_vs_post	S.11.58.2.Day0	S.11.58.2.Day29	5.733	2.121	-3.612
ITGA3	S16-07-2	PolyICLC	pre_vs_post	S.16.07.2.Day0	S.16.07.2.Day29	6.796	0	-6.796
ITGA3	S18-53-2	PolyICLC	pre_vs_post	S.18.53.2.Day0	S.18.53.2.Day29	5.443	1.395	-4.047
ITGA3	S21-08-2	PolyICLC	pre_vs_post	S.21.08.2.Day0	S.21.08.2.Day29	7.117	0	-7.117
ITGA3	S05-94-3	Resiquimod	pre_vs_post	S.05.94.3.Day0	S.05.94.3.Day29	7.734	1.321	-6.413
ITGA3	S08-81-3	Resiquimod	pre_vs_post	S.08.81.3.Day0	S.08.81.3.Day29	7.257	6.843	-0.413
ITGA3	S13-23-3	Resiquimod	pre_vs_post	S.13.23.3.Day0	S.13.23.3.Day29	4.307	2.763	-1.544
ITGA3	S15-99-3	Resiquimod	pre_vs_post	S.15.99.3.Day0	S.15.99.3.Day29	7.558	2.538	-5.02
ITGA3	S17-70-3	Resiquimod	pre_vs_post	S.17.70.3.Day0	S.17.70.3.Day35	2.256	4.26	2.004
ITGA3	S20-75-3	Resiquimod	pre_vs_post	S.20.75.3.Day0	S.20.75.3.Day29	1.625	1.985	0.36
ITGA3	S23-64-3	Resiquimod	pre_vs_post	S.23.64.3.Day0	S.23.64.3.Day29	7.521	6.821	-0.7
ITGA3	S26-59-3	Resiquimod	pre_vs_post	S.26.59.3.Day0	S.26.59.3.Day29	6.631	1.216	-5.415
ITGA4	S02-22-1	Placebo	pre_vs_post	S.02.22.1.Day0	S.02.22.1.Day15	3.533	1.688	-1.846
ITGA4	S06-44-1	Placebo	pre_vs_post	S.06.44.1.Day0	S.06.44.1.Day15	5.207	4.933	-0.274
ITGA4	S09-33-1	Placebo	pre_vs_post	S.09.33.1.Day0	S.09.33.1.Day29	5.012	0	-5.012
ITGA4	S12-26-1	Placebo	pre_vs_post	S.12.26.1.Day0	S.12.26.1.Day29	1.601	3.384	1.783
ITGA4	S22-04-1	Placebo	pre_vs_post	S.22.04.1.Day0	S.22.04.1.Day27	4.085	3.311	-0.774
ITGA4	S01-49-2	PolyICLC	pre_vs_post	S.01.49.2.Day0	S.01.49.2.Day29	5.368	2.421	-2.947
ITGA4	S03-05-2	PolyICLC	pre_vs_post	S.03.05.2.Day0	S.03.05.2.Day29	5.459	3.772	-1.687
ITGA4	S07-87-2	PolyICLC	pre_vs_post	S.07.87.2.Day0	S.07.87.2.Day29	4.54	2.622	-1.918
ITGA4	S10-18-2	PolyICLC	pre_vs_post	S.10.18.2.Day0	S.10.18.2.Day29	3.96	2.21	-1.75
ITGA4	S11-58-2	PolyICLC	pre_vs_post	S.11.58.2.Day0	S.11.58.2.Day29	3.84	2.121	-1.719
ITGA4	S16-07-2	PolyICLC	pre_vs_post	S.16.07.2.Day0	S.16.07.2.Day29	4.539	3.432	-1.107
ITGA4	S18-53-2	PolyICLC	pre_vs_post	S.18.53.2.Day0	S.18.53.2.Day29	2.914	2.559	-0.355
ITGA4	S21-08-2	PolyICLC	pre_vs_post	S.21.08.2.Day0	S.21.08.2.Day29	4.469	1.948	-2.522
ITGA4	S05-94-3	Resiquimod	pre_vs_post	S.05.94.3.Day0	S.05.94.3.Day29	4.845	1.321	-3.524
ITGA4	S08-81-3	Resiquimod	pre_vs_post	S.08.81.3.Day0	S.08.81.3.Day29	5.369	3.883	-1.486
ITGA4	S13-23-3	Resiquimod	pre_vs_post	S.13.23.3.Day0	S.13.23.3.Day29	2.97	2.763	-0.207
ITGA4	S15-99-3	Resiquimod	pre_vs_post	S.15.99.3.Day0	S.15.99.3.Day29	5.158	3.038	-2.12
ITGA4	S17-70-3	Resiquimod	pre_vs_post	S.17.70.3.Day0	S.17.70.3.Day35	3.097	2.998	-0.099
ITGA4	S20-75-3	Resiquimod	pre_vs_post	S.20.75.3.Day0	S.20.75.3.Day29	3.223	1.985	-1.237
ITGA4	S23-64-3	Resiquimod	pre_vs_post	S.23.64.3.Day0	S.23.64.3.Day29	5.194	3.772	-1.422
ITGA4	S26-59-3	Resiquimod	pre_vs_post	S.26.59.3.Day0	S.26.59.3.Day29	3.791	2.313	-1.478
ITGA5	S02-22-1	Placebo	pre_vs_post	S.02.22.1.Day0	S.02.22.1.Day15	4.368	2.712	-1.655
ITGA5	S06-44-1	Placebo	pre_vs_post	S.06.44.1.Day0	S.06.44.1.Day15	7.888	7.593	-0.295
ITGA5	S09-33-1	Placebo	pre_vs_post	S.09.33.1.Day0	S.09.33.1.Day29	7.544	4.115	-3.429
ITGA5	S12-26-1	Placebo	pre_vs_post	S.12.26.1.Day0	S.12.26.1.Day29	4.778	5.225	0.448
ITGA5	S22-04-1	Placebo	pre_vs_post	S.22.04.1.Day0	S.22.04.1.Day27	3.28	4.448	1.168
ITGA5	S01-49-2	PolyICLC	pre_vs_post	S.01.49.2.Day0	S.01.49.2.Day29	7.705	4.641	-3.064
ITGA5	S03-05-2	PolyICLC	pre_vs_post	S.03.05.2.Day0	S.03.05.2.Day29	7.54	5.119	-2.42
ITGA5	S07-87-2	PolyICLC	pre_vs_post	S.07.87.2.Day0	S.07.87.2.Day29	6.653	3.127	-3.527
ITGA5	S10-18-2	PolyICLC	pre_vs_post	S.10.18.2.Day0	S.10.18.2.Day29	6.706	3.571	-3.135
ITGA5	S11-58-2	PolyICLC	pre_vs_post	S.11.58.2.Day0	S.11.58.2.Day29	6.079	4.15	-1.93
ITGA5	S16-07-2	PolyICLC	pre_vs_post	S.16.07.2.Day0	S.16.07.2.Day29	6.994	4.364	-2.63
ITGA5	S18-53-2	PolyICLC	pre_vs_post	S.18.53.2.Day0	S.18.53.2.Day29	5.388	4.575	-0.813
ITGA5	S21-08-2	PolyICLC	pre_vs_post	S.21.08.2.Day0	S.21.08.2.Day29	7.473	3.934	-3.539
ITGA5	S05-94-3	Resiquimod	pre_vs_post	S.05.94.3.Day0	S.05.94.3.Day29	7.606	3.32	-4.286
ITGA5	S08-81-3	Resiquimod	pre_vs_post	S.08.81.3.Day0	S.08.81.3.Day29	7.925	6.569	-1.355
ITGA5	S13-23-3	Resiquimod	pre_vs_post	S.13.23.3.Day0	S.13.23.3.Day29	4.307	3.275	-1.032
ITGA5	S15-99-3	Resiquimod	pre_vs_post	S.15.99.3.Day0	S.15.99.3.Day29	7.641	3.947	-3.693
ITGA5	S17-70-3	Resiquimod	pre_vs_post	S.17.70.3.Day0	S.17.70.3.Day35	4.17	5.6	1.43
ITGA5	S20-75-3	Resiquimod	pre_vs_post	S.20.75.3.Day0	S.20.75.3.Day29	2.858	4.709	1.851
ITGA5	S23-64-3	Resiquimod	pre_vs_post	S.23.64.3.Day0	S.23.64.3.Day29	7.657	5.821	-1.836
ITGA5	S26-59-3	Resiquimod	pre_vs_post	S.26.59.3.Day0	S.26.59.3.Day29	6.69	2.654	-4.036
ITGA7	S02-22-1	Placebo	pre_vs_post	S.02.22.1.Day0	S.02.22.1.Day15	4.01	2.938	-1.072
ITGA7	S06-44-1	Placebo	pre_vs_post	S.06.44.1.Day0	S.06.44.1.Day15	9.317	9.243	-0.073
ITGA7	S09-33-1	Placebo	pre_vs_post	S.09.33.1.Day0	S.09.33.1.Day29	9	4.54	-4.461
ITGA7	S12-26-1	Placebo	pre_vs_post	S.12.26.1.Day0	S.12.26.1.Day29	4.415	7.156	2.741
ITGA7	S22-04-1	Placebo	pre_vs_post	S.22.04.1.Day0	S.22.04.1.Day27	5.478	4.236	-1.242
ITGA7	S01-49-2	PolyICLC	pre_vs_post	S.01.49.2.Day0	S.01.49.2.Day29	9.15	2.913	-6.237
ITGA7	S03-05-2	PolyICLC	pre_vs_post	S.03.05.2.Day0	S.03.05.2.Day29	9.057	6.128	-2.93
ITGA7	S07-87-2	PolyICLC	pre_vs_post	S.07.87.2.Day0	S.07.87.2.Day29	8.405	3.127	-5.278
ITGA7	S10-18-2	PolyICLC	pre_vs_post	S.10.18.2.Day0	S.10.18.2.Day29	8.322	2.687	-5.634
ITGA7	S11-58-2	PolyICLC	pre_vs_post	S.11.58.2.Day0	S.11.58.2.Day29	6.641	3.67	-2.972
ITGA7	S16-07-2	PolyICLC	pre_vs_post	S.16.07.2.Day0	S.16.07.2.Day29	8.444	5.778	-2.666
ITGA7	S18-53-2	PolyICLC	pre_vs_post	S.18.53.2.Day0	S.18.53.2.Day29	6.606	4.243	-2.363
ITGA7	S21-08-2	PolyICLC	pre_vs_post	S.21.08.2.Day0	S.21.08.2.Day29	8.776	4.886	-3.89
ITGA7	S05-94-3	Resiquimod	pre_vs_post	S.05.94.3.Day0	S.05.94.3.Day29	9.121	5.32	-3.801
ITGA7	S08-81-3	Resiquimod	pre_vs_post	S.08.81.3.Day0	S.08.81.3.Day29	9.038	7.851	-1.186
ITGA7	S13-23-3	Resiquimod	pre_vs_post	S.13.23.3.Day0	S.13.23.3.Day29	6.005	4.757	-1.248
ITGA7	S15-99-3	Resiquimod	pre_vs_post	S.15.99.3.Day0	S.15.99.3.Day29	9.333	4.501	-4.832
ITGA7	S17-70-3	Resiquimod	pre_vs_post	S.17.70.3.Day0	S.17.70.3.Day35	4.17	5.965	1.795
ITGA7	S20-75-3	Resiquimod	pre_vs_post	S.20.75.3.Day0	S.20.75.3.Day29	5.102	4.111	-0.991
ITGA7	S23-64-3	Resiquimod	pre_vs_post	S.23.64.3.Day0	S.23.64.3.Day29	9.132	7.757	-1.376
ITGA7	S26-59-3	Resiquimod	pre_vs_post	S.26.59.3.Day0	S.26.59.3.Day29	8.365	3.831	-4.534
TRHR	S02-22-1	Placebo	pre_vs_post	S.02.22.1.Day0	S.02.22.1.Day15	0	2.115	2.115
TRHR	S06-44-1	Placebo	pre_vs_post	S.06.44.1.Day0	S.06.44.1.Day15	6.184	5.918	-0.266
TRHR	S09-33-1	Placebo	pre_vs_post	S.09.33.1.Day0	S.09.33.1.Day29	5.909	3.686	-2.223
TRHR	S12-26-1	Placebo	pre_vs_post	S.12.26.1.Day0	S.12.26.1.Day29	0	3.559	3.559
TRHR	S22-04-1	Placebo	pre_vs_post	S.22.04.1.Day0	S.22.04.1.Day27	3.481	2.449	-1.032
TRHR	S01-49-2	PolyICLC	pre_vs_post	S.01.49.2.Day0	S.01.49.2.Day29	6.409	0	-6.409
TRHR	S03-05-2	PolyICLC	pre_vs_post	S.03.05.2.Day0	S.03.05.2.Day29	6.063	3.439	-2.624
TRHR	S07-87-2	PolyICLC	pre_vs_post	S.07.87.2.Day0	S.07.87.2.Day29	5.616	3.655	-1.961
TRHR	S10-18-2	PolyICLC	pre_vs_post	S.10.18.2.Day0	S.10.18.2.Day29	5.418	3.332	-2.086
TRHR	S11-58-2	PolyICLC	pre_vs_post	S.11.58.2.Day0	S.11.58.2.Day29	3.597	4.509	0.912
TRHR	S16-07-2	PolyICLC	pre_vs_post	S.16.07.2.Day0	S.16.07.2.Day29	5.639	0	-5.639
TRHR	S18-53-2	PolyICLC	pre_vs_post	S.18.53.2.Day0	S.18.53.2.Day29	5.143	2.091	-3.051
TRHR	S21-08-2	PolyICLC	pre_vs_post	S.21.08.2.Day0	S.21.08.2.Day29	5.797	3.636	-2.161
TRHR	S05-94-3	Resiquimod	pre_vs_post	S.05.94.3.Day0	S.05.94.3.Day29	6.248	0	-6.248
TRHR	S08-81-3	Resiquimod	pre_vs_post	S.08.81.3.Day0	S.08.81.3.Day29	6.125	5.427	-0.698
TRHR	S13-23-3	Resiquimod	pre_vs_post	S.13.23.3.Day0	S.13.23.3.Day29	0	0	0
TRHR	S15-99-3	Resiquimod	pre_vs_post	S.15.99.3.Day0	S.15.99.3.Day29	6.13	1.767	-4.362
TRHR	S17-70-3	Resiquimod	pre_vs_post	S.17.70.3.Day0	S.17.70.3.Day35	2.737	3.763	1.026
TRHR	S20-75-3	Resiquimod	pre_vs_post	S.20.75.3.Day0	S.20.75.3.Day29	2.37	1.31	-1.059
TRHR	S23-64-3	Resiquimod	pre_vs_post	S.23.64.3.Day0	S.23.64.3.Day29	6.06	5.389	-0.671
TRHR	S26-59-3	Resiquimod	pre_vs_post	S.26.59.3.Day0	S.26.59.3.Day29	5.147	2.929	-2.217
C9orf40	S02-22-1	Placebo	pre_vs_post	S.02.22.1.Day0	S.02.22.1.Day15	1.328	2.115	0.787
C9orf40	S06-44-1	Placebo	pre_vs_post	S.06.44.1.Day0	S.06.44.1.Day15	3.389	3.209	-0.18
C9orf40	S09-33-1	Placebo	pre_vs_post	S.09.33.1.Day0	S.09.33.1.Day29	3.232	1.313	-1.92
C9orf40	S12-26-1	Placebo	pre_vs_post	S.12.26.1.Day0	S.12.26.1.Day29	2.341	1.232	-1.109
C9orf40	S22-04-1	Placebo	pre_vs_post	S.22.04.1.Day0	S.22.04.1.Day27	1.965	0	-1.965
C9orf40	S01-49-2	PolyICLC	pre_vs_post	S.01.49.2.Day0	S.01.49.2.Day29	2.909	3.572	0.662
C9orf40	S03-05-2	PolyICLC	pre_vs_post	S.03.05.2.Day0	S.03.05.2.Day29	2.934	3.006	0.072
C9orf40	S07-87-2	PolyICLC	pre_vs_post	S.07.87.2.Day0	S.07.87.2.Day29	1.008	0	-1.008
C9orf40	S10-18-2	PolyICLC	pre_vs_post	S.10.18.2.Day0	S.10.18.2.Day29	2.137	2.21	0.073
C9orf40	S11-58-2	PolyICLC	pre_vs_post	S.11.58.2.Day0	S.11.58.2.Day29	2.444	0	-2.444
C9orf40	S16-07-2	PolyICLC	pre_vs_post	S.16.07.2.Day0	S.16.07.2.Day29	1.394	4.181	2.787
C9orf40	S18-53-2	PolyICLC	pre_vs_post	S.18.53.2.Day0	S.18.53.2.Day29	2.914	2.091	-0.823
C9orf40	S21-08-2	PolyICLC	pre_vs_post	S.21.08.2.Day0	S.21.08.2.Day29	0.75	1.948	1.197
C9orf40	S05-94-3	Resiquimod	pre_vs_post	S.05.94.3.Day0	S.05.94.3.Day29	3.511	2.458	-1.054
C9orf40	S08-81-3	Resiquimod	pre_vs_post	S.08.81.3.Day0	S.08.81.3.Day29	2.248	0.819	-1.43
C9orf40	S13-23-3	Resiquimod	pre_vs_post	S.13.23.3.Day0	S.13.23.3.Day29	1.438	0	-1.438
C9orf40	S15-99-3	Resiquimod	pre_vs_post	S.15.99.3.Day0	S.15.99.3.Day29	3.497	1.767	-1.73
C9orf40	S17-70-3	Resiquimod	pre_vs_post	S.17.70.3.Day0	S.17.70.3.Day35	2.256	2.376	0.12
C9orf40	S20-75-3	Resiquimod	pre_vs_post	S.20.75.3.Day0	S.20.75.3.Day29	2.37	1.31	-1.059
C9orf40	S23-64-3	Resiquimod	pre_vs_post	S.23.64.3.Day0	S.23.64.3.Day29	3.191	1.972	-1.219
C9orf40	S26-59-3	Resiquimod	pre_vs_post	S.26.59.3.Day0	S.26.59.3.Day29	0	1.867	1.867
CHST9	S02-22-1	Placebo	pre_vs_post	S.02.22.1.Day0	S.02.22.1.Day15	2.816	1.078	-1.739
CHST9	S06-44-1	Placebo	pre_vs_post	S.06.44.1.Day0	S.06.44.1.Day15	4.732	4.686	-0.046
CHST9	S09-33-1	Placebo	pre_vs_post	S.09.33.1.Day0	S.09.33.1.Day29	5.228	1.313	-3.916
CHST9	S12-26-1	Placebo	pre_vs_post	S.12.26.1.Day0	S.12.26.1.Day29	0	1.232	1.232
CHST9	S22-04-1	Placebo	pre_vs_post	S.22.04.1.Day0	S.22.04.1.Day27	0	0	0
CHST9	S01-49-2	PolyICLC	pre_vs_post	S.01.49.2.Day0	S.01.49.2.Day29	5.046	0	-5.046
CHST9	S03-05-2	PolyICLC	pre_vs_post	S.03.05.2.Day0	S.03.05.2.Day29	5.051	3.006	-2.045
CHST9	S07-87-2	PolyICLC	pre_vs_post	S.07.87.2.Day0	S.07.87.2.Day29	3.407	0	-3.407
CHST9	S10-18-2	PolyICLC	pre_vs_post	S.10.18.2.Day0	S.10.18.2.Day29	4.048	0	-4.048
CHST9	S11-58-2	PolyICLC	pre_vs_post	S.11.58.2.Day0	S.11.58.2.Day29	3.948	1.42	-2.529
CHST9	S16-07-2	PolyICLC	pre_vs_post	S.16.07.2.Day0	S.16.07.2.Day29	4.111	1.786	-2.325
CHST9	S18-53-2	PolyICLC	pre_vs_post	S.18.53.2.Day0	S.18.53.2.Day29	3.434	0	-3.434
CHST9	S21-08-2	PolyICLC	pre_vs_post	S.21.08.2.Day0	S.21.08.2.Day29	4.175	0	-4.175
CHST9	S05-94-3	Resiquimod	pre_vs_post	S.05.94.3.Day0	S.05.94.3.Day29	4.966	1.998	-2.968
CHST9	S08-81-3	Resiquimod	pre_vs_post	S.08.81.3.Day0	S.08.81.3.Day29	5.256	4.435	-0.821
CHST9	S13-23-3	Resiquimod	pre_vs_post	S.13.23.3.Day0	S.13.23.3.Day29	3.492	1.961	-1.531
CHST9	S15-99-3	Resiquimod	pre_vs_post	S.15.99.3.Day0	S.15.99.3.Day29	5.342	2.538	-2.804
CHST9	S17-70-3	Resiquimod	pre_vs_post	S.17.70.3.Day0	S.17.70.3.Day35	0	1.261	1.261
CHST9	S20-75-3	Resiquimod	pre_vs_post	S.20.75.3.Day0	S.20.75.3.Day29	0	0	0
CHST9	S23-64-3	Resiquimod	pre_vs_post	S.23.64.3.Day0	S.23.64.3.Day29	5.132	3.965	-1.167
CHST9	S26-59-3	Resiquimod	pre_vs_post	S.26.59.3.Day0	S.26.59.3.Day29	3.205	1.867	-1.338
CHST8	S02-22-1	Placebo	pre_vs_post	S.02.22.1.Day0	S.02.22.1.Day15	0	0	0
CHST8	S06-44-1	Placebo	pre_vs_post	S.06.44.1.Day0	S.06.44.1.Day15	5.602	5.458	-0.144
CHST8	S09-33-1	Placebo	pre_vs_post	S.09.33.1.Day0	S.09.33.1.Day29	4.56	0	-4.56
CHST8	S12-26-1	Placebo	pre_vs_post	S.12.26.1.Day0	S.12.26.1.Day29	0	2.335	2.335
CHST8	S22-04-1	Placebo	pre_vs_post	S.22.04.1.Day0	S.22.04.1.Day27	0	0	0
CHST8	S01-49-2	PolyICLC	pre_vs_post	S.01.49.2.Day0	S.01.49.2.Day29	5.084	0	-5.084
CHST8	S03-05-2	PolyICLC	pre_vs_post	S.03.05.2.Day0	S.03.05.2.Day29	5.154	3.239	-1.915
CHST8	S07-87-2	PolyICLC	pre_vs_post	S.07.87.2.Day0	S.07.87.2.Day29	3.874	0	-3.874
CHST8	S10-18-2	PolyICLC	pre_vs_post	S.10.18.2.Day0	S.10.18.2.Day29	3.354	0	-3.354
CHST8	S11-58-2	PolyICLC	pre_vs_post	S.11.58.2.Day0	S.11.58.2.Day29	2.938	1.42	-1.518
CHST8	S16-07-2	PolyICLC	pre_vs_post	S.16.07.2.Day0	S.16.07.2.Day29	3.917	0	-3.917
CHST8	S18-53-2	PolyICLC	pre_vs_post	S.18.53.2.Day0	S.18.53.2.Day29	3.434	0	-3.434
CHST8	S21-08-2	PolyICLC	pre_vs_post	S.21.08.2.Day0	S.21.08.2.Day29	3.731	0	-3.731
CHST8	S05-94-3	Resiquimod	pre_vs_post	S.05.94.3.Day0	S.05.94.3.Day29	4.641	0	-4.641
CHST8	S08-81-3	Resiquimod	pre_vs_post	S.08.81.3.Day0	S.08.81.3.Day29	4.895	3.346	-1.55
CHST8	S13-23-3	Resiquimod	pre_vs_post	S.13.23.3.Day0	S.13.23.3.Day29	0	0	0
CHST8	S15-99-3	Resiquimod	pre_vs_post	S.15.99.3.Day0	S.15.99.3.Day29	5.15	0	-5.15
CHST8	S17-70-3	Resiquimod	pre_vs_post	S.17.70.3.Day0	S.17.70.3.Day35	1.531	0	-1.531
CHST8	S20-75-3	Resiquimod	pre_vs_post	S.20.75.3.Day0	S.20.75.3.Day29	0	0	0
CHST8	S23-64-3	Resiquimod	pre_vs_post	S.23.64.3.Day0	S.23.64.3.Day29	5.476	3.425	-2.051
CHST8	S26-59-3	Resiquimod	pre_vs_post	S.26.59.3.Day0	S.26.59.3.Day29	3.737	1.867	-1.87
CHST1	S02-22-1	Placebo	pre_vs_post	S.02.22.1.Day0	S.02.22.1.Day15	0	0	0
CHST1	S06-44-1	Placebo	pre_vs_post	S.06.44.1.Day0	S.06.44.1.Day15	5.767	6.051	0.284
CHST1	S09-33-1	Placebo	pre_vs_post	S.09.33.1.Day0	S.09.33.1.Day29	5.377	0	-5.377
CHST1	S12-26-1	Placebo	pre_vs_post	S.12.26.1.Day0	S.12.26.1.Day29	0	2.953	2.953
CHST1	S22-04-1	Placebo	pre_vs_post	S.22.04.1.Day0	S.22.04.1.Day27	0	0	0
CHST1	S01-49-2	PolyICLC	pre_vs_post	S.01.49.2.Day0	S.01.49.2.Day29	5.682	0	-5.682
CHST1	S03-05-2	PolyICLC	pre_vs_post	S.03.05.2.Day0	S.03.05.2.Day29	4.916	2.728	-2.188
CHST1	S07-87-2	PolyICLC	pre_vs_post	S.07.87.2.Day0	S.07.87.2.Day29	3.716	0	-3.716
CHST1	S10-18-2	PolyICLC	pre_vs_post	S.10.18.2.Day0	S.10.18.2.Day29	3.21	0	-3.21
CHST1	S11-58-2	PolyICLC	pre_vs_post	S.11.58.2.Day0	S.11.58.2.Day29	2.938	1.42	-1.518
CHST1	S16-07-2	PolyICLC	pre_vs_post	S.16.07.2.Day0	S.16.07.2.Day29	3.192	0	-3.192
CHST1	S18-53-2	PolyICLC	pre_vs_post	S.18.53.2.Day0	S.18.53.2.Day29	2.094	0	-2.094
CHST1	S21-08-2	PolyICLC	pre_vs_post	S.21.08.2.Day0	S.21.08.2.Day29	4.637	0	-4.637
CHST1	S05-94-3	Resiquimod	pre_vs_post	S.05.94.3.Day0	S.05.94.3.Day29	5.207	0	-5.207
CHST1	S08-81-3	Resiquimod	pre_vs_post	S.08.81.3.Day0	S.08.81.3.Day29	5.012	4.025	-0.987
CHST1	S13-23-3	Resiquimod	pre_vs_post	S.13.23.3.Day0	S.13.23.3.Day29	1.438	0	-1.438
CHST1	S15-99-3	Resiquimod	pre_vs_post	S.15.99.3.Day0	S.15.99.3.Day29	5.757	0	-5.757
CHST1	S17-70-3	Resiquimod	pre_vs_post	S.17.70.3.Day0	S.17.70.3.Day35	0	3.23	3.23
CHST1	S20-75-3	Resiquimod	pre_vs_post	S.20.75.3.Day0	S.20.75.3.Day29	0	0	0
CHST1	S23-64-3	Resiquimod	pre_vs_post	S.23.64.3.Day0	S.23.64.3.Day29	5.177	2.967	-2.21
CHST1	S26-59-3	Resiquimod	pre_vs_post	S.26.59.3.Day0	S.26.59.3.Day29	3.844	0	-3.844
CHST3	S02-22-1	Placebo	pre_vs_post	S.02.22.1.Day0	S.02.22.1.Day15	0	0	0
CHST3	S06-44-1	Placebo	pre_vs_post	S.06.44.1.Day0	S.06.44.1.Day15	7.371	7.484	0.113
CHST3	S09-33-1	Placebo	pre_vs_post	S.09.33.1.Day0	S.09.33.1.Day29	7.466	0	-7.466
CHST3	S12-26-1	Placebo	pre_vs_post	S.12.26.1.Day0	S.12.26.1.Day29	2.341	2.677	0.336
CHST3	S22-04-1	Placebo	pre_vs_post	S.22.04.1.Day0	S.22.04.1.Day27	1.965	1.991	0.026
CHST3	S01-49-2	PolyICLC	pre_vs_post	S.01.49.2.Day0	S.01.49.2.Day29	7.391	0	-7.391
CHST3	S03-05-2	PolyICLC	pre_vs_post	S.03.05.2.Day0	S.03.05.2.Day29	7.234	4.371	-2.864
CHST3	S07-87-2	PolyICLC	pre_vs_post	S.07.87.2.Day0	S.07.87.2.Day29	5.206	1.195	-4.011
CHST3	S10-18-2	PolyICLC	pre_vs_post	S.10.18.2.Day0	S.10.18.2.Day29	5.168	1.493	-3.676
CHST3	S11-58-2	PolyICLC	pre_vs_post	S.11.58.2.Day0	S.11.58.2.Day29	5.276	0	-5.276
CHST3	S16-07-2	PolyICLC	pre_vs_post	S.16.07.2.Day0	S.16.07.2.Day29	4.814	1.786	-3.028
CHST3	S18-53-2	PolyICLC	pre_vs_post	S.18.53.2.Day0	S.18.53.2.Day29	5.074	0	-5.074
CHST3	S21-08-2	PolyICLC	pre_vs_post	S.21.08.2.Day0	S.21.08.2.Day29	5.932	0	-5.932
CHST3	S05-94-3	Resiquimod	pre_vs_post	S.05.94.3.Day0	S.05.94.3.Day29	6.997	1.321	-5.676
CHST3	S08-81-3	Resiquimod	pre_vs_post	S.08.81.3.Day0	S.08.81.3.Day29	6.851	5.865	-0.985
CHST3	S13-23-3	Resiquimod	pre_vs_post	S.13.23.3.Day0	S.13.23.3.Day29	3.696	1.961	-1.735
CHST3	S15-99-3	Resiquimod	pre_vs_post	S.15.99.3.Day0	S.15.99.3.Day29	7.377	0	-7.377
CHST3	S17-70-3	Resiquimod	pre_vs_post	S.17.70.3.Day0	S.17.70.3.Day35	1.531	2.376	0.846
CHST3	S20-75-3	Resiquimod	pre_vs_post	S.20.75.3.Day0	S.20.75.3.Day29	1.625	2.443	0.819
CHST3	S23-64-3	Resiquimod	pre_vs_post	S.23.64.3.Day0	S.23.64.3.Day29	7.426	3.872	-3.555
CHST3	S26-59-3	Resiquimod	pre_vs_post	S.26.59.3.Day0	S.26.59.3.Day29	4.247	0	-4.247
CHST2	S02-22-1	Placebo	pre_vs_post	S.02.22.1.Day0	S.02.22.1.Day15	0	1.078	1.078
CHST2	S06-44-1	Placebo	pre_vs_post	S.06.44.1.Day0	S.06.44.1.Day15	3.849	4.129	0.28
CHST2	S09-33-1	Placebo	pre_vs_post	S.09.33.1.Day0	S.09.33.1.Day29	3.654	1.988	-1.665
CHST2	S12-26-1	Placebo	pre_vs_post	S.12.26.1.Day0	S.12.26.1.Day29	1.601	1.232	-0.369
CHST2	S22-04-1	Placebo	pre_vs_post	S.22.04.1.Day0	S.22.04.1.Day27	0	1.991	1.991
CHST2	S01-49-2	PolyICLC	pre_vs_post	S.01.49.2.Day0	S.01.49.2.Day29	3.881	0	-3.881
CHST2	S03-05-2	PolyICLC	pre_vs_post	S.03.05.2.Day0	S.03.05.2.Day29	3.029	2.384	-0.645
CHST2	S07-87-2	PolyICLC	pre_vs_post	S.07.87.2.Day0	S.07.87.2.Day29	1.596	0	-1.596
CHST2	S10-18-2	PolyICLC	pre_vs_post	S.10.18.2.Day0	S.10.18.2.Day29	2.288	2.687	0.399
CHST2	S11-58-2	PolyICLC	pre_vs_post	S.11.58.2.Day0	S.11.58.2.Day29	1.687	0	-1.687
CHST2	S16-07-2	PolyICLC	pre_vs_post	S.16.07.2.Day0	S.16.07.2.Day29	1.893	1.786	-0.107
CHST2	S18-53-2	PolyICLC	pre_vs_post	S.18.53.2.Day0	S.18.53.2.Day29	2.094	0	-2.094
CHST2	S21-08-2	PolyICLC	pre_vs_post	S.21.08.2.Day0	S.21.08.2.Day29	3.088	0	-3.088
CHST2	S05-94-3	Resiquimod	pre_vs_post	S.05.94.3.Day0	S.05.94.3.Day29	3.099	0	-3.099
CHST2	S08-81-3	Resiquimod	pre_vs_post	S.08.81.3.Day0	S.08.81.3.Day29	3.755	3.233	-0.522
CHST2	S13-23-3	Resiquimod	pre_vs_post	S.13.23.3.Day0	S.13.23.3.Day29	2.97	0	-2.97
CHST2	S15-99-3	Resiquimod	pre_vs_post	S.15.99.3.Day0	S.15.99.3.Day29	3.994	0	-3.994
CHST2	S17-70-3	Resiquimod	pre_vs_post	S.17.70.3.Day0	S.17.70.3.Day35	0	2.376	2.376
CHST2	S20-75-3	Resiquimod	pre_vs_post	S.20.75.3.Day0	S.20.75.3.Day29	2.37	0	-2.37
CHST2	S23-64-3	Resiquimod	pre_vs_post	S.23.64.3.Day0	S.23.64.3.Day29	3.502	2.775	-0.727
CHST2	S26-59-3	Resiquimod	pre_vs_post	S.26.59.3.Day0	S.26.59.3.Day29	2.618	2.313	-0.304
CHST4	S02-22-1	Placebo	pre_vs_post	S.02.22.1.Day0	S.02.22.1.Day15	0	0	0
CHST4	S06-44-1	Placebo	pre_vs_post	S.06.44.1.Day0	S.06.44.1.Day15	4.394	3.98	-0.414
CHST4	S09-33-1	Placebo	pre_vs_post	S.09.33.1.Day0	S.09.33.1.Day29	4.031	1.313	-2.718
CHST4	S12-26-1	Placebo	pre_vs_post	S.12.26.1.Day0	S.12.26.1.Day29	0	0	0
CHST4	S22-04-1	Placebo	pre_vs_post	S.22.04.1.Day0	S.22.04.1.Day27	0	0	0
CHST4	S01-49-2	PolyICLC	pre_vs_post	S.01.49.2.Day0	S.01.49.2.Day29	4.444	0	-4.444
CHST4	S03-05-2	PolyICLC	pre_vs_post	S.03.05.2.Day0	S.03.05.2.Day29	4.363	3.006	-1.357
CHST4	S07-87-2	PolyICLC	pre_vs_post	S.07.87.2.Day0	S.07.87.2.Day29	4.06	0	-4.06
CHST4	S10-18-2	PolyICLC	pre_vs_post	S.10.18.2.Day0	S.10.18.2.Day29	2.963	2.21	-0.753
CHST4	S11-58-2	PolyICLC	pre_vs_post	S.11.58.2.Day0	S.11.58.2.Day29	3.597	0	-3.597
CHST4	S16-07-2	PolyICLC	pre_vs_post	S.16.07.2.Day0	S.16.07.2.Day29	3.104	0	-3.104
CHST4	S18-53-2	PolyICLC	pre_vs_post	S.18.53.2.Day0	S.18.53.2.Day29	2.914	0	-2.914
CHST4	S21-08-2	PolyICLC	pre_vs_post	S.21.08.2.Day0	S.21.08.2.Day29	4.001	0	-4.001
CHST4	S05-94-3	Resiquimod	pre_vs_post	S.05.94.3.Day0	S.05.94.3.Day29	3.342	0	-3.342
CHST4	S08-81-3	Resiquimod	pre_vs_post	S.08.81.3.Day0	S.08.81.3.Day29	4.083	3.806	-0.277
CHST4	S13-23-3	Resiquimod	pre_vs_post	S.13.23.3.Day0	S.13.23.3.Day29	2.97	1.961	-1.009
CHST4	S15-99-3	Resiquimod	pre_vs_post	S.15.99.3.Day0	S.15.99.3.Day29	4.198	0	-4.198
CHST4	S17-70-3	Resiquimod	pre_vs_post	S.17.70.3.Day0	S.17.70.3.Day35	2.737	1.261	-1.476
CHST4	S20-75-3	Resiquimod	pre_vs_post	S.20.75.3.Day0	S.20.75.3.Day29	2.37	3.07	0.701
CHST4	S23-64-3	Resiquimod	pre_vs_post	S.23.64.3.Day0	S.23.64.3.Day29	4.164	2.554	-1.61
CHST4	S26-59-3	Resiquimod	pre_vs_post	S.26.59.3.Day0	S.26.59.3.Day29	3.283	0	-3.283
CHST7	S02-22-1	Placebo	pre_vs_post	S.02.22.1.Day0	S.02.22.1.Day15	3.533	3.305	-0.228
CHST7	S06-44-1	Placebo	pre_vs_post	S.06.44.1.Day0	S.06.44.1.Day15	4.197	4.501	0.304
CHST7	S09-33-1	Placebo	pre_vs_post	S.09.33.1.Day0	S.09.33.1.Day29	4.081	3.308	-0.773
CHST7	S12-26-1	Placebo	pre_vs_post	S.12.26.1.Day0	S.12.26.1.Day29	5.309	4.103	-1.206
CHST7	S22-04-1	Placebo	pre_vs_post	S.22.04.1.Day0	S.22.04.1.Day27	3.481	2.449	-1.032
CHST7	S01-49-2	PolyICLC	pre_vs_post	S.01.49.2.Day0	S.01.49.2.Day29	5.22	2.421	-2.799
CHST7	S03-05-2	PolyICLC	pre_vs_post	S.03.05.2.Day0	S.03.05.2.Day29	4.221	1.931	-2.29
CHST7	S07-87-2	PolyICLC	pre_vs_post	S.07.87.2.Day0	S.07.87.2.Day29	1.819	2.896	1.077
CHST7	S10-18-2	PolyICLC	pre_vs_post	S.10.18.2.Day0	S.10.18.2.Day29	0	4.115	4.115
CHST7	S11-58-2	PolyICLC	pre_vs_post	S.11.58.2.Day0	S.11.58.2.Day29	3.459	4.509	1.051
CHST7	S16-07-2	PolyICLC	pre_vs_post	S.16.07.2.Day0	S.16.07.2.Day29	3.968	3.432	-0.536
CHST7	S18-53-2	PolyICLC	pre_vs_post	S.18.53.2.Day0	S.18.53.2.Day29	4.246	3.634	-0.612
CHST7	S21-08-2	PolyICLC	pre_vs_post	S.21.08.2.Day0	S.21.08.2.Day29	2.836	1.948	-0.888
CHST7	S05-94-3	Resiquimod	pre_vs_post	S.05.94.3.Day0	S.05.94.3.Day29	3.925	1.321	-2.604
CHST7	S08-81-3	Resiquimod	pre_vs_post	S.08.81.3.Day0	S.08.81.3.Day29	4.666	3.346	-1.32
CHST7	S13-23-3	Resiquimod	pre_vs_post	S.13.23.3.Day0	S.13.23.3.Day29	4.537	0	-4.537
CHST7	S15-99-3	Resiquimod	pre_vs_post	S.15.99.3.Day0	S.15.99.3.Day29	4.32	3.947	-0.372
CHST7	S17-70-3	Resiquimod	pre_vs_post	S.17.70.3.Day0	S.17.70.3.Day35	4.01	1.924	-2.086
CHST7	S20-75-3	Resiquimod	pre_vs_post	S.20.75.3.Day0	S.20.75.3.Day29	3.513	2.443	-1.07
CHST7	S23-64-3	Resiquimod	pre_vs_post	S.23.64.3.Day0	S.23.64.3.Day29	3.557	1.972	-1.585
CHST7	S26-59-3	Resiquimod	pre_vs_post	S.26.59.3.Day0	S.26.59.3.Day29	2.353	3.534	1.181
ITGAX	S02-22-1	Placebo	pre_vs_post	S.02.22.1.Day0	S.02.22.1.Day15	4.47	1.688	-2.782
ITGAX	S06-44-1	Placebo	pre_vs_post	S.06.44.1.Day0	S.06.44.1.Day15	7.2	6.934	-0.266
ITGAX	S09-33-1	Placebo	pre_vs_post	S.09.33.1.Day0	S.09.33.1.Day29	6.907	3.074	-3.833
ITGAX	S12-26-1	Placebo	pre_vs_post	S.12.26.1.Day0	S.12.26.1.Day29	2.828	4.408	1.58
ITGAX	S22-04-1	Placebo	pre_vs_post	S.22.04.1.Day0	S.22.04.1.Day27	1.294	3.077	1.783
ITGAX	S01-49-2	PolyICLC	pre_vs_post	S.01.49.2.Day0	S.01.49.2.Day29	6.997	3.814	-3.183
ITGAX	S03-05-2	PolyICLC	pre_vs_post	S.03.05.2.Day0	S.03.05.2.Day29	7.182	4.371	-2.811
ITGAX	S07-87-2	PolyICLC	pre_vs_post	S.07.87.2.Day0	S.07.87.2.Day29	6.016	3.127	-2.89
ITGAX	S10-18-2	PolyICLC	pre_vs_post	S.10.18.2.Day0	S.10.18.2.Day29	5.969	3.332	-2.638
ITGAX	S11-58-2	PolyICLC	pre_vs_post	S.11.58.2.Day0	S.11.58.2.Day29	4.901	3.229	-1.672
ITGAX	S16-07-2	PolyICLC	pre_vs_post	S.16.07.2.Day0	S.16.07.2.Day29	5.91	2.56	-3.35
ITGAX	S18-53-2	PolyICLC	pre_vs_post	S.18.53.2.Day0	S.18.53.2.Day29	4.763	0	-4.763
ITGAX	S21-08-2	PolyICLC	pre_vs_post	S.21.08.2.Day0	S.21.08.2.Day29	6.968	2.747	-4.221
ITGAX	S05-94-3	Resiquimod	pre_vs_post	S.05.94.3.Day0	S.05.94.3.Day29	6.882	1.998	-4.884
ITGAX	S08-81-3	Resiquimod	pre_vs_post	S.08.81.3.Day0	S.08.81.3.Day29	6.96	5.477	-1.483
ITGAX	S13-23-3	Resiquimod	pre_vs_post	S.13.23.3.Day0	S.13.23.3.Day29	2.615	2.763	0.148
ITGAX	S15-99-3	Resiquimod	pre_vs_post	S.15.99.3.Day0	S.15.99.3.Day29	7.128	3.703	-3.425
ITGAX	S17-70-3	Resiquimod	pre_vs_post	S.17.70.3.Day0	S.17.70.3.Day35	3.625	4.923	1.299
ITGAX	S20-75-3	Resiquimod	pre_vs_post	S.20.75.3.Day0	S.20.75.3.Day29	1.625	3.506	1.881
ITGAX	S23-64-3	Resiquimod	pre_vs_post	S.23.64.3.Day0	S.23.64.3.Day29	7.032	5.548	-1.484
ITGAX	S26-59-3	Resiquimod	pre_vs_post	S.26.59.3.Day0	S.26.59.3.Day29	6.126	2.654	-3.472
BCL2A1	S02-22-1	Placebo	pre_vs_post	S.02.22.1.Day0	S.02.22.1.Day15	1.328	0	-1.328
BCL2A1	S06-44-1	Placebo	pre_vs_post	S.06.44.1.Day0	S.06.44.1.Day15	3.953	3.499	-0.453
BCL2A1	S09-33-1	Placebo	pre_vs_post	S.09.33.1.Day0	S.09.33.1.Day29	4.005	0	-4.005
BCL2A1	S12-26-1	Placebo	pre_vs_post	S.12.26.1.Day0	S.12.26.1.Day29	2.828	1.232	-1.596
BCL2A1	S22-04-1	Placebo	pre_vs_post	S.22.04.1.Day0	S.22.04.1.Day27	0	0	0
BCL2A1	S01-49-2	PolyICLC	pre_vs_post	S.01.49.2.Day0	S.01.49.2.Day29	3.185	0	-3.185
BCL2A1	S03-05-2	PolyICLC	pre_vs_post	S.03.05.2.Day0	S.03.05.2.Day29	3.687	0	-3.687
BCL2A1	S07-87-2	PolyICLC	pre_vs_post	S.07.87.2.Day0	S.07.87.2.Day29	2.013	0	-2.013
BCL2A1	S10-18-2	PolyICLC	pre_vs_post	S.10.18.2.Day0	S.10.18.2.Day29	3.354	1.493	-1.861
BCL2A1	S11-58-2	PolyICLC	pre_vs_post	S.11.58.2.Day0	S.11.58.2.Day29	2.938	0	-2.938
BCL2A1	S16-07-2	PolyICLC	pre_vs_post	S.16.07.2.Day0	S.16.07.2.Day29	1.893	1.786	-0.107
BCL2A1	S18-53-2	PolyICLC	pre_vs_post	S.18.53.2.Day0	S.18.53.2.Day29	0	0	0
BCL2A1	S21-08-2	PolyICLC	pre_vs_post	S.21.08.2.Day0	S.21.08.2.Day29	2.968	2.747	-0.22
BCL2A1	S05-94-3	Resiquimod	pre_vs_post	S.05.94.3.Day0	S.05.94.3.Day29	3.551	1.321	-2.23
BCL2A1	S08-81-3	Resiquimod	pre_vs_post	S.08.81.3.Day0	S.08.81.3.Day29	3.687	2.481	-1.206
BCL2A1	S13-23-3	Resiquimod	pre_vs_post	S.13.23.3.Day0	S.13.23.3.Day29	1.438	0	-1.438
BCL2A1	S15-99-3	Resiquimod	pre_vs_post	S.15.99.3.Day0	S.15.99.3.Day29	3.181	0	-3.181
BCL2A1	S17-70-3	Resiquimod	pre_vs_post	S.17.70.3.Day0	S.17.70.3.Day35	0	2.376	2.376
BCL2A1	S20-75-3	Resiquimod	pre_vs_post	S.20.75.3.Day0	S.20.75.3.Day29	0	1.31	1.31
BCL2A1	S23-64-3	Resiquimod	pre_vs_post	S.23.64.3.Day0	S.23.64.3.Day29	3.686	4.212	0.526
BCL2A1	S26-59-3	Resiquimod	pre_vs_post	S.26.59.3.Day0	S.26.59.3.Day29	1.02	0	-1.02
ITGAV	S02-22-1	Placebo	pre_vs_post	S.02.22.1.Day0	S.02.22.1.Day15	4.139	1.078	-3.062
ITGAV	S06-44-1	Placebo	pre_vs_post	S.06.44.1.Day0	S.06.44.1.Day15	6.177	5.966	-0.211
ITGAV	S09-33-1	Placebo	pre_vs_post	S.09.33.1.Day0	S.09.33.1.Day29	6.22	0	-6.22
ITGAV	S12-26-1	Placebo	pre_vs_post	S.12.26.1.Day0	S.12.26.1.Day29	1.601	3.559	1.958
ITGAV	S22-04-1	Placebo	pre_vs_post	S.22.04.1.Day0	S.22.04.1.Day27	0	1.315	1.315
ITGAV	S01-49-2	PolyICLC	pre_vs_post	S.01.49.2.Day0	S.01.49.2.Day29	6.214	0	-6.214
ITGAV	S03-05-2	PolyICLC	pre_vs_post	S.03.05.2.Day0	S.03.05.2.Day29	6.614	3.913	-2.701
ITGAV	S07-87-2	PolyICLC	pre_vs_post	S.07.87.2.Day0	S.07.87.2.Day29	5.016	0	-5.016
ITGAV	S10-18-2	PolyICLC	pre_vs_post	S.10.18.2.Day0	S.10.18.2.Day29	4.817	0	-4.817
ITGAV	S11-58-2	PolyICLC	pre_vs_post	S.11.58.2.Day0	S.11.58.2.Day29	4.142	0	-4.142
ITGAV	S16-07-2	PolyICLC	pre_vs_post	S.16.07.2.Day0	S.16.07.2.Day29	4.895	0	-4.895
ITGAV	S18-53-2	PolyICLC	pre_vs_post	S.18.53.2.Day0	S.18.53.2.Day29	3.197	2.091	-1.106
ITGAV	S21-08-2	PolyICLC	pre_vs_post	S.21.08.2.Day0	S.21.08.2.Day29	5.366	0	-5.366
ITGAV	S05-94-3	Resiquimod	pre_vs_post	S.05.94.3.Day0	S.05.94.3.Day29	5.737	0	-5.737
ITGAV	S08-81-3	Resiquimod	pre_vs_post	S.08.81.3.Day0	S.08.81.3.Day29	6.416	4.98	-1.436
ITGAV	S13-23-3	Resiquimod	pre_vs_post	S.13.23.3.Day0	S.13.23.3.Day29	1.438	0	-1.438
ITGAV	S15-99-3	Resiquimod	pre_vs_post	S.15.99.3.Day0	S.15.99.3.Day29	6.395	0	-6.395
ITGAV	S17-70-3	Resiquimod	pre_vs_post	S.17.70.3.Day0	S.17.70.3.Day35	2.256	1.924	-0.332
ITGAV	S20-75-3	Resiquimod	pre_vs_post	S.20.75.3.Day0	S.20.75.3.Day29	0	1.31	1.31
ITGAV	S23-64-3	Resiquimod	pre_vs_post	S.23.64.3.Day0	S.23.64.3.Day29	6.264	3.872	-2.392
ITGAV	S26-59-3	Resiquimod	pre_vs_post	S.26.59.3.Day0	S.26.59.3.Day29	4.464	1.216	-3.247
ITGAL	S02-22-1	Placebo	pre_vs_post	S.02.22.1.Day0	S.02.22.1.Day15	3.097	1.078	-2.019
ITGAL	S06-44-1	Placebo	pre_vs_post	S.06.44.1.Day0	S.06.44.1.Day15	7.23	7.102	-0.128
ITGAL	S09-33-1	Placebo	pre_vs_post	S.09.33.1.Day0	S.09.33.1.Day29	7.205	3.074	-4.131
ITGAL	S12-26-1	Placebo	pre_vs_post	S.12.26.1.Day0	S.12.26.1.Day29	3.191	4.581	1.389
ITGAL	S22-04-1	Placebo	pre_vs_post	S.22.04.1.Day0	S.22.04.1.Day27	3.046	2.449	-0.597
ITGAL	S01-49-2	PolyICLC	pre_vs_post	S.01.49.2.Day0	S.01.49.2.Day29	7.391	2.421	-4.97
ITGAL	S03-05-2	PolyICLC	pre_vs_post	S.03.05.2.Day0	S.03.05.2.Day29	7.319	4.793	-2.526
ITGAL	S07-87-2	PolyICLC	pre_vs_post	S.07.87.2.Day0	S.07.87.2.Day29	6.4	2.896	-3.504
ITGAL	S10-18-2	PolyICLC	pre_vs_post	S.10.18.2.Day0	S.10.18.2.Day29	6.324	3.045	-3.279
ITGAL	S11-58-2	PolyICLC	pre_vs_post	S.11.58.2.Day0	S.11.58.2.Day29	5.234	1.42	-3.815
ITGAL	S16-07-2	PolyICLC	pre_vs_post	S.16.07.2.Day0	S.16.07.2.Day29	6.393	1.786	-4.607
ITGAL	S18-53-2	PolyICLC	pre_vs_post	S.18.53.2.Day0	S.18.53.2.Day29	4.578	4.243	-0.335
ITGAL	S21-08-2	PolyICLC	pre_vs_post	S.21.08.2.Day0	S.21.08.2.Day29	7.044	0	-7.044
ITGAL	S05-94-3	Resiquimod	pre_vs_post	S.05.94.3.Day0	S.05.94.3.Day29	7.19	1.321	-5.869
ITGAL	S08-81-3	Resiquimod	pre_vs_post	S.08.81.3.Day0	S.08.81.3.Day29	7.212	5.884	-1.328
ITGAL	S13-23-3	Resiquimod	pre_vs_post	S.13.23.3.Day0	S.13.23.3.Day29	4.989	1.961	-3.028
ITGAL	S15-99-3	Resiquimod	pre_vs_post	S.15.99.3.Day0	S.15.99.3.Day29	7.291	1.767	-5.523
ITGAL	S17-70-3	Resiquimod	pre_vs_post	S.17.70.3.Day0	S.17.70.3.Day35	3.83	4.033	0.203
ITGAL	S20-75-3	Resiquimod	pre_vs_post	S.20.75.3.Day0	S.20.75.3.Day29	1.625	1.985	0.36
ITGAL	S23-64-3	Resiquimod	pre_vs_post	S.23.64.3.Day0	S.23.64.3.Day29	7.26	5.846	-1.415
ITGAL	S26-59-3	Resiquimod	pre_vs_post	S.26.59.3.Day0	S.26.59.3.Day29	6.248	3.16	-3.088
ITGAM	S02-22-1	Placebo	pre_vs_post	S.02.22.1.Day0	S.02.22.1.Day15	3.533	1.688	-1.846
ITGAM	S06-44-1	Placebo	pre_vs_post	S.06.44.1.Day0	S.06.44.1.Day15	6.886	7.013	0.127
ITGAM	S09-33-1	Placebo	pre_vs_post	S.09.33.1.Day0	S.09.33.1.Day29	6.527	3.686	-2.841
ITGAM	S12-26-1	Placebo	pre_vs_post	S.12.26.1.Day0	S.12.26.1.Day29	3.722	4.313	0.591
ITGAM	S22-04-1	Placebo	pre_vs_post	S.22.04.1.Day0	S.22.04.1.Day27	3.956	3.989	0.032
ITGAM	S01-49-2	PolyICLC	pre_vs_post	S.01.49.2.Day0	S.01.49.2.Day29	6.922	4.203	-2.718
ITGAM	S03-05-2	PolyICLC	pre_vs_post	S.03.05.2.Day0	S.03.05.2.Day29	6.919	5.336	-1.584
ITGAM	S07-87-2	PolyICLC	pre_vs_post	S.07.87.2.Day0	S.07.87.2.Day29	5.443	2.283	-3.16
ITGAM	S10-18-2	PolyICLC	pre_vs_post	S.10.18.2.Day0	S.10.18.2.Day29	5.482	3.776	-1.706
ITGAM	S11-58-2	PolyICLC	pre_vs_post	S.11.58.2.Day0	S.11.58.2.Day29	4.313	4.15	-0.163
ITGAM	S16-07-2	PolyICLC	pre_vs_post	S.16.07.2.Day0	S.16.07.2.Day29	6.355	1.786	-4.569
ITGAM	S18-53-2	PolyICLC	pre_vs_post	S.18.53.2.Day0	S.18.53.2.Day29	2.914	2.091	-0.823
ITGAM	S21-08-2	PolyICLC	pre_vs_post	S.21.08.2.Day0	S.21.08.2.Day29	6.682	2.747	-3.934
ITGAM	S05-94-3	Resiquimod	pre_vs_post	S.05.94.3.Day0	S.05.94.3.Day29	6.736	3.32	-3.416
ITGAM	S08-81-3	Resiquimod	pre_vs_post	S.08.81.3.Day0	S.08.81.3.Day29	6.654	5.176	-1.479
ITGAM	S13-23-3	Resiquimod	pre_vs_post	S.13.23.3.Day0	S.13.23.3.Day29	5.333	1.961	-3.371
ITGAM	S15-99-3	Resiquimod	pre_vs_post	S.15.99.3.Day0	S.15.99.3.Day29	6.82	2.538	-4.282
ITGAM	S17-70-3	Resiquimod	pre_vs_post	S.17.70.3.Day0	S.17.70.3.Day35	3.097	3.606	0.509
ITGAM	S20-75-3	Resiquimod	pre_vs_post	S.20.75.3.Day0	S.20.75.3.Day29	3.962	3.84	-0.123
ITGAM	S23-64-3	Resiquimod	pre_vs_post	S.23.64.3.Day0	S.23.64.3.Day29	6.927	5.663	-1.263
ITGAM	S26-59-3	Resiquimod	pre_vs_post	S.26.59.3.Day0	S.26.59.3.Day29	6.039	2.929	-3.109
ITGAD	S02-22-1	Placebo	pre_vs_post	S.02.22.1.Day0	S.02.22.1.Day15	3.097	0	-3.097
ITGAD	S06-44-1	Placebo	pre_vs_post	S.06.44.1.Day0	S.06.44.1.Day15	7.152	7.183	0.031
ITGAD	S09-33-1	Placebo	pre_vs_post	S.09.33.1.Day0	S.09.33.1.Day29	6.918	0	-6.918
ITGAD	S12-26-1	Placebo	pre_vs_post	S.12.26.1.Day0	S.12.26.1.Day29	0	4.103	4.103
ITGAD	S22-04-1	Placebo	pre_vs_post	S.22.04.1.Day0	S.22.04.1.Day27	1.965	0	-1.965
ITGAD	S01-49-2	PolyICLC	pre_vs_post	S.01.49.2.Day0	S.01.49.2.Day29	7.245	1.668	-5.577
ITGAD	S03-05-2	PolyICLC	pre_vs_post	S.03.05.2.Day0	S.03.05.2.Day29	7.19	4.042	-3.148
ITGAD	S07-87-2	PolyICLC	pre_vs_post	S.07.87.2.Day0	S.07.87.2.Day29	6.274	2.896	-3.378
ITGAD	S10-18-2	PolyICLC	pre_vs_post	S.10.18.2.Day0	S.10.18.2.Day29	6.307	2.21	-4.097
ITGAD	S11-58-2	PolyICLC	pre_vs_post	S.11.58.2.Day0	S.11.58.2.Day29	5.395	0	-5.395
ITGAD	S16-07-2	PolyICLC	pre_vs_post	S.16.07.2.Day0	S.16.07.2.Day29	6.656	0	-6.656
ITGAD	S18-53-2	PolyICLC	pre_vs_post	S.18.53.2.Day0	S.18.53.2.Day29	5.143	1.395	-3.747
ITGAD	S21-08-2	PolyICLC	pre_vs_post	S.21.08.2.Day0	S.21.08.2.Day29	6.662	0	-6.662
ITGAD	S05-94-3	Resiquimod	pre_vs_post	S.05.94.3.Day0	S.05.94.3.Day29	7.126	1.998	-5.128
ITGAD	S08-81-3	Resiquimod	pre_vs_post	S.08.81.3.Day0	S.08.81.3.Day29	7.041	6.33	-0.711
ITGAD	S13-23-3	Resiquimod	pre_vs_post	S.13.23.3.Day0	S.13.23.3.Day29	3.255	0	-3.255
ITGAD	S15-99-3	Resiquimod	pre_vs_post	S.15.99.3.Day0	S.15.99.3.Day29	7.294	1.767	-5.527
ITGAD	S17-70-3	Resiquimod	pre_vs_post	S.17.70.3.Day0	S.17.70.3.Day35	1.531	4.151	2.621
ITGAD	S20-75-3	Resiquimod	pre_vs_post	S.20.75.3.Day0	S.20.75.3.Day29	0	0	0
ITGAD	S23-64-3	Resiquimod	pre_vs_post	S.23.64.3.Day0	S.23.64.3.Day29	7.166	6.113	-1.054
ITGAD	S26-59-3	Resiquimod	pre_vs_post	S.26.59.3.Day0	S.26.59.3.Day29	6.137	1.216	-4.92
ITGAE	S02-22-1	Placebo	pre_vs_post	S.02.22.1.Day0	S.02.22.1.Day15	5.941	5.004	-0.937
ITGAE	S06-44-1	Placebo	pre_vs_post	S.06.44.1.Day0	S.06.44.1.Day15	7.915	7.874	-0.04
ITGAE	S09-33-1	Placebo	pre_vs_post	S.09.33.1.Day0	S.09.33.1.Day29	7.822	5.072	-2.75
ITGAE	S12-26-1	Placebo	pre_vs_post	S.12.26.1.Day0	S.12.26.1.Day29	4.977	5.849	0.872
ITGAE	S22-04-1	Placebo	pre_vs_post	S.22.04.1.Day0	S.22.04.1.Day27	6.818	5.138	-1.68
ITGAE	S01-49-2	PolyICLC	pre_vs_post	S.01.49.2.Day0	S.01.49.2.Day29	7.815	5.793	-2.022
ITGAE	S03-05-2	PolyICLC	pre_vs_post	S.03.05.2.Day0	S.03.05.2.Day29	7.711	5.385	-2.326
ITGAE	S07-87-2	PolyICLC	pre_vs_post	S.07.87.2.Day0	S.07.87.2.Day29	6.703	4.743	-1.96
ITGAE	S10-18-2	PolyICLC	pre_vs_post	S.10.18.2.Day0	S.10.18.2.Day29	6.969	4.389	-2.58
ITGAE	S11-58-2	PolyICLC	pre_vs_post	S.11.58.2.Day0	S.11.58.2.Day29	5.849	4.399	-1.449
ITGAE	S16-07-2	PolyICLC	pre_vs_post	S.16.07.2.Day0	S.16.07.2.Day29	7.03	5.238	-1.792
ITGAE	S18-53-2	PolyICLC	pre_vs_post	S.18.53.2.Day0	S.18.53.2.Day29	6.341	4.76	-1.582
ITGAE	S21-08-2	PolyICLC	pre_vs_post	S.21.08.2.Day0	S.21.08.2.Day29	7.233	4.74	-2.493
ITGAE	S05-94-3	Resiquimod	pre_vs_post	S.05.94.3.Day0	S.05.94.3.Day29	7.759	4.805	-2.954
ITGAE	S08-81-3	Resiquimod	pre_vs_post	S.08.81.3.Day0	S.08.81.3.Day29	7.925	6.569	-1.355
ITGAE	S13-23-3	Resiquimod	pre_vs_post	S.13.23.3.Day0	S.13.23.3.Day29	5.926	4.199	-1.727
ITGAE	S15-99-3	Resiquimod	pre_vs_post	S.15.99.3.Day0	S.15.99.3.Day29	8.012	5.468	-2.543
ITGAE	S17-70-3	Resiquimod	pre_vs_post	S.17.70.3.Day0	S.17.70.3.Day35	3.625	5.681	2.056
ITGAE	S20-75-3	Resiquimod	pre_vs_post	S.20.75.3.Day0	S.20.75.3.Day29	6.287	4.709	-1.578
ITGAE	S23-64-3	Resiquimod	pre_vs_post	S.23.64.3.Day0	S.23.64.3.Day29	7.76	6.192	-1.569
ITGAE	S26-59-3	Resiquimod	pre_vs_post	S.26.59.3.Day0	S.26.59.3.Day29	6.675	4.186	-2.489
IGF2R	S02-22-1	Placebo	pre_vs_post	S.02.22.1.Day0	S.02.22.1.Day15	2.816	1.078	-1.739
IGF2R	S06-44-1	Placebo	pre_vs_post	S.06.44.1.Day0	S.06.44.1.Day15	7.116	7.131	0.015
IGF2R	S09-33-1	Placebo	pre_vs_post	S.09.33.1.Day0	S.09.33.1.Day29	7.165	2.447	-4.718
IGF2R	S12-26-1	Placebo	pre_vs_post	S.12.26.1.Day0	S.12.26.1.Day29	2.828	4.103	1.275
IGF2R	S22-04-1	Placebo	pre_vs_post	S.22.04.1.Day0	S.22.04.1.Day27	1.294	2.449	1.155
IGF2R	S01-49-2	PolyICLC	pre_vs_post	S.01.49.2.Day0	S.01.49.2.Day29	7.164	1.668	-5.496
IGF2R	S03-05-2	PolyICLC	pre_vs_post	S.03.05.2.Day0	S.03.05.2.Day29	7.35	3.772	-3.578
IGF2R	S07-87-2	PolyICLC	pre_vs_post	S.07.87.2.Day0	S.07.87.2.Day29	5.703	2.622	-3.081
IGF2R	S10-18-2	PolyICLC	pre_vs_post	S.10.18.2.Day0	S.10.18.2.Day29	6.087	2.21	-3.877
IGF2R	S11-58-2	PolyICLC	pre_vs_post	S.11.58.2.Day0	S.11.58.2.Day29	4.953	2.121	-2.832
IGF2R	S16-07-2	PolyICLC	pre_vs_post	S.16.07.2.Day0	S.16.07.2.Day29	6.345	2.56	-3.785
IGF2R	S18-53-2	PolyICLC	pre_vs_post	S.18.53.2.Day0	S.18.53.2.Day29	5.208	2.091	-3.117
IGF2R	S21-08-2	PolyICLC	pre_vs_post	S.21.08.2.Day0	S.21.08.2.Day29	6.287	2.747	-3.54
IGF2R	S05-94-3	Resiquimod	pre_vs_post	S.05.94.3.Day0	S.05.94.3.Day29	7.152	2.805	-4.347
IGF2R	S08-81-3	Resiquimod	pre_vs_post	S.08.81.3.Day0	S.08.81.3.Day29	7.367	5.684	-1.683
IGF2R	S13-23-3	Resiquimod	pre_vs_post	S.13.23.3.Day0	S.13.23.3.Day29	3.875	0	-3.875
IGF2R	S15-99-3	Resiquimod	pre_vs_post	S.15.99.3.Day0	S.15.99.3.Day29	7.218	2.538	-4.68
IGF2R	S17-70-3	Resiquimod	pre_vs_post	S.17.70.3.Day0	S.17.70.3.Day35	3.385	2.998	-0.387
IGF2R	S20-75-3	Resiquimod	pre_vs_post	S.20.75.3.Day0	S.20.75.3.Day29	0	3.304	3.304
IGF2R	S23-64-3	Resiquimod	pre_vs_post	S.23.64.3.Day0	S.23.64.3.Day29	7.099	5.94	-1.158
IGF2R	S26-59-3	Resiquimod	pre_vs_post	S.26.59.3.Day0	S.26.59.3.Day29	5.969	2.654	-3.316
SLC36A4	S02-22-1	Placebo	pre_vs_post	S.02.22.1.Day0	S.02.22.1.Day15	2.816	3.133	0.317
SLC36A4	S06-44-1	Placebo	pre_vs_post	S.06.44.1.Day0	S.06.44.1.Day15	4.914	4.184	-0.729
SLC36A4	S09-33-1	Placebo	pre_vs_post	S.09.33.1.Day0	S.09.33.1.Day29	5.183	2.794	-2.389
SLC36A4	S12-26-1	Placebo	pre_vs_post	S.12.26.1.Day0	S.12.26.1.Day29	3.929	4.66	0.731
SLC36A4	S22-04-1	Placebo	pre_vs_post	S.22.04.1.Day0	S.22.04.1.Day27	1.294	1.315	0.021
SLC36A4	S01-49-2	PolyICLC	pre_vs_post	S.01.49.2.Day0	S.01.49.2.Day29	5.076	2.913	-2.163
SLC36A4	S03-05-2	PolyICLC	pre_vs_post	S.03.05.2.Day0	S.03.05.2.Day29	4.794	2.728	-2.066
SLC36A4	S07-87-2	PolyICLC	pre_vs_post	S.07.87.2.Day0	S.07.87.2.Day29	3.263	1.195	-2.068
SLC36A4	S10-18-2	PolyICLC	pre_vs_post	S.10.18.2.Day0	S.10.18.2.Day29	3.354	3.571	0.217
SLC36A4	S11-58-2	PolyICLC	pre_vs_post	S.11.58.2.Day0	S.11.58.2.Day29	2.444	4.15	1.706
SLC36A4	S16-07-2	PolyICLC	pre_vs_post	S.16.07.2.Day0	S.16.07.2.Day29	3.632	3.432	-0.199
SLC36A4	S18-53-2	PolyICLC	pre_vs_post	S.18.53.2.Day0	S.18.53.2.Day29	3.434	2.091	-1.343
SLC36A4	S21-08-2	PolyICLC	pre_vs_post	S.21.08.2.Day0	S.21.08.2.Day29	3.575	5.546	1.971
SLC36A4	S05-94-3	Resiquimod	pre_vs_post	S.05.94.3.Day0	S.05.94.3.Day29	4.547	3.085	-1.462
SLC36A4	S08-81-3	Resiquimod	pre_vs_post	S.08.81.3.Day0	S.08.81.3.Day29	5.132	2.977	-2.155
SLC36A4	S13-23-3	Resiquimod	pre_vs_post	S.13.23.3.Day0	S.13.23.3.Day29	0	4.199	4.199
SLC36A4	S15-99-3	Resiquimod	pre_vs_post	S.15.99.3.Day0	S.15.99.3.Day29	5.03	4.339	-0.692
SLC36A4	S17-70-3	Resiquimod	pre_vs_post	S.17.70.3.Day0	S.17.70.3.Day35	3.097	3.43	0.334
SLC36A4	S20-75-3	Resiquimod	pre_vs_post	S.20.75.3.Day0	S.20.75.3.Day29	2.858	0	-2.858
SLC36A4	S23-64-3	Resiquimod	pre_vs_post	S.23.64.3.Day0	S.23.64.3.Day29	4.437	4.134	-0.303
SLC36A4	S26-59-3	Resiquimod	pre_vs_post	S.26.59.3.Day0	S.26.59.3.Day29	3.205	2.929	-0.276
SLC36A3	S02-22-1	Placebo	pre_vs_post	S.02.22.1.Day0	S.02.22.1.Day15	6.258	5.47	-0.789
SLC36A3	S06-44-1	Placebo	pre_vs_post	S.06.44.1.Day0	S.06.44.1.Day15	6.775	6.962	0.187
SLC36A3	S09-33-1	Placebo	pre_vs_post	S.09.33.1.Day0	S.09.33.1.Day29	6.576	3.308	-3.268
SLC36A3	S12-26-1	Placebo	pre_vs_post	S.12.26.1.Day0	S.12.26.1.Day29	3.191	4.103	0.912
SLC36A3	S22-04-1	Placebo	pre_vs_post	S.22.04.1.Day0	S.22.04.1.Day27	5.104	4.632	-0.472
SLC36A3	S01-49-2	PolyICLC	pre_vs_post	S.01.49.2.Day0	S.01.49.2.Day29	6.877	4.022	-2.855
SLC36A3	S03-05-2	PolyICLC	pre_vs_post	S.03.05.2.Day0	S.03.05.2.Day29	6.594	4.042	-2.552
SLC36A3	S07-87-2	PolyICLC	pre_vs_post	S.07.87.2.Day0	S.07.87.2.Day29	5.104	5.567	0.463
SLC36A3	S10-18-2	PolyICLC	pre_vs_post	S.10.18.2.Day0	S.10.18.2.Day29	6.108	5.417	-0.691
SLC36A3	S11-58-2	PolyICLC	pre_vs_post	S.11.58.2.Day0	S.11.58.2.Day29	5.671	5.177	-0.494
SLC36A3	S16-07-2	PolyICLC	pre_vs_post	S.16.07.2.Day0	S.16.07.2.Day29	6.235	5.141	-1.094
SLC36A3	S18-53-2	PolyICLC	pre_vs_post	S.18.53.2.Day0	S.18.53.2.Day29	4.366	5.641	1.276
SLC36A3	S21-08-2	PolyICLC	pre_vs_post	S.21.08.2.Day0	S.21.08.2.Day29	6.53	5.546	-0.984
SLC36A3	S05-94-3	Resiquimod	pre_vs_post	S.05.94.3.Day0	S.05.94.3.Day29	6.975	5.739	-1.236
SLC36A3	S08-81-3	Resiquimod	pre_vs_post	S.08.81.3.Day0	S.08.81.3.Day29	6.448	5.706	-0.742
SLC36A3	S13-23-3	Resiquimod	pre_vs_post	S.13.23.3.Day0	S.13.23.3.Day29	4.177	5.037	0.86
SLC36A3	S15-99-3	Resiquimod	pre_vs_post	S.15.99.3.Day0	S.15.99.3.Day29	6.858	6.094	-0.764
SLC36A3	S17-70-3	Resiquimod	pre_vs_post	S.17.70.3.Day0	S.17.70.3.Day35	6.258	5.72	-0.539
SLC36A3	S20-75-3	Resiquimod	pre_vs_post	S.20.75.3.Day0	S.20.75.3.Day29	5.187	6.014	0.827
SLC36A3	S23-64-3	Resiquimod	pre_vs_post	S.23.64.3.Day0	S.23.64.3.Day29	6.97	5.093	-1.878
SLC36A3	S26-59-3	Resiquimod	pre_vs_post	S.26.59.3.Day0	S.26.59.3.Day29	6.342	1.867	-4.476
SLC36A1	S02-22-1	Placebo	pre_vs_post	S.02.22.1.Day0	S.02.22.1.Day15	2.008	0	-2.008
SLC36A1	S06-44-1	Placebo	pre_vs_post	S.06.44.1.Day0	S.06.44.1.Day15	5.89	5.884	-0.005
SLC36A1	S09-33-1	Placebo	pre_vs_post	S.09.33.1.Day0	S.09.33.1.Day29	5.77	1.313	-4.458
SLC36A1	S12-26-1	Placebo	pre_vs_post	S.12.26.1.Day0	S.12.26.1.Day29	0	3.857	3.857
SLC36A1	S22-04-1	Placebo	pre_vs_post	S.22.04.1.Day0	S.22.04.1.Day27	1.294	0	-1.294
SLC36A1	S01-49-2	PolyICLC	pre_vs_post	S.01.49.2.Day0	S.01.49.2.Day29	5.859	1.668	-4.191
SLC36A1	S03-05-2	PolyICLC	pre_vs_post	S.03.05.2.Day0	S.03.05.2.Day29	5.848	3.006	-2.843
SLC36A1	S07-87-2	PolyICLC	pre_vs_post	S.07.87.2.Day0	S.07.87.2.Day29	4.631	1.839	-2.792
SLC36A1	S10-18-2	PolyICLC	pre_vs_post	S.10.18.2.Day0	S.10.18.2.Day29	5.225	0	-5.225
SLC36A1	S11-58-2	PolyICLC	pre_vs_post	S.11.58.2.Day0	S.11.58.2.Day29	2.115	1.42	-0.695
SLC36A1	S16-07-2	PolyICLC	pre_vs_post	S.16.07.2.Day0	S.16.07.2.Day29	5.159	0	-5.159
SLC36A1	S18-53-2	PolyICLC	pre_vs_post	S.18.53.2.Day0	S.18.53.2.Day29	3.637	0	-3.637
SLC36A1	S21-08-2	PolyICLC	pre_vs_post	S.21.08.2.Day0	S.21.08.2.Day29	5.742	0	-5.742
SLC36A1	S05-94-3	Resiquimod	pre_vs_post	S.05.94.3.Day0	S.05.94.3.Day29	6.001	1.321	-4.68
SLC36A1	S08-81-3	Resiquimod	pre_vs_post	S.08.81.3.Day0	S.08.81.3.Day29	5.75	5.502	-0.249
SLC36A1	S13-23-3	Resiquimod	pre_vs_post	S.13.23.3.Day0	S.13.23.3.Day29	1.438	1.961	0.524
SLC36A1	S15-99-3	Resiquimod	pre_vs_post	S.15.99.3.Day0	S.15.99.3.Day29	6.083	0	-6.083
SLC36A1	S17-70-3	Resiquimod	pre_vs_post	S.17.70.3.Day0	S.17.70.3.Day35	1.531	3.43	1.9
SLC36A1	S20-75-3	Resiquimod	pre_vs_post	S.20.75.3.Day0	S.20.75.3.Day29	0	0	0
SLC36A1	S23-64-3	Resiquimod	pre_vs_post	S.23.64.3.Day0	S.23.64.3.Day29	5.619	4.423	-1.195
SLC36A1	S26-59-3	Resiquimod	pre_vs_post	S.26.59.3.Day0	S.26.59.3.Day29	4.766	0	-4.766
ARTN	S02-22-1	Placebo	pre_vs_post	S.02.22.1.Day0	S.02.22.1.Day15	0	0	0
ARTN	S06-44-1	Placebo	pre_vs_post	S.06.44.1.Day0	S.06.44.1.Day15	3.867	3.882	0.015
ARTN	S09-33-1	Placebo	pre_vs_post	S.09.33.1.Day0	S.09.33.1.Day29	4.309	0	-4.309
ARTN	S12-26-1	Placebo	pre_vs_post	S.12.26.1.Day0	S.12.26.1.Day29	0	0	0
ARTN	S22-04-1	Placebo	pre_vs_post	S.22.04.1.Day0	S.22.04.1.Day27	0	0	0
ARTN	S01-49-2	PolyICLC	pre_vs_post	S.01.49.2.Day0	S.01.49.2.Day29	3.637	0	-3.637
ARTN	S03-05-2	PolyICLC	pre_vs_post	S.03.05.2.Day0	S.03.05.2.Day29	3.586	1.267	-2.319
ARTN	S07-87-2	PolyICLC	pre_vs_post	S.07.87.2.Day0	S.07.87.2.Day29	1.008	0	-1.008
ARTN	S10-18-2	PolyICLC	pre_vs_post	S.10.18.2.Day0	S.10.18.2.Day29	0.979	0	-0.979
ARTN	S11-58-2	PolyICLC	pre_vs_post	S.11.58.2.Day0	S.11.58.2.Day29	1.077	0	-1.077
ARTN	S16-07-2	PolyICLC	pre_vs_post	S.16.07.2.Day0	S.16.07.2.Day29	0.625	0	-0.625
ARTN	S18-53-2	PolyICLC	pre_vs_post	S.18.53.2.Day0	S.18.53.2.Day29	0	0	0
ARTN	S21-08-2	PolyICLC	pre_vs_post	S.21.08.2.Day0	S.21.08.2.Day29	1.607	0	-1.607
ARTN	S05-94-3	Resiquimod	pre_vs_post	S.05.94.3.Day0	S.05.94.3.Day29	3.297	1.321	-1.976
ARTN	S08-81-3	Resiquimod	pre_vs_post	S.08.81.3.Day0	S.08.81.3.Day29	2.978	1.338	-1.64
ARTN	S13-23-3	Resiquimod	pre_vs_post	S.13.23.3.Day0	S.13.23.3.Day29	0	0	0
ARTN	S15-99-3	Resiquimod	pre_vs_post	S.15.99.3.Day0	S.15.99.3.Day29	3.597	0	-3.597
ARTN	S17-70-3	Resiquimod	pre_vs_post	S.17.70.3.Day0	S.17.70.3.Day35	0	0	0
ARTN	S20-75-3	Resiquimod	pre_vs_post	S.20.75.3.Day0	S.20.75.3.Day29	0	0	0
ARTN	S23-64-3	Resiquimod	pre_vs_post	S.23.64.3.Day0	S.23.64.3.Day29	3.934	0	-3.934
ARTN	S26-59-3	Resiquimod	pre_vs_post	S.26.59.3.Day0	S.26.59.3.Day29	0.598	0	-0.598
ART1	S02-22-1	Placebo	pre_vs_post	S.02.22.1.Day0	S.02.22.1.Day15	3.533	2.115	-1.418
ART1	S06-44-1	Placebo	pre_vs_post	S.06.44.1.Day0	S.06.44.1.Day15	4.922	5.226	0.304
ART1	S09-33-1	Placebo	pre_vs_post	S.09.33.1.Day0	S.09.33.1.Day29	4.905	1.988	-2.917
ART1	S12-26-1	Placebo	pre_vs_post	S.12.26.1.Day0	S.12.26.1.Day29	2.341	2.335	-0.006
ART1	S22-04-1	Placebo	pre_vs_post	S.22.04.1.Day0	S.22.04.1.Day27	3.657	1.315	-2.343
ART1	S01-49-2	PolyICLC	pre_vs_post	S.01.49.2.Day0	S.01.49.2.Day29	5.031	1.668	-3.363
ART1	S03-05-2	PolyICLC	pre_vs_post	S.03.05.2.Day0	S.03.05.2.Day29	5.096	2.728	-2.368
ART1	S07-87-2	PolyICLC	pre_vs_post	S.07.87.2.Day0	S.07.87.2.Day29	3.874	2.283	-1.591
ART1	S10-18-2	PolyICLC	pre_vs_post	S.10.18.2.Day0	S.10.18.2.Day29	3.867	2.21	-1.657
ART1	S11-58-2	PolyICLC	pre_vs_post	S.11.58.2.Day0	S.11.58.2.Day29	3.305	2.121	-1.184
ART1	S16-07-2	PolyICLC	pre_vs_post	S.16.07.2.Day0	S.16.07.2.Day29	2.909	2.56	-0.349
ART1	S18-53-2	PolyICLC	pre_vs_post	S.18.53.2.Day0	S.18.53.2.Day29	3.434	2.091	-1.343
ART1	S21-08-2	PolyICLC	pre_vs_post	S.21.08.2.Day0	S.21.08.2.Day29	4.001	0	-4.001
ART1	S05-94-3	Resiquimod	pre_vs_post	S.05.94.3.Day0	S.05.94.3.Day29	5.092	3.32	-1.772
ART1	S08-81-3	Resiquimod	pre_vs_post	S.08.81.3.Day0	S.08.81.3.Day29	4.969	2.977	-1.992
ART1	S13-23-3	Resiquimod	pre_vs_post	S.13.23.3.Day0	S.13.23.3.Day29	2.143	1.961	-0.182
ART1	S15-99-3	Resiquimod	pre_vs_post	S.15.99.3.Day0	S.15.99.3.Day29	5.03	0	-5.03
ART1	S17-70-3	Resiquimod	pre_vs_post	S.17.70.3.Day0	S.17.70.3.Day35	4.01	3.23	-0.78
ART1	S20-75-3	Resiquimod	pre_vs_post	S.20.75.3.Day0	S.20.75.3.Day29	2.37	3.07	0.701
ART1	S23-64-3	Resiquimod	pre_vs_post	S.23.64.3.Day0	S.23.64.3.Day29	5.095	2.775	-2.32
ART1	S26-59-3	Resiquimod	pre_vs_post	S.26.59.3.Day0	S.26.59.3.Day29	3.943	2.929	-1.014
ART3	S02-22-1	Placebo	pre_vs_post	S.02.22.1.Day0	S.02.22.1.Day15	4.368	2.938	-1.43
ART3	S06-44-1	Placebo	pre_vs_post	S.06.44.1.Day0	S.06.44.1.Day15	4.939	4.949	0.01
ART3	S09-33-1	Placebo	pre_vs_post	S.09.33.1.Day0	S.09.33.1.Day29	5.667	3.308	-2.359
ART3	S12-26-1	Placebo	pre_vs_post	S.12.26.1.Day0	S.12.26.1.Day29	1.601	1.232	-0.369
ART3	S22-04-1	Placebo	pre_vs_post	S.22.04.1.Day0	S.22.04.1.Day27	2.421	0	-2.421
ART3	S01-49-2	PolyICLC	pre_vs_post	S.01.49.2.Day0	S.01.49.2.Day29	5.199	4.51	-0.689
ART3	S03-05-2	PolyICLC	pre_vs_post	S.03.05.2.Day0	S.03.05.2.Day29	5.521	3.439	-2.082
ART3	S07-87-2	PolyICLC	pre_vs_post	S.07.87.2.Day0	S.07.87.2.Day29	4.442	2.283	-2.159
ART3	S10-18-2	PolyICLC	pre_vs_post	S.10.18.2.Day0	S.10.18.2.Day29	4.483	3.045	-1.438
ART3	S11-58-2	PolyICLC	pre_vs_post	S.11.58.2.Day0	S.11.58.2.Day29	4.142	2.945	-1.197
ART3	S16-07-2	PolyICLC	pre_vs_post	S.16.07.2.Day0	S.16.07.2.Day29	3.968	0	-3.968
ART3	S18-53-2	PolyICLC	pre_vs_post	S.18.53.2.Day0	S.18.53.2.Day29	2.914	2.559	-0.355
ART3	S21-08-2	PolyICLC	pre_vs_post	S.21.08.2.Day0	S.21.08.2.Day29	2.53	0	-2.53
ART3	S05-94-3	Resiquimod	pre_vs_post	S.05.94.3.Day0	S.05.94.3.Day29	4.937	3.856	-1.081
ART3	S08-81-3	Resiquimod	pre_vs_post	S.08.81.3.Day0	S.08.81.3.Day29	5.824	3.883	-1.941
ART3	S13-23-3	Resiquimod	pre_vs_post	S.13.23.3.Day0	S.13.23.3.Day29	1.438	0	-1.438
ART3	S15-99-3	Resiquimod	pre_vs_post	S.15.99.3.Day0	S.15.99.3.Day29	5.291	1.767	-3.523
ART3	S17-70-3	Resiquimod	pre_vs_post	S.17.70.3.Day0	S.17.70.3.Day35	2.737	2.376	-0.361
ART3	S20-75-3	Resiquimod	pre_vs_post	S.20.75.3.Day0	S.20.75.3.Day29	2.858	3.982	1.123
ART3	S23-64-3	Resiquimod	pre_vs_post	S.23.64.3.Day0	S.23.64.3.Day29	5.539	4.487	-1.052
ART3	S26-59-3	Resiquimod	pre_vs_post	S.26.59.3.Day0	S.26.59.3.Day29	3.283	3.69	0.407
ART5	S02-22-1	Placebo	pre_vs_post	S.02.22.1.Day0	S.02.22.1.Day15	0	0	0
ART5	S06-44-1	Placebo	pre_vs_post	S.06.44.1.Day0	S.06.44.1.Day15	5.037	4.949	-0.087
ART5	S09-33-1	Placebo	pre_vs_post	S.09.33.1.Day0	S.09.33.1.Day29	4.469	0	-4.469
ART5	S12-26-1	Placebo	pre_vs_post	S.12.26.1.Day0	S.12.26.1.Day29	1.601	1.886	0.286
ART5	S22-04-1	Placebo	pre_vs_post	S.22.04.1.Day0	S.22.04.1.Day27	0	0	0
ART5	S01-49-2	PolyICLC	pre_vs_post	S.01.49.2.Day0	S.01.49.2.Day29	4.433	0	-4.433
ART5	S03-05-2	PolyICLC	pre_vs_post	S.03.05.2.Day0	S.03.05.2.Day29	4.66	2.384	-2.277
ART5	S07-87-2	PolyICLC	pre_vs_post	S.07.87.2.Day0	S.07.87.2.Day29	3.659	1.839	-1.82
ART5	S10-18-2	PolyICLC	pre_vs_post	S.10.18.2.Day0	S.10.18.2.Day29	3.421	0	-3.421
ART5	S11-58-2	PolyICLC	pre_vs_post	S.11.58.2.Day0	S.11.58.2.Day29	2.115	0	-2.115
ART5	S16-07-2	PolyICLC	pre_vs_post	S.16.07.2.Day0	S.16.07.2.Day29	3.968	0	-3.968
ART5	S18-53-2	PolyICLC	pre_vs_post	S.18.53.2.Day0	S.18.53.2.Day29	0	0	0
ART5	S21-08-2	PolyICLC	pre_vs_post	S.21.08.2.Day0	S.21.08.2.Day29	4.424	0	-4.424
ART5	S05-94-3	Resiquimod	pre_vs_post	S.05.94.3.Day0	S.05.94.3.Day29	4.713	0	-4.713
ART5	S08-81-3	Resiquimod	pre_vs_post	S.08.81.3.Day0	S.08.81.3.Day29	4.456	3.346	-1.11
ART5	S13-23-3	Resiquimod	pre_vs_post	S.13.23.3.Day0	S.13.23.3.Day29	0	0	0
ART5	S15-99-3	Resiquimod	pre_vs_post	S.15.99.3.Day0	S.15.99.3.Day29	4.87	0	-4.87
ART5	S17-70-3	Resiquimod	pre_vs_post	S.17.70.3.Day0	S.17.70.3.Day35	0	1.261	1.261
ART5	S20-75-3	Resiquimod	pre_vs_post	S.20.75.3.Day0	S.20.75.3.Day29	0	1.985	1.985
ART5	S23-64-3	Resiquimod	pre_vs_post	S.23.64.3.Day0	S.23.64.3.Day29	4.563	3.55	-1.013
ART5	S26-59-3	Resiquimod	pre_vs_post	S.26.59.3.Day0	S.26.59.3.Day29	3.844	1.216	-2.628
ART4	S02-22-1	Placebo	pre_vs_post	S.02.22.1.Day0	S.02.22.1.Day15	2.008	0	-2.008
ART4	S06-44-1	Placebo	pre_vs_post	S.06.44.1.Day0	S.06.44.1.Day15	4.76	4.867	0.106
ART4	S09-33-1	Placebo	pre_vs_post	S.09.33.1.Day0	S.09.33.1.Day29	4.727	0	-4.727
ART4	S12-26-1	Placebo	pre_vs_post	S.12.26.1.Day0	S.12.26.1.Day29	2.828	1.232	-1.596
ART4	S22-04-1	Placebo	pre_vs_post	S.22.04.1.Day0	S.22.04.1.Day27	1.294	1.315	0.021
ART4	S01-49-2	PolyICLC	pre_vs_post	S.01.49.2.Day0	S.01.49.2.Day29	4.556	2.421	-2.135
ART4	S03-05-2	PolyICLC	pre_vs_post	S.03.05.2.Day0	S.03.05.2.Day29	4.67	2.384	-2.287
ART4	S07-87-2	PolyICLC	pre_vs_post	S.07.87.2.Day0	S.07.87.2.Day29	3.874	1.195	-2.679
ART4	S10-18-2	PolyICLC	pre_vs_post	S.10.18.2.Day0	S.10.18.2.Day29	4.169	2.21	-1.959
ART4	S11-58-2	PolyICLC	pre_vs_post	S.11.58.2.Day0	S.11.58.2.Day29	3.724	0	-3.724
ART4	S16-07-2	PolyICLC	pre_vs_post	S.16.07.2.Day0	S.16.07.2.Day29	4.572	0	-4.572
ART4	S18-53-2	PolyICLC	pre_vs_post	S.18.53.2.Day0	S.18.53.2.Day29	2.914	1.395	-1.519
ART4	S21-08-2	PolyICLC	pre_vs_post	S.21.08.2.Day0	S.21.08.2.Day29	3.872	2.747	-1.125
ART4	S05-94-3	Resiquimod	pre_vs_post	S.05.94.3.Day0	S.05.94.3.Day29	4.907	2.458	-2.449
ART4	S08-81-3	Resiquimod	pre_vs_post	S.08.81.3.Day0	S.08.81.3.Day29	4.91	3.883	-1.028
ART4	S13-23-3	Resiquimod	pre_vs_post	S.13.23.3.Day0	S.13.23.3.Day29	2.143	1.961	-0.182
ART4	S15-99-3	Resiquimod	pre_vs_post	S.15.99.3.Day0	S.15.99.3.Day29	4.809	0	-4.809
ART4	S17-70-3	Resiquimod	pre_vs_post	S.17.70.3.Day0	S.17.70.3.Day35	2.737	1.261	-1.476
ART4	S20-75-3	Resiquimod	pre_vs_post	S.20.75.3.Day0	S.20.75.3.Day29	0	1.985	1.985
ART4	S23-64-3	Resiquimod	pre_vs_post	S.23.64.3.Day0	S.23.64.3.Day29	5.009	4.052	-0.957
ART4	S26-59-3	Resiquimod	pre_vs_post	S.26.59.3.Day0	S.26.59.3.Day29	4.166	0	-4.166
CRTAM	S02-22-1	Placebo	pre_vs_post	S.02.22.1.Day0	S.02.22.1.Day15	0	0	0
CRTAM	S06-44-1	Placebo	pre_vs_post	S.06.44.1.Day0	S.06.44.1.Day15	4.556	4.523	-0.033
CRTAM	S09-33-1	Placebo	pre_vs_post	S.09.33.1.Day0	S.09.33.1.Day29	4.933	0	-4.933
CRTAM	S12-26-1	Placebo	pre_vs_post	S.12.26.1.Day0	S.12.26.1.Day29	0	0	0
CRTAM	S22-04-1	Placebo	pre_vs_post	S.22.04.1.Day0	S.22.04.1.Day27	0	1.315	1.315
CRTAM	S01-49-2	PolyICLC	pre_vs_post	S.01.49.2.Day0	S.01.49.2.Day29	4.748	0	-4.748
CRTAM	S03-05-2	PolyICLC	pre_vs_post	S.03.05.2.Day0	S.03.05.2.Day29	4.957	2.384	-2.573
CRTAM	S07-87-2	PolyICLC	pre_vs_post	S.07.87.2.Day0	S.07.87.2.Day29	3.337	1.195	-2.142
CRTAM	S10-18-2	PolyICLC	pre_vs_post	S.10.18.2.Day0	S.10.18.2.Day29	3.661	0	-3.661
CRTAM	S11-58-2	PolyICLC	pre_vs_post	S.11.58.2.Day0	S.11.58.2.Day29	2.938	0	-2.938
CRTAM	S16-07-2	PolyICLC	pre_vs_post	S.16.07.2.Day0	S.16.07.2.Day29	3.694	1.786	-1.907
CRTAM	S18-53-2	PolyICLC	pre_vs_post	S.18.53.2.Day0	S.18.53.2.Day29	1.398	1.395	-0.002
CRTAM	S21-08-2	PolyICLC	pre_vs_post	S.21.08.2.Day0	S.21.08.2.Day29	3.938	0	-3.938
CRTAM	S05-94-3	Resiquimod	pre_vs_post	S.05.94.3.Day0	S.05.94.3.Day29	4.246	0	-4.246
CRTAM	S08-81-3	Resiquimod	pre_vs_post	S.08.81.3.Day0	S.08.81.3.Day29	4.735	3.233	-1.502
CRTAM	S13-23-3	Resiquimod	pre_vs_post	S.13.23.3.Day0	S.13.23.3.Day29	2.615	3.275	0.66
CRTAM	S15-99-3	Resiquimod	pre_vs_post	S.15.99.3.Day0	S.15.99.3.Day29	4.418	1.767	-2.651
CRTAM	S17-70-3	Resiquimod	pre_vs_post	S.17.70.3.Day0	S.17.70.3.Day35	2.737	1.924	-0.813
CRTAM	S20-75-3	Resiquimod	pre_vs_post	S.20.75.3.Day0	S.20.75.3.Day29	0	1.31	1.31
CRTAM	S23-64-3	Resiquimod	pre_vs_post	S.23.64.3.Day0	S.23.64.3.Day29	4.751	2.775	-1.976
CRTAM	S26-59-3	Resiquimod	pre_vs_post	S.26.59.3.Day0	S.26.59.3.Day29	3.737	0	-3.737
CADPS2	S02-22-1	Placebo	pre_vs_post	S.02.22.1.Day0	S.02.22.1.Day15	2.008	0	-2.008
CADPS2	S06-44-1	Placebo	pre_vs_post	S.06.44.1.Day0	S.06.44.1.Day15	6.645	6.304	-0.341
CADPS2	S09-33-1	Placebo	pre_vs_post	S.09.33.1.Day0	S.09.33.1.Day29	6.467	0	-6.467
CADPS2	S12-26-1	Placebo	pre_vs_post	S.12.26.1.Day0	S.12.26.1.Day29	0	2.953	2.953
CADPS2	S22-04-1	Placebo	pre_vs_post	S.22.04.1.Day0	S.22.04.1.Day27	0	1.315	1.315
CADPS2	S01-49-2	PolyICLC	pre_vs_post	S.01.49.2.Day0	S.01.49.2.Day29	6.685	1.668	-5.017
CADPS2	S03-05-2	PolyICLC	pre_vs_post	S.03.05.2.Day0	S.03.05.2.Day29	6.78	3.439	-3.341
CADPS2	S07-87-2	PolyICLC	pre_vs_post	S.07.87.2.Day0	S.07.87.2.Day29	5.016	0	-5.016
CADPS2	S10-18-2	PolyICLC	pre_vs_post	S.10.18.2.Day0	S.10.18.2.Day29	5.351	1.493	-3.858
CADPS2	S11-58-2	PolyICLC	pre_vs_post	S.11.58.2.Day0	S.11.58.2.Day29	4.313	1.42	-2.893
CADPS2	S16-07-2	PolyICLC	pre_vs_post	S.16.07.2.Day0	S.16.07.2.Day29	5.382	0	-5.382
CADPS2	S18-53-2	PolyICLC	pre_vs_post	S.18.53.2.Day0	S.18.53.2.Day29	5.143	0	-5.143
CADPS2	S21-08-2	PolyICLC	pre_vs_post	S.21.08.2.Day0	S.21.08.2.Day29	5.647	2.747	-2.9
CADPS2	S05-94-3	Resiquimod	pre_vs_post	S.05.94.3.Day0	S.05.94.3.Day29	6.545	1.321	-5.224
CADPS2	S08-81-3	Resiquimod	pre_vs_post	S.08.81.3.Day0	S.08.81.3.Day29	6.703	5.048	-1.655
CADPS2	S13-23-3	Resiquimod	pre_vs_post	S.13.23.3.Day0	S.13.23.3.Day29	3.255	0	-3.255
CADPS2	S15-99-3	Resiquimod	pre_vs_post	S.15.99.3.Day0	S.15.99.3.Day29	6.555	1.767	-4.788
CADPS2	S17-70-3	Resiquimod	pre_vs_post	S.17.70.3.Day0	S.17.70.3.Day35	2.737	2.72	-0.017
CADPS2	S20-75-3	Resiquimod	pre_vs_post	S.20.75.3.Day0	S.20.75.3.Day29	1.625	0	-1.625
CADPS2	S23-64-3	Resiquimod	pre_vs_post	S.23.64.3.Day0	S.23.64.3.Day29	6.749	3.136	-3.613
CADPS2	S26-59-3	Resiquimod	pre_vs_post	S.26.59.3.Day0	S.26.59.3.Day29	4.969	0	-4.969
RLF	S02-22-1	Placebo	pre_vs_post	S.02.22.1.Day0	S.02.22.1.Day15	3.097	1.688	-1.409
RLF	S06-44-1	Placebo	pre_vs_post	S.06.44.1.Day0	S.06.44.1.Day15	6.104	6.213	0.11
RLF	S09-33-1	Placebo	pre_vs_post	S.09.33.1.Day0	S.09.33.1.Day29	6.073	1.988	-4.085
RLF	S12-26-1	Placebo	pre_vs_post	S.12.26.1.Day0	S.12.26.1.Day29	0	2.335	2.335
RLF	S22-04-1	Placebo	pre_vs_post	S.22.04.1.Day0	S.22.04.1.Day27	2.767	1.991	-0.777
RLF	S01-49-2	PolyICLC	pre_vs_post	S.01.49.2.Day0	S.01.49.2.Day29	6.394	3.28	-3.114
RLF	S03-05-2	PolyICLC	pre_vs_post	S.03.05.2.Day0	S.03.05.2.Day29	6.513	4.793	-1.72
RLF	S07-87-2	PolyICLC	pre_vs_post	S.07.87.2.Day0	S.07.87.2.Day29	5.426	2.622	-2.804
RLF	S10-18-2	PolyICLC	pre_vs_post	S.10.18.2.Day0	S.10.18.2.Day29	5.003	2.21	-2.793
RLF	S11-58-2	PolyICLC	pre_vs_post	S.11.58.2.Day0	S.11.58.2.Day29	4.391	2.121	-2.27
RLF	S16-07-2	PolyICLC	pre_vs_post	S.16.07.2.Day0	S.16.07.2.Day29	5.382	3.432	-1.95
RLF	S18-53-2	PolyICLC	pre_vs_post	S.18.53.2.Day0	S.18.53.2.Day29	3.974	0	-3.974
RLF	S21-08-2	PolyICLC	pre_vs_post	S.21.08.2.Day0	S.21.08.2.Day29	5.761	0	-5.761
RLF	S05-94-3	Resiquimod	pre_vs_post	S.05.94.3.Day0	S.05.94.3.Day29	6.396	2.805	-3.591
RLF	S08-81-3	Resiquimod	pre_vs_post	S.08.81.3.Day0	S.08.81.3.Day29	6.266	4.625	-1.641
RLF	S13-23-3	Resiquimod	pre_vs_post	S.13.23.3.Day0	S.13.23.3.Day29	2.143	1.961	-0.182
RLF	S15-99-3	Resiquimod	pre_vs_post	S.15.99.3.Day0	S.15.99.3.Day29	6.214	2.538	-3.676
RLF	S17-70-3	Resiquimod	pre_vs_post	S.17.70.3.Day0	S.17.70.3.Day35	2.256	2.376	0.12
RLF	S20-75-3	Resiquimod	pre_vs_post	S.20.75.3.Day0	S.20.75.3.Day29	0	1.31	1.31
RLF	S23-64-3	Resiquimod	pre_vs_post	S.23.64.3.Day0	S.23.64.3.Day29	6.3	4.664	-1.636
RLF	S26-59-3	Resiquimod	pre_vs_post	S.26.59.3.Day0	S.26.59.3.Day29	4.793	3.359	-1.433
CRTAP	S02-22-1	Placebo	pre_vs_post	S.02.22.1.Day0	S.02.22.1.Day15	5.437	3.841	-1.596
CRTAP	S06-44-1	Placebo	pre_vs_post	S.06.44.1.Day0	S.06.44.1.Day15	7.747	7.639	-0.109
CRTAP	S09-33-1	Placebo	pre_vs_post	S.09.33.1.Day0	S.09.33.1.Day29	7.91	3.844	-4.066
CRTAP	S12-26-1	Placebo	pre_vs_post	S.12.26.1.Day0	S.12.26.1.Day29	4.667	5.42	0.753
CRTAP	S22-04-1	Placebo	pre_vs_post	S.22.04.1.Day0	S.22.04.1.Day27	3.481	3.311	-0.17
CRTAP	S01-49-2	PolyICLC	pre_vs_post	S.01.49.2.Day0	S.01.49.2.Day29	7.692	4.873	-2.819
CRTAP	S03-05-2	PolyICLC	pre_vs_post	S.03.05.2.Day0	S.03.05.2.Day29	7.751	5.567	-2.184
CRTAP	S07-87-2	PolyICLC	pre_vs_post	S.07.87.2.Day0	S.07.87.2.Day29	5.887	2.896	-2.991
CRTAP	S10-18-2	PolyICLC	pre_vs_post	S.10.18.2.Day0	S.10.18.2.Day29	5.947	4.115	-1.832
CRTAP	S11-58-2	PolyICLC	pre_vs_post	S.11.58.2.Day0	S.11.58.2.Day29	5.903	4.28	-1.623
CRTAP	S16-07-2	PolyICLC	pre_vs_post	S.16.07.2.Day0	S.16.07.2.Day29	6.139	5.037	-1.102
CRTAP	S18-53-2	PolyICLC	pre_vs_post	S.18.53.2.Day0	S.18.53.2.Day29	4.673	4.924	0.25
CRTAP	S21-08-2	PolyICLC	pre_vs_post	S.21.08.2.Day0	S.21.08.2.Day29	6.952	5.019	-1.933
CRTAP	S05-94-3	Resiquimod	pre_vs_post	S.05.94.3.Day0	S.05.94.3.Day29	7.625	2.458	-5.167
CRTAP	S08-81-3	Resiquimod	pre_vs_post	S.08.81.3.Day0	S.08.81.3.Day29	7.455	6.155	-1.299
CRTAP	S13-23-3	Resiquimod	pre_vs_post	S.13.23.3.Day0	S.13.23.3.Day29	3.696	5.037	1.341
CRTAP	S15-99-3	Resiquimod	pre_vs_post	S.15.99.3.Day0	S.15.99.3.Day29	7.848	3.947	-3.901
CRTAP	S17-70-3	Resiquimod	pre_vs_post	S.17.70.3.Day0	S.17.70.3.Day35	4.778	5.326	0.548
CRTAP	S20-75-3	Resiquimod	pre_vs_post	S.20.75.3.Day0	S.20.75.3.Day29	4.58	3.682	-0.898
CRTAP	S23-64-3	Resiquimod	pre_vs_post	S.23.64.3.Day0	S.23.64.3.Day29	7.466	5.008	-2.458
CRTAP	S26-59-3	Resiquimod	pre_vs_post	S.26.59.3.Day0	S.26.59.3.Day29	5.945	3.69	-2.255
CPEB4	S02-22-1	Placebo	pre_vs_post	S.02.22.1.Day0	S.02.22.1.Day15	5.22	1.078	-4.142
CPEB4	S06-44-1	Placebo	pre_vs_post	S.06.44.1.Day0	S.06.44.1.Day15	6.605	6.73	0.125
CPEB4	S09-33-1	Placebo	pre_vs_post	S.09.33.1.Day0	S.09.33.1.Day29	6.741	3.509	-3.232
CPEB4	S12-26-1	Placebo	pre_vs_post	S.12.26.1.Day0	S.12.26.1.Day29	3.929	4.313	0.384
CPEB4	S22-04-1	Placebo	pre_vs_post	S.22.04.1.Day0	S.22.04.1.Day27	2.421	2.797	0.376
CPEB4	S01-49-2	PolyICLC	pre_vs_post	S.01.49.2.Day0	S.01.49.2.Day29	6.444	4.51	-1.935
CPEB4	S03-05-2	PolyICLC	pre_vs_post	S.03.05.2.Day0	S.03.05.2.Day29	6.731	4.639	-2.092
CPEB4	S07-87-2	PolyICLC	pre_vs_post	S.07.87.2.Day0	S.07.87.2.Day29	5.689	3.325	-2.364
CPEB4	S10-18-2	PolyICLC	pre_vs_post	S.10.18.2.Day0	S.10.18.2.Day29	5.631	4.908	-0.723
CPEB4	S11-58-2	PolyICLC	pre_vs_post	S.11.58.2.Day0	S.11.58.2.Day29	4.846	2.121	-2.725
CPEB4	S16-07-2	PolyICLC	pre_vs_post	S.16.07.2.Day0	S.16.07.2.Day29	5.974	2.56	-3.414
CPEB4	S18-53-2	PolyICLC	pre_vs_post	S.18.53.2.Day0	S.18.53.2.Day29	4.847	1.395	-3.452
CPEB4	S21-08-2	PolyICLC	pre_vs_post	S.21.08.2.Day0	S.21.08.2.Day29	5.761	2.747	-3.013
CPEB4	S05-94-3	Resiquimod	pre_vs_post	S.05.94.3.Day0	S.05.94.3.Day29	6.505	4.127	-2.378
CPEB4	S08-81-3	Resiquimod	pre_vs_post	S.08.81.3.Day0	S.08.81.3.Day29	6.694	4.625	-2.069
CPEB4	S13-23-3	Resiquimod	pre_vs_post	S.13.23.3.Day0	S.13.23.3.Day29	0	4.199	4.199
CPEB4	S15-99-3	Resiquimod	pre_vs_post	S.15.99.3.Day0	S.15.99.3.Day29	6.53	2.538	-3.992
CPEB4	S17-70-3	Resiquimod	pre_vs_post	S.17.70.3.Day0	S.17.70.3.Day35	1.531	3.43	1.9
CPEB4	S20-75-3	Resiquimod	pre_vs_post	S.20.75.3.Day0	S.20.75.3.Day29	3.223	3.84	0.617
CPEB4	S23-64-3	Resiquimod	pre_vs_post	S.23.64.3.Day0	S.23.64.3.Day29	6.534	4.549	-1.985
CPEB4	S26-59-3	Resiquimod	pre_vs_post	S.26.59.3.Day0	S.26.59.3.Day29	5.36	1.216	-4.144
CPEB1	S02-22-1	Placebo	pre_vs_post	S.02.22.1.Day0	S.02.22.1.Day15	1.328	0	-1.328
CPEB1	S06-44-1	Placebo	pre_vs_post	S.06.44.1.Day0	S.06.44.1.Day15	4.197	2.7	-1.497
CPEB1	S09-33-1	Placebo	pre_vs_post	S.09.33.1.Day0	S.09.33.1.Day29	3.439	0	-3.439
CPEB1	S12-26-1	Placebo	pre_vs_post	S.12.26.1.Day0	S.12.26.1.Day29	0	0	0
CPEB1	S22-04-1	Placebo	pre_vs_post	S.22.04.1.Day0	S.22.04.1.Day27	1.294	0	-1.294
CPEB1	S01-49-2	PolyICLC	pre_vs_post	S.01.49.2.Day0	S.01.49.2.Day29	3.617	0	-3.617
CPEB1	S03-05-2	PolyICLC	pre_vs_post	S.03.05.2.Day0	S.03.05.2.Day29	4.064	2.384	-1.68
CPEB1	S07-87-2	PolyICLC	pre_vs_post	S.07.87.2.Day0	S.07.87.2.Day29	2.822	0	-2.822
CPEB1	S10-18-2	PolyICLC	pre_vs_post	S.10.18.2.Day0	S.10.18.2.Day29	2.771	2.687	-0.084
CPEB1	S11-58-2	PolyICLC	pre_vs_post	S.11.58.2.Day0	S.11.58.2.Day29	0	0	0
CPEB1	S16-07-2	PolyICLC	pre_vs_post	S.16.07.2.Day0	S.16.07.2.Day29	3.694	0	-3.694
CPEB1	S18-53-2	PolyICLC	pre_vs_post	S.18.53.2.Day0	S.18.53.2.Day29	1.398	0	-1.398
CPEB1	S21-08-2	PolyICLC	pre_vs_post	S.21.08.2.Day0	S.21.08.2.Day29	2.691	0	-2.691
CPEB1	S05-94-3	Resiquimod	pre_vs_post	S.05.94.3.Day0	S.05.94.3.Day29	3.733	1.321	-2.412
CPEB1	S08-81-3	Resiquimod	pre_vs_post	S.08.81.3.Day0	S.08.81.3.Day29	3.5	2.481	-1.019
CPEB1	S13-23-3	Resiquimod	pre_vs_post	S.13.23.3.Day0	S.13.23.3.Day29	0	0	0
CPEB1	S15-99-3	Resiquimod	pre_vs_post	S.15.99.3.Day0	S.15.99.3.Day29	4.048	1.767	-2.28
CPEB1	S17-70-3	Resiquimod	pre_vs_post	S.17.70.3.Day0	S.17.70.3.Day35	0	0	0
CPEB1	S20-75-3	Resiquimod	pre_vs_post	S.20.75.3.Day0	S.20.75.3.Day29	0	1.31	1.31
CPEB1	S23-64-3	Resiquimod	pre_vs_post	S.23.64.3.Day0	S.23.64.3.Day29	3.557	1.56	-1.997
CPEB1	S26-59-3	Resiquimod	pre_vs_post	S.26.59.3.Day0	S.26.59.3.Day29	1.02	0	-1.02
CPEB3	S02-22-1	Placebo	pre_vs_post	S.02.22.1.Day0	S.02.22.1.Day15	2.816	3.133	0.317
CPEB3	S06-44-1	Placebo	pre_vs_post	S.06.44.1.Day0	S.06.44.1.Day15	6.7	6.395	-0.305
CPEB3	S09-33-1	Placebo	pre_vs_post	S.09.33.1.Day0	S.09.33.1.Day29	6.9	0	-6.9
CPEB3	S12-26-1	Placebo	pre_vs_post	S.12.26.1.Day0	S.12.26.1.Day29	2.341	3.559	1.218
CPEB3	S22-04-1	Placebo	pre_vs_post	S.22.04.1.Day0	S.22.04.1.Day27	3.046	0	-3.046
CPEB3	S01-49-2	PolyICLC	pre_vs_post	S.01.49.2.Day0	S.01.49.2.Day29	6.54	2.421	-4.119
CPEB3	S03-05-2	PolyICLC	pre_vs_post	S.03.05.2.Day0	S.03.05.2.Day29	6.407	3.913	-2.494
CPEB3	S07-87-2	PolyICLC	pre_vs_post	S.07.87.2.Day0	S.07.87.2.Day29	5.54	2.622	-2.918
CPEB3	S10-18-2	PolyICLC	pre_vs_post	S.10.18.2.Day0	S.10.18.2.Day29	5.207	3.045	-2.161
CPEB3	S11-58-2	PolyICLC	pre_vs_post	S.11.58.2.Day0	S.11.58.2.Day29	4.466	3.229	-1.237
CPEB3	S16-07-2	PolyICLC	pre_vs_post	S.16.07.2.Day0	S.16.07.2.Day29	5.774	1.786	-3.988
CPEB3	S18-53-2	PolyICLC	pre_vs_post	S.18.53.2.Day0	S.18.53.2.Day29	3.815	1.395	-2.42
CPEB3	S21-08-2	PolyICLC	pre_vs_post	S.21.08.2.Day0	S.21.08.2.Day29	5.849	3.259	-2.59
CPEB3	S05-94-3	Resiquimod	pre_vs_post	S.05.94.3.Day0	S.05.94.3.Day29	6.588	4.246	-2.342
CPEB3	S08-81-3	Resiquimod	pre_vs_post	S.08.81.3.Day0	S.08.81.3.Day29	6.379	5.502	-0.877
CPEB3	S13-23-3	Resiquimod	pre_vs_post	S.13.23.3.Day0	S.13.23.3.Day29	0	3.653	3.653
CPEB3	S15-99-3	Resiquimod	pre_vs_post	S.15.99.3.Day0	S.15.99.3.Day29	6.851	1.767	-5.083
CPEB3	S17-70-3	Resiquimod	pre_vs_post	S.17.70.3.Day0	S.17.70.3.Day35	2.737	3.23	0.493
CPEB3	S20-75-3	Resiquimod	pre_vs_post	S.20.75.3.Day0	S.20.75.3.Day29	2.858	3.07	0.212
CPEB3	S23-64-3	Resiquimod	pre_vs_post	S.23.64.3.Day0	S.23.64.3.Day29	6.427	3.666	-2.762
CPEB3	S26-59-3	Resiquimod	pre_vs_post	S.26.59.3.Day0	S.26.59.3.Day29	4.464	3.359	-1.104
CPEB2	S02-22-1	Placebo	pre_vs_post	S.02.22.1.Day0	S.02.22.1.Day15	3.331	2.444	-0.887
CPEB2	S06-44-1	Placebo	pre_vs_post	S.06.44.1.Day0	S.06.44.1.Day15	5.841	5.365	-0.476
CPEB2	S09-33-1	Placebo	pre_vs_post	S.09.33.1.Day0	S.09.33.1.Day29	6.27	3.985	-2.284
CPEB2	S12-26-1	Placebo	pre_vs_post	S.12.26.1.Day0	S.12.26.1.Day29	5.233	3.985	-1.248
CPEB2	S22-04-1	Placebo	pre_vs_post	S.22.04.1.Day0	S.22.04.1.Day27	3.481	2.797	-0.684
CPEB2	S01-49-2	PolyICLC	pre_vs_post	S.01.49.2.Day0	S.01.49.2.Day29	5.885	3.814	-2.071
CPEB2	S03-05-2	PolyICLC	pre_vs_post	S.03.05.2.Day0	S.03.05.2.Day29	5.95	3.913	-2.037
CPEB2	S07-87-2	PolyICLC	pre_vs_post	S.07.87.2.Day0	S.07.87.2.Day29	3.659	3.5	-0.159
CPEB2	S10-18-2	PolyICLC	pre_vs_post	S.10.18.2.Day0	S.10.18.2.Day29	4.048	3.571	-0.477
CPEB2	S11-58-2	PolyICLC	pre_vs_post	S.11.58.2.Day0	S.11.58.2.Day29	4.391	4.007	-0.385
CPEB2	S16-07-2	PolyICLC	pre_vs_post	S.16.07.2.Day0	S.16.07.2.Day29	3.632	3.061	-0.571
CPEB2	S18-53-2	PolyICLC	pre_vs_post	S.18.53.2.Day0	S.18.53.2.Day29	3.434	2.911	-0.523
CPEB2	S21-08-2	PolyICLC	pre_vs_post	S.21.08.2.Day0	S.21.08.2.Day29	4.329	3.636	-0.694
CPEB2	S05-94-3	Resiquimod	pre_vs_post	S.05.94.3.Day0	S.05.94.3.Day29	5.658	2.805	-2.853
CPEB2	S08-81-3	Resiquimod	pre_vs_post	S.08.81.3.Day0	S.08.81.3.Day29	6.346	3.725	-2.621
CPEB2	S13-23-3	Resiquimod	pre_vs_post	S.13.23.3.Day0	S.13.23.3.Day29	3.492	3.275	-0.217
CPEB2	S15-99-3	Resiquimod	pre_vs_post	S.15.99.3.Day0	S.15.99.3.Day29	5.645	2.538	-3.107
CPEB2	S17-70-3	Resiquimod	pre_vs_post	S.17.70.3.Day0	S.17.70.3.Day35	3.097	3.23	0.133
CPEB2	S20-75-3	Resiquimod	pre_vs_post	S.20.75.3.Day0	S.20.75.3.Day29	3.513	2.443	-1.07
CPEB2	S23-64-3	Resiquimod	pre_vs_post	S.23.64.3.Day0	S.23.64.3.Day29	5.783	3.55	-2.233
CPEB2	S26-59-3	Resiquimod	pre_vs_post	S.26.59.3.Day0	S.26.59.3.Day29	3.791	4.077	0.286
SRBD1	S02-22-1	Placebo	pre_vs_post	S.02.22.1.Day0	S.02.22.1.Day15	1.328	0	-1.328
SRBD1	S06-44-1	Placebo	pre_vs_post	S.06.44.1.Day0	S.06.44.1.Day15	6.17	5.753	-0.417
SRBD1	S09-33-1	Placebo	pre_vs_post	S.09.33.1.Day0	S.09.33.1.Day29	6.598	0	-6.598
SRBD1	S12-26-1	Placebo	pre_vs_post	S.12.26.1.Day0	S.12.26.1.Day29	2.341	2.677	0.336
SRBD1	S22-04-1	Placebo	pre_vs_post	S.22.04.1.Day0	S.22.04.1.Day27	0	1.991	1.991
SRBD1	S01-49-2	PolyICLC	pre_vs_post	S.01.49.2.Day0	S.01.49.2.Day29	6.281	0	-6.281
SRBD1	S03-05-2	PolyICLC	pre_vs_post	S.03.05.2.Day0	S.03.05.2.Day29	6.524	4.16	-2.364
SRBD1	S07-87-2	PolyICLC	pre_vs_post	S.07.87.2.Day0	S.07.87.2.Day29	5.356	1.195	-4.161
SRBD1	S10-18-2	PolyICLC	pre_vs_post	S.10.18.2.Day0	S.10.18.2.Day29	5.003	0	-5.003
SRBD1	S11-58-2	PolyICLC	pre_vs_post	S.11.58.2.Day0	S.11.58.2.Day29	4.466	2.121	-2.345
SRBD1	S16-07-2	PolyICLC	pre_vs_post	S.16.07.2.Day0	S.16.07.2.Day29	4.997	2.56	-2.437
SRBD1	S18-53-2	PolyICLC	pre_vs_post	S.18.53.2.Day0	S.18.53.2.Day29	4.366	0	-4.366
SRBD1	S21-08-2	PolyICLC	pre_vs_post	S.21.08.2.Day0	S.21.08.2.Day29	5.318	0	-5.318
SRBD1	S05-94-3	Resiquimod	pre_vs_post	S.05.94.3.Day0	S.05.94.3.Day29	6.168	1.321	-4.848
SRBD1	S08-81-3	Resiquimod	pre_vs_post	S.08.81.3.Day0	S.08.81.3.Day29	6.65	4.833	-1.817
SRBD1	S13-23-3	Resiquimod	pre_vs_post	S.13.23.3.Day0	S.13.23.3.Day29	2.615	2.763	0.148
SRBD1	S15-99-3	Resiquimod	pre_vs_post	S.15.99.3.Day0	S.15.99.3.Day29	6.377	1.767	-4.61
SRBD1	S17-70-3	Resiquimod	pre_vs_post	S.17.70.3.Day0	S.17.70.3.Day35	2.256	2.376	0.12
SRBD1	S20-75-3	Resiquimod	pre_vs_post	S.20.75.3.Day0	S.20.75.3.Day29	1.625	0	-1.625
SRBD1	S23-64-3	Resiquimod	pre_vs_post	S.23.64.3.Day0	S.23.64.3.Day29	6.247	4.963	-1.283
SRBD1	S26-59-3	Resiquimod	pre_vs_post	S.26.59.3.Day0	S.26.59.3.Day29	4.969	1.216	-3.752
ABAT	S02-22-1	Placebo	pre_vs_post	S.02.22.1.Day0	S.02.22.1.Day15	1.328	2.115	0.787
ABAT	S06-44-1	Placebo	pre_vs_post	S.06.44.1.Day0	S.06.44.1.Day15	7.757	7.692	-0.064
ABAT	S09-33-1	Placebo	pre_vs_post	S.09.33.1.Day0	S.09.33.1.Day29	7.83	2.794	-5.035
ABAT	S12-26-1	Placebo	pre_vs_post	S.12.26.1.Day0	S.12.26.1.Day29	3.929	3.857	-0.073
ABAT	S22-04-1	Placebo	pre_vs_post	S.22.04.1.Day0	S.22.04.1.Day27	3.657	1.991	-1.667
ABAT	S01-49-2	PolyICLC	pre_vs_post	S.01.49.2.Day0	S.01.49.2.Day29	7.743	2.913	-4.829
ABAT	S03-05-2	PolyICLC	pre_vs_post	S.03.05.2.Day0	S.03.05.2.Day29	7.948	4.466	-3.482
ABAT	S07-87-2	PolyICLC	pre_vs_post	S.07.87.2.Day0	S.07.87.2.Day29	6.548	3.325	-3.223
ABAT	S10-18-2	PolyICLC	pre_vs_post	S.10.18.2.Day0	S.10.18.2.Day29	6.929	3.955	-2.974
ABAT	S11-58-2	PolyICLC	pre_vs_post	S.11.58.2.Day0	S.11.58.2.Day29	6.031	3.229	-2.802
ABAT	S16-07-2	PolyICLC	pre_vs_post	S.16.07.2.Day0	S.16.07.2.Day29	6.64	2.56	-4.08
ABAT	S18-53-2	PolyICLC	pre_vs_post	S.18.53.2.Day0	S.18.53.2.Day29	4.763	2.091	-2.672
ABAT	S21-08-2	PolyICLC	pre_vs_post	S.21.08.2.Day0	S.21.08.2.Day29	7.37	2.747	-4.623
ABAT	S05-94-3	Resiquimod	pre_vs_post	S.05.94.3.Day0	S.05.94.3.Day29	7.583	3.856	-3.727
ABAT	S08-81-3	Resiquimod	pre_vs_post	S.08.81.3.Day0	S.08.81.3.Day29	7.772	6.124	-1.648
ABAT	S13-23-3	Resiquimod	pre_vs_post	S.13.23.3.Day0	S.13.23.3.Day29	5.66	1.961	-3.698
ABAT	S15-99-3	Resiquimod	pre_vs_post	S.15.99.3.Day0	S.15.99.3.Day29	7.76	3.038	-4.722
ABAT	S17-70-3	Resiquimod	pre_vs_post	S.17.70.3.Day0	S.17.70.3.Day35	2.256	4.784	2.528
ABAT	S20-75-3	Resiquimod	pre_vs_post	S.20.75.3.Day0	S.20.75.3.Day29	1.625	3.07	1.445
ABAT	S23-64-3	Resiquimod	pre_vs_post	S.23.64.3.Day0	S.23.64.3.Day29	7.755	6.267	-1.488
ABAT	S26-59-3	Resiquimod	pre_vs_post	S.26.59.3.Day0	S.26.59.3.Day29	6.396	0	-6.396
POU5F1B	S02-22-1	Placebo	pre_vs_post	S.02.22.1.Day0	S.02.22.1.Day15	0	3.305	3.305
POU5F1B	S06-44-1	Placebo	pre_vs_post	S.06.44.1.Day0	S.06.44.1.Day15	5.738	5.458	-0.281
POU5F1B	S09-33-1	Placebo	pre_vs_post	S.09.33.1.Day0	S.09.33.1.Day29	5.617	2.447	-3.17
POU5F1B	S12-26-1	Placebo	pre_vs_post	S.12.26.1.Day0	S.12.26.1.Day29	0	4.103	4.103
POU5F1B	S22-04-1	Placebo	pre_vs_post	S.22.04.1.Day0	S.22.04.1.Day27	5.164	5.603	0.439
POU5F1B	S01-49-2	PolyICLC	pre_vs_post	S.01.49.2.Day0	S.01.49.2.Day29	5.854	0	-5.854
POU5F1B	S03-05-2	PolyICLC	pre_vs_post	S.03.05.2.Day0	S.03.05.2.Day29	5.95	5.119	-0.831
POU5F1B	S07-87-2	PolyICLC	pre_vs_post	S.07.87.2.Day0	S.07.87.2.Day29	5.338	1.195	-4.144
POU5F1B	S10-18-2	PolyICLC	pre_vs_post	S.10.18.2.Day0	S.10.18.2.Day29	4.544	2.21	-2.334
POU5F1B	S11-58-2	PolyICLC	pre_vs_post	S.11.58.2.Day0	S.11.58.2.Day29	5.395	5.305	-0.09
POU5F1B	S16-07-2	PolyICLC	pre_vs_post	S.16.07.2.Day0	S.16.07.2.Day29	4.728	0	-4.728
POU5F1B	S18-53-2	PolyICLC	pre_vs_post	S.18.53.2.Day0	S.18.53.2.Day29	4.763	5.327	0.564
POU5F1B	S21-08-2	PolyICLC	pre_vs_post	S.21.08.2.Day0	S.21.08.2.Day29	6.113	7.807	1.693
POU5F1B	S05-94-3	Resiquimod	pre_vs_post	S.05.94.3.Day0	S.05.94.3.Day29	5.771	3.085	-2.685
POU5F1B	S08-81-3	Resiquimod	pre_vs_post	S.08.81.3.Day0	S.08.81.3.Day29	5.901	4.794	-1.108
POU5F1B	S13-23-3	Resiquimod	pre_vs_post	S.13.23.3.Day0	S.13.23.3.Day29	5.754	6.831	1.077
POU5F1B	S15-99-3	Resiquimod	pre_vs_post	S.15.99.3.Day0	S.15.99.3.Day29	5.876	1.767	-4.108
POU5F1B	S17-70-3	Resiquimod	pre_vs_post	S.17.70.3.Day0	S.17.70.3.Day35	5.896	7.41	1.514
POU5F1B	S20-75-3	Resiquimod	pre_vs_post	S.20.75.3.Day0	S.20.75.3.Day29	4.58	3.304	-1.276
POU5F1B	S23-64-3	Resiquimod	pre_vs_post	S.23.64.3.Day0	S.23.64.3.Day29	5.856	4.356	-1.5
POU5F1B	S26-59-3	Resiquimod	pre_vs_post	S.26.59.3.Day0	S.26.59.3.Day29	5.378	3.831	-1.547
PHOX2A	S02-22-1	Placebo	pre_vs_post	S.02.22.1.Day0	S.02.22.1.Day15	4.893	1.688	-3.205
PHOX2A	S06-44-1	Placebo	pre_vs_post	S.06.44.1.Day0	S.06.44.1.Day15	5.207	3.98	-1.227
PHOX2A	S09-33-1	Placebo	pre_vs_post	S.09.33.1.Day0	S.09.33.1.Day29	5.52	1.988	-3.532
PHOX2A	S12-26-1	Placebo	pre_vs_post	S.12.26.1.Day0	S.12.26.1.Day29	2.341	0	-2.341
PHOX2A	S22-04-1	Placebo	pre_vs_post	S.22.04.1.Day0	S.22.04.1.Day27	2.767	3.077	0.309
PHOX2A	S01-49-2	PolyICLC	pre_vs_post	S.01.49.2.Day0	S.01.49.2.Day29	4.204	2.421	-1.783
PHOX2A	S03-05-2	PolyICLC	pre_vs_post	S.03.05.2.Day0	S.03.05.2.Day29	4.536	2.384	-2.152
PHOX2A	S07-87-2	PolyICLC	pre_vs_post	S.07.87.2.Day0	S.07.87.2.Day29	1.008	2.283	1.275
PHOX2A	S10-18-2	PolyICLC	pre_vs_post	S.10.18.2.Day0	S.10.18.2.Day29	1.777	3.332	1.555
PHOX2A	S11-58-2	PolyICLC	pre_vs_post	S.11.58.2.Day0	S.11.58.2.Day29	1.687	0	-1.687
PHOX2A	S16-07-2	PolyICLC	pre_vs_post	S.16.07.2.Day0	S.16.07.2.Day29	1.893	0	-1.893
PHOX2A	S18-53-2	PolyICLC	pre_vs_post	S.18.53.2.Day0	S.18.53.2.Day29	1.398	2.091	0.694
PHOX2A	S21-08-2	PolyICLC	pre_vs_post	S.21.08.2.Day0	S.21.08.2.Day29	3.088	1.948	-1.141
PHOX2A	S05-94-3	Resiquimod	pre_vs_post	S.05.94.3.Day0	S.05.94.3.Day29	4.067	2.458	-1.61
PHOX2A	S08-81-3	Resiquimod	pre_vs_post	S.08.81.3.Day0	S.08.81.3.Day29	5.699	2.269	-3.43
PHOX2A	S13-23-3	Resiquimod	pre_vs_post	S.13.23.3.Day0	S.13.23.3.Day29	2.615	0	-2.615
PHOX2A	S15-99-3	Resiquimod	pre_vs_post	S.15.99.3.Day0	S.15.99.3.Day29	4.767	0	-4.767
PHOX2A	S17-70-3	Resiquimod	pre_vs_post	S.17.70.3.Day0	S.17.70.3.Day35	4.445	0	-4.445
PHOX2A	S20-75-3	Resiquimod	pre_vs_post	S.20.75.3.Day0	S.20.75.3.Day29	2.858	3.304	0.446
PHOX2A	S23-64-3	Resiquimod	pre_vs_post	S.23.64.3.Day0	S.23.64.3.Day29	3.913	0.981	-2.932
PHOX2A	S26-59-3	Resiquimod	pre_vs_post	S.26.59.3.Day0	S.26.59.3.Day29	2.029	0	-2.029
PHOX2B	S02-22-1	Placebo	pre_vs_post	S.02.22.1.Day0	S.02.22.1.Day15	0	0	0
PHOX2B	S06-44-1	Placebo	pre_vs_post	S.06.44.1.Day0	S.06.44.1.Day15	6.587	5.824	-0.762
PHOX2B	S09-33-1	Placebo	pre_vs_post	S.09.33.1.Day0	S.09.33.1.Day29	6.776	1.313	-5.463
PHOX2B	S12-26-1	Placebo	pre_vs_post	S.12.26.1.Day0	S.12.26.1.Day29	3.191	1.232	-1.959
PHOX2B	S22-04-1	Placebo	pre_vs_post	S.22.04.1.Day0	S.22.04.1.Day27	0	0	0
PHOX2B	S01-49-2	PolyICLC	pre_vs_post	S.01.49.2.Day0	S.01.49.2.Day29	6.3	0	-6.3
PHOX2B	S03-05-2	PolyICLC	pre_vs_post	S.03.05.2.Day0	S.03.05.2.Day29	6.425	2.384	-4.041
PHOX2B	S07-87-2	PolyICLC	pre_vs_post	S.07.87.2.Day0	S.07.87.2.Day29	3.77	0	-3.77
PHOX2B	S10-18-2	PolyICLC	pre_vs_post	S.10.18.2.Day0	S.10.18.2.Day29	4.13	0	-4.13
PHOX2B	S11-58-2	PolyICLC	pre_vs_post	S.11.58.2.Day0	S.11.58.2.Day29	2.712	0	-2.712
PHOX2B	S16-07-2	PolyICLC	pre_vs_post	S.16.07.2.Day0	S.16.07.2.Day29	4.47	0	-4.47
PHOX2B	S18-53-2	PolyICLC	pre_vs_post	S.18.53.2.Day0	S.18.53.2.Day29	3.637	0	-3.637
PHOX2B	S21-08-2	PolyICLC	pre_vs_post	S.21.08.2.Day0	S.21.08.2.Day29	5.268	0	-5.268
PHOX2B	S05-94-3	Resiquimod	pre_vs_post	S.05.94.3.Day0	S.05.94.3.Day29	6.077	0	-6.077
PHOX2B	S08-81-3	Resiquimod	pre_vs_post	S.08.81.3.Day0	S.08.81.3.Day29	6.69	3.346	-3.344
PHOX2B	S13-23-3	Resiquimod	pre_vs_post	S.13.23.3.Day0	S.13.23.3.Day29	1.438	0	-1.438
PHOX2B	S15-99-3	Resiquimod	pre_vs_post	S.15.99.3.Day0	S.15.99.3.Day29	6.324	0	-6.324
PHOX2B	S17-70-3	Resiquimod	pre_vs_post	S.17.70.3.Day0	S.17.70.3.Day35	1.531	3.43	1.9
PHOX2B	S20-75-3	Resiquimod	pre_vs_post	S.20.75.3.Day0	S.20.75.3.Day29	0	2.79	2.79
PHOX2B	S23-64-3	Resiquimod	pre_vs_post	S.23.64.3.Day0	S.23.64.3.Day29	6.348	1.56	-4.788
PHOX2B	S26-59-3	Resiquimod	pre_vs_post	S.26.59.3.Day0	S.26.59.3.Day29	3.791	1.216	-2.575
UPK2	S02-22-1	Placebo	pre_vs_post	S.02.22.1.Day0	S.02.22.1.Day15	4.738	4.954	0.215
UPK2	S06-44-1	Placebo	pre_vs_post	S.06.44.1.Day0	S.06.44.1.Day15	6.54	6.371	-0.169
UPK2	S09-33-1	Placebo	pre_vs_post	S.09.33.1.Day0	S.09.33.1.Day29	6.379	5.135	-1.245
UPK2	S12-26-1	Placebo	pre_vs_post	S.12.26.1.Day0	S.12.26.1.Day29	6.531	5.326	-1.205
UPK2	S22-04-1	Placebo	pre_vs_post	S.22.04.1.Day0	S.22.04.1.Day27	4.909	5.363	0.454
UPK2	S01-49-2	PolyICLC	pre_vs_post	S.01.49.2.Day0	S.01.49.2.Day29	6.68	5.793	-0.887
UPK2	S03-05-2	PolyICLC	pre_vs_post	S.03.05.2.Day0	S.03.05.2.Day29	6.596	5.609	-0.987
UPK2	S07-87-2	PolyICLC	pre_vs_post	S.07.87.2.Day0	S.07.87.2.Day29	5.616	5.054	-0.562
UPK2	S10-18-2	PolyICLC	pre_vs_post	S.10.18.2.Day0	S.10.18.2.Day29	6.35	6.165	-0.186
UPK2	S11-58-2	PolyICLC	pre_vs_post	S.11.58.2.Day0	S.11.58.2.Day29	5.395	4.007	-1.388
UPK2	S16-07-2	PolyICLC	pre_vs_post	S.16.07.2.Day0	S.16.07.2.Day29	6.456	5.841	-0.615
UPK2	S18-53-2	PolyICLC	pre_vs_post	S.18.53.2.Day0	S.18.53.2.Day29	5.691	4.76	-0.932
UPK2	S21-08-2	PolyICLC	pre_vs_post	S.21.08.2.Day0	S.21.08.2.Day29	6.476	4.576	-1.9
UPK2	S05-94-3	Resiquimod	pre_vs_post	S.05.94.3.Day0	S.05.94.3.Day29	6.335	4.552	-1.783
UPK2	S08-81-3	Resiquimod	pre_vs_post	S.08.81.3.Day0	S.08.81.3.Day29	6.795	6.076	-0.719
UPK2	S13-23-3	Resiquimod	pre_vs_post	S.13.23.3.Day0	S.13.23.3.Day29	4.735	4.757	0.022
UPK2	S15-99-3	Resiquimod	pre_vs_post	S.15.99.3.Day0	S.15.99.3.Day29	6.607	4.779	-1.828
UPK2	S17-70-3	Resiquimod	pre_vs_post	S.17.70.3.Day0	S.17.70.3.Day35	4.875	4.709	-0.166
UPK2	S20-75-3	Resiquimod	pre_vs_post	S.20.75.3.Day0	S.20.75.3.Day29	4.812	4.625	-0.187
UPK2	S23-64-3	Resiquimod	pre_vs_post	S.23.64.3.Day0	S.23.64.3.Day29	6.571	5.607	-0.964
UPK2	S26-59-3	Resiquimod	pre_vs_post	S.26.59.3.Day0	S.26.59.3.Day29	6.137	5.888	-0.249
CFH	S02-22-1	Placebo	pre_vs_post	S.02.22.1.Day0	S.02.22.1.Day15	3.533	1.078	-2.456
CFH	S06-44-1	Placebo	pre_vs_post	S.06.44.1.Day0	S.06.44.1.Day15	6.895	6.653	-0.242
CFH	S09-33-1	Placebo	pre_vs_post	S.09.33.1.Day0	S.09.33.1.Day29	7.241	0	-7.241
CFH	S12-26-1	Placebo	pre_vs_post	S.12.26.1.Day0	S.12.26.1.Day29	0	3.384	3.384
CFH	S22-04-1	Placebo	pre_vs_post	S.22.04.1.Day0	S.22.04.1.Day27	1.294	1.991	0.697
CFH	S01-49-2	PolyICLC	pre_vs_post	S.01.49.2.Day0	S.01.49.2.Day29	7.257	1.668	-5.589
CFH	S03-05-2	PolyICLC	pre_vs_post	S.03.05.2.Day0	S.03.05.2.Day29	7.638	3.439	-4.199
CFH	S07-87-2	PolyICLC	pre_vs_post	S.07.87.2.Day0	S.07.87.2.Day29	5.744	1.839	-3.905
CFH	S10-18-2	PolyICLC	pre_vs_post	S.10.18.2.Day0	S.10.18.2.Day29	6.148	0	-6.148
CFH	S11-58-2	PolyICLC	pre_vs_post	S.11.58.2.Day0	S.11.58.2.Day29	4.846	2.945	-1.901
CFH	S16-07-2	PolyICLC	pre_vs_post	S.16.07.2.Day0	S.16.07.2.Day29	6.336	3.432	-2.903
CFH	S18-53-2	PolyICLC	pre_vs_post	S.18.53.2.Day0	S.18.53.2.Day29	5.143	0	-5.143
CFH	S21-08-2	PolyICLC	pre_vs_post	S.21.08.2.Day0	S.21.08.2.Day29	6.349	0	-6.349
CFH	S05-94-3	Resiquimod	pre_vs_post	S.05.94.3.Day0	S.05.94.3.Day29	7.158	1.321	-5.838
CFH	S08-81-3	Resiquimod	pre_vs_post	S.08.81.3.Day0	S.08.81.3.Day29	6.996	6.076	-0.92
CFH	S13-23-3	Resiquimod	pre_vs_post	S.13.23.3.Day0	S.13.23.3.Day29	4.909	0	-4.909
CFH	S15-99-3	Resiquimod	pre_vs_post	S.15.99.3.Day0	S.15.99.3.Day29	7.185	0	-7.185
CFH	S17-70-3	Resiquimod	pre_vs_post	S.17.70.3.Day0	S.17.70.3.Day35	1.531	3.904	2.374
CFH	S20-75-3	Resiquimod	pre_vs_post	S.20.75.3.Day0	S.20.75.3.Day29	0	1.985	1.985
CFH	S23-64-3	Resiquimod	pre_vs_post	S.23.64.3.Day0	S.23.64.3.Day29	7.133	5.518	-1.615
CFH	S26-59-3	Resiquimod	pre_vs_post	S.26.59.3.Day0	S.26.59.3.Day29	4.969	1.216	-3.752
CFI	S02-22-1	Placebo	pre_vs_post	S.02.22.1.Day0	S.02.22.1.Day15	3.868	2.115	-1.753
CFI	S06-44-1	Placebo	pre_vs_post	S.06.44.1.Day0	S.06.44.1.Day15	7.421	6.864	-0.558
CFI	S09-33-1	Placebo	pre_vs_post	S.09.33.1.Day0	S.09.33.1.Day29	7.41	2.447	-4.964
CFI	S12-26-1	Placebo	pre_vs_post	S.12.26.1.Day0	S.12.26.1.Day29	2.341	4.313	1.972
CFI	S22-04-1	Placebo	pre_vs_post	S.22.04.1.Day0	S.22.04.1.Day27	0	1.991	1.991
CFI	S01-49-2	PolyICLC	pre_vs_post	S.01.49.2.Day0	S.01.49.2.Day29	7.756	2.913	-4.842
CFI	S03-05-2	PolyICLC	pre_vs_post	S.03.05.2.Day0	S.03.05.2.Day29	7.62	4.555	-3.065
CFI	S07-87-2	PolyICLC	pre_vs_post	S.07.87.2.Day0	S.07.87.2.Day29	6.602	2.896	-3.705
CFI	S10-18-2	PolyICLC	pre_vs_post	S.10.18.2.Day0	S.10.18.2.Day29	6.739	2.687	-4.052
CFI	S11-58-2	PolyICLC	pre_vs_post	S.11.58.2.Day0	S.11.58.2.Day29	5.876	1.42	-4.457
CFI	S16-07-2	PolyICLC	pre_vs_post	S.16.07.2.Day0	S.16.07.2.Day29	6.845	2.56	-4.285
CFI	S18-53-2	PolyICLC	pre_vs_post	S.18.53.2.Day0	S.18.53.2.Day29	4.927	2.091	-2.836
CFI	S21-08-2	PolyICLC	pre_vs_post	S.21.08.2.Day0	S.21.08.2.Day29	7.265	2.747	-4.518
CFI	S05-94-3	Resiquimod	pre_vs_post	S.05.94.3.Day0	S.05.94.3.Day29	7.606	1.321	-6.286
CFI	S08-81-3	Resiquimod	pre_vs_post	S.08.81.3.Day0	S.08.81.3.Day29	7.7	6.216	-1.484
CFI	S13-23-3	Resiquimod	pre_vs_post	S.13.23.3.Day0	S.13.23.3.Day29	3.492	0	-3.492
CFI	S15-99-3	Resiquimod	pre_vs_post	S.15.99.3.Day0	S.15.99.3.Day29	7.489	2.538	-4.95
CFI	S17-70-3	Resiquimod	pre_vs_post	S.17.70.3.Day0	S.17.70.3.Day35	3.097	4.546	1.449
CFI	S20-75-3	Resiquimod	pre_vs_post	S.20.75.3.Day0	S.20.75.3.Day29	1.625	0	-1.625
CFI	S23-64-3	Resiquimod	pre_vs_post	S.23.64.3.Day0	S.23.64.3.Day29	7.595	6.372	-1.223
CFI	S26-59-3	Resiquimod	pre_vs_post	S.26.59.3.Day0	S.26.59.3.Day29	6.57	1.216	-5.354
ANKFY1	S02-22-1	Placebo	pre_vs_post	S.02.22.1.Day0	S.02.22.1.Day15	6.654	5.607	-1.047
ANKFY1	S06-44-1	Placebo	pre_vs_post	S.06.44.1.Day0	S.06.44.1.Day15	6.56	6.131	-0.429
ANKFY1	S09-33-1	Placebo	pre_vs_post	S.09.33.1.Day0	S.09.33.1.Day29	6.673	5.726	-0.947
ANKFY1	S12-26-1	Placebo	pre_vs_post	S.12.26.1.Day0	S.12.26.1.Day29	6.046	4.581	-1.465
ANKFY1	S22-04-1	Placebo	pre_vs_post	S.22.04.1.Day0	S.22.04.1.Day27	5.736	5.846	0.11
ANKFY1	S01-49-2	PolyICLC	pre_vs_post	S.01.49.2.Day0	S.01.49.2.Day29	6.357	6.052	-0.305
ANKFY1	S03-05-2	PolyICLC	pre_vs_post	S.03.05.2.Day0	S.03.05.2.Day29	6.28	4.932	-1.348
ANKFY1	S07-87-2	PolyICLC	pre_vs_post	S.07.87.2.Day0	S.07.87.2.Day29	5.586	5.401	-0.185
ANKFY1	S10-18-2	PolyICLC	pre_vs_post	S.10.18.2.Day0	S.10.18.2.Day29	6.63	6.602	-0.029
ANKFY1	S11-58-2	PolyICLC	pre_vs_post	S.11.58.2.Day0	S.11.58.2.Day29	5.763	6.317	0.554
ANKFY1	S16-07-2	PolyICLC	pre_vs_post	S.16.07.2.Day0	S.16.07.2.Day29	5.844	4.925	-0.919
ANKFY1	S18-53-2	PolyICLC	pre_vs_post	S.18.53.2.Day0	S.18.53.2.Day29	6.188	3.634	-2.554
ANKFY1	S21-08-2	PolyICLC	pre_vs_post	S.21.08.2.Day0	S.21.08.2.Day29	6.42	4.392	-2.027
ANKFY1	S05-94-3	Resiquimod	pre_vs_post	S.05.94.3.Day0	S.05.94.3.Day29	6.644	3.085	-3.558
ANKFY1	S08-81-3	Resiquimod	pre_vs_post	S.08.81.3.Day0	S.08.81.3.Day29	6.368	5.235	-1.133
ANKFY1	S13-23-3	Resiquimod	pre_vs_post	S.13.23.3.Day0	S.13.23.3.Day29	4.825	4.199	-0.626
ANKFY1	S15-99-3	Resiquimod	pre_vs_post	S.15.99.3.Day0	S.15.99.3.Day29	6.501	4.156	-2.345
ANKFY1	S17-70-3	Resiquimod	pre_vs_post	S.17.70.3.Day0	S.17.70.3.Day35	4.17	4.988	0.818
ANKFY1	S20-75-3	Resiquimod	pre_vs_post	S.20.75.3.Day0	S.20.75.3.Day29	5.613	4.111	-1.502
ANKFY1	S23-64-3	Resiquimod	pre_vs_post	S.23.64.3.Day0	S.23.64.3.Day29	6.152	5.796	-0.356
ANKFY1	S26-59-3	Resiquimod	pre_vs_post	S.26.59.3.Day0	S.26.59.3.Day29	5.766	5.091	-0.675
CFB	S02-22-1	Placebo	pre_vs_post	S.02.22.1.Day0	S.02.22.1.Day15	5.385	4.23	-1.155
CFB	S06-44-1	Placebo	pre_vs_post	S.06.44.1.Day0	S.06.44.1.Day15	4.798	4.949	0.151
CFB	S09-33-1	Placebo	pre_vs_post	S.09.33.1.Day0	S.09.33.1.Day29	4.905	5.6	0.695
CFB	S12-26-1	Placebo	pre_vs_post	S.12.26.1.Day0	S.12.26.1.Day29	5.515	3.857	-1.659
CFB	S22-04-1	Placebo	pre_vs_post	S.22.04.1.Day0	S.22.04.1.Day27	3.815	5.255	1.44
CFB	S01-49-2	PolyICLC	pre_vs_post	S.01.49.2.Day0	S.01.49.2.Day29	4.681	5.675	0.994
CFB	S03-05-2	PolyICLC	pre_vs_post	S.03.05.2.Day0	S.03.05.2.Day29	4.997	4.16	-0.837
CFB	S07-87-2	PolyICLC	pre_vs_post	S.07.87.2.Day0	S.07.87.2.Day29	5.32	4.251	-1.069
CFB	S10-18-2	PolyICLC	pre_vs_post	S.10.18.2.Day0	S.10.18.2.Day29	5.673	5.22	-0.452
CFB	S11-58-2	PolyICLC	pre_vs_post	S.11.58.2.Day0	S.11.58.2.Day29	4.23	4.15	-0.08
CFB	S16-07-2	PolyICLC	pre_vs_post	S.16.07.2.Day0	S.16.07.2.Day29	5.701	4.364	-1.337
CFB	S18-53-2	PolyICLC	pre_vs_post	S.18.53.2.Day0	S.18.53.2.Day29	5.33	4.76	-0.57
CFB	S21-08-2	PolyICLC	pre_vs_post	S.21.08.2.Day0	S.21.08.2.Day29	5.293	4.181	-1.112
CFB	S05-94-3	Resiquimod	pre_vs_post	S.05.94.3.Day0	S.05.94.3.Day29	4.876	4.127	-0.749
CFB	S08-81-3	Resiquimod	pre_vs_post	S.08.81.3.Day0	S.08.81.3.Day29	5.347	5.014	-0.333
CFB	S13-23-3	Resiquimod	pre_vs_post	S.13.23.3.Day0	S.13.23.3.Day29	1.438	3.653	2.215
CFB	S15-99-3	Resiquimod	pre_vs_post	S.15.99.3.Day0	S.15.99.3.Day29	5.166	4.501	-0.666
CFB	S17-70-3	Resiquimod	pre_vs_post	S.17.70.3.Day0	S.17.70.3.Day35	4.676	2.998	-1.678
CFB	S20-75-3	Resiquimod	pre_vs_post	S.20.75.3.Day0	S.20.75.3.Day29	1.625	4.229	2.605
CFB	S23-64-3	Resiquimod	pre_vs_post	S.23.64.3.Day0	S.23.64.3.Day29	4.832	3.965	-0.867
CFB	S26-59-3	Resiquimod	pre_vs_post	S.26.59.3.Day0	S.26.59.3.Day29	5.248	4.708	-0.539
CFP	S02-22-1	Placebo	pre_vs_post	S.02.22.1.Day0	S.02.22.1.Day15	2.008	1.078	-0.93
CFP	S06-44-1	Placebo	pre_vs_post	S.06.44.1.Day0	S.06.44.1.Day15	5.282	5.648	0.366
CFP	S09-33-1	Placebo	pre_vs_post	S.09.33.1.Day0	S.09.33.1.Day29	5.315	2.447	-2.868
CFP	S12-26-1	Placebo	pre_vs_post	S.12.26.1.Day0	S.12.26.1.Day29	1.601	3.185	1.584
CFP	S22-04-1	Placebo	pre_vs_post	S.22.04.1.Day0	S.22.04.1.Day27	2.767	2.449	-0.318
CFP	S01-49-2	PolyICLC	pre_vs_post	S.01.49.2.Day0	S.01.49.2.Day29	6.499	2.913	-3.585
CFP	S03-05-2	PolyICLC	pre_vs_post	S.03.05.2.Day0	S.03.05.2.Day29	5.376	2.384	-2.993
CFP	S07-87-2	PolyICLC	pre_vs_post	S.07.87.2.Day0	S.07.87.2.Day29	4.571	1.839	-2.731
CFP	S10-18-2	PolyICLC	pre_vs_post	S.10.18.2.Day0	S.10.18.2.Day29	4.866	1.493	-3.373
CFP	S11-58-2	PolyICLC	pre_vs_post	S.11.58.2.Day0	S.11.58.2.Day29	3.459	1.42	-2.039
CFP	S16-07-2	PolyICLC	pre_vs_post	S.16.07.2.Day0	S.16.07.2.Day29	5.607	2.56	-3.047
CFP	S18-53-2	PolyICLC	pre_vs_post	S.18.53.2.Day0	S.18.53.2.Day29	3.197	2.559	-0.639
CFP	S21-08-2	PolyICLC	pre_vs_post	S.21.08.2.Day0	S.21.08.2.Day29	5.724	0	-5.724
CFP	S05-94-3	Resiquimod	pre_vs_post	S.05.94.3.Day0	S.05.94.3.Day29	5.575	0	-5.575
CFP	S08-81-3	Resiquimod	pre_vs_post	S.08.81.3.Day0	S.08.81.3.Day29	6.188	5.401	-0.787
CFP	S13-23-3	Resiquimod	pre_vs_post	S.13.23.3.Day0	S.13.23.3.Day29	1.438	3.275	1.838
CFP	S15-99-3	Resiquimod	pre_vs_post	S.15.99.3.Day0	S.15.99.3.Day29	5.425	3.038	-2.388
CFP	S17-70-3	Resiquimod	pre_vs_post	S.17.70.3.Day0	S.17.70.3.Day35	0	3.606	3.606
CFP	S20-75-3	Resiquimod	pre_vs_post	S.20.75.3.Day0	S.20.75.3.Day29	1.625	3.07	1.445
CFP	S23-64-3	Resiquimod	pre_vs_post	S.23.64.3.Day0	S.23.64.3.Day29	5.663	4.771	-0.892
CFP	S26-59-3	Resiquimod	pre_vs_post	S.26.59.3.Day0	S.26.59.3.Day29	4.969	1.216	-3.752
AAAS	S02-22-1	Placebo	pre_vs_post	S.02.22.1.Day0	S.02.22.1.Day15	7.066	5.317	-1.748
AAAS	S06-44-1	Placebo	pre_vs_post	S.06.44.1.Day0	S.06.44.1.Day15	9.03	8.921	-0.109
AAAS	S09-33-1	Placebo	pre_vs_post	S.09.33.1.Day0	S.09.33.1.Day29	8.653	6.342	-2.311
AAAS	S12-26-1	Placebo	pre_vs_post	S.12.26.1.Day0	S.12.26.1.Day29	6.363	6.535	0.171
AAAS	S22-04-1	Placebo	pre_vs_post	S.22.04.1.Day0	S.22.04.1.Day27	6.976	5.255	-1.721
AAAS	S01-49-2	PolyICLC	pre_vs_post	S.01.49.2.Day0	S.01.49.2.Day29	8.918	6.003	-2.914
AAAS	S03-05-2	PolyICLC	pre_vs_post	S.03.05.2.Day0	S.03.05.2.Day29	8.783	6.615	-2.168
AAAS	S07-87-2	PolyICLC	pre_vs_post	S.07.87.2.Day0	S.07.87.2.Day29	8.325	5.356	-2.969
AAAS	S10-18-2	PolyICLC	pre_vs_post	S.10.18.2.Day0	S.10.18.2.Day29	8.359	7.963	-0.396
AAAS	S11-58-2	PolyICLC	pre_vs_post	S.11.58.2.Day0	S.11.58.2.Day29	6.983	6.347	-0.636
AAAS	S16-07-2	PolyICLC	pre_vs_post	S.16.07.2.Day0	S.16.07.2.Day29	8.426	5.414	-3.012
AAAS	S18-53-2	PolyICLC	pre_vs_post	S.18.53.2.Day0	S.18.53.2.Day29	7.242	4.67	-2.572
AAAS	S21-08-2	PolyICLC	pre_vs_post	S.21.08.2.Day0	S.21.08.2.Day29	8.671	1.948	-6.724
AAAS	S05-94-3	Resiquimod	pre_vs_post	S.05.94.3.Day0	S.05.94.3.Day29	8.857	5.474	-3.384
AAAS	S08-81-3	Resiquimod	pre_vs_post	S.08.81.3.Day0	S.08.81.3.Day29	8.759	7.768	-0.992
AAAS	S13-23-3	Resiquimod	pre_vs_post	S.13.23.3.Day0	S.13.23.3.Day29	5.754	2.763	-2.991
AAAS	S15-99-3	Resiquimod	pre_vs_post	S.15.99.3.Day0	S.15.99.3.Day29	9.056	6.284	-2.772
AAAS	S17-70-3	Resiquimod	pre_vs_post	S.17.70.3.Day0	S.17.70.3.Day35	6.328	6.334	0.006
AAAS	S20-75-3	Resiquimod	pre_vs_post	S.20.75.3.Day0	S.20.75.3.Day29	5.613	6.39	0.777
AAAS	S23-64-3	Resiquimod	pre_vs_post	S.23.64.3.Day0	S.23.64.3.Day29	8.843	7.112	-1.731
AAAS	S26-59-3	Resiquimod	pre_vs_post	S.26.59.3.Day0	S.26.59.3.Day29	8.216	5.717	-2.499
SIDT1	S02-22-1	Placebo	pre_vs_post	S.02.22.1.Day0	S.02.22.1.Day15	5.277	3.459	-1.818
SIDT1	S06-44-1	Placebo	pre_vs_post	S.06.44.1.Day0	S.06.44.1.Day15	6.906	6.998	0.092
SIDT1	S09-33-1	Placebo	pre_vs_post	S.09.33.1.Day0	S.09.33.1.Day29	7.084	3.985	-3.098
SIDT1	S12-26-1	Placebo	pre_vs_post	S.12.26.1.Day0	S.12.26.1.Day29	2.828	3.716	0.888
SIDT1	S22-04-1	Placebo	pre_vs_post	S.22.04.1.Day0	S.22.04.1.Day27	4.313	3.989	-0.325
SIDT1	S01-49-2	PolyICLC	pre_vs_post	S.01.49.2.Day0	S.01.49.2.Day29	6.842	4.365	-2.477
SIDT1	S03-05-2	PolyICLC	pre_vs_post	S.03.05.2.Day0	S.03.05.2.Day29	7.058	4.371	-2.687
SIDT1	S07-87-2	PolyICLC	pre_vs_post	S.07.87.2.Day0	S.07.87.2.Day29	5.571	3.325	-2.246
SIDT1	S10-18-2	PolyICLC	pre_vs_post	S.10.18.2.Day0	S.10.18.2.Day29	6.067	4.509	-1.558
SIDT1	S11-58-2	PolyICLC	pre_vs_post	S.11.58.2.Day0	S.11.58.2.Day29	4.048	3.466	-0.582
SIDT1	S16-07-2	PolyICLC	pre_vs_post	S.16.07.2.Day0	S.16.07.2.Day29	6.128	2.56	-3.567
SIDT1	S18-53-2	PolyICLC	pre_vs_post	S.18.53.2.Day0	S.18.53.2.Day29	4.847	3.431	-1.417
SIDT1	S21-08-2	PolyICLC	pre_vs_post	S.21.08.2.Day0	S.21.08.2.Day29	6.312	3.636	-2.677
SIDT1	S05-94-3	Resiquimod	pre_vs_post	S.05.94.3.Day0	S.05.94.3.Day29	6.63	3.085	-3.544
SIDT1	S08-81-3	Resiquimod	pre_vs_post	S.08.81.3.Day0	S.08.81.3.Day29	6.835	5.375	-1.46
SIDT1	S13-23-3	Resiquimod	pre_vs_post	S.13.23.3.Day0	S.13.23.3.Day29	3.875	3.653	-0.222
SIDT1	S15-99-3	Resiquimod	pre_vs_post	S.15.99.3.Day0	S.15.99.3.Day29	6.881	3.038	-3.843
SIDT1	S17-70-3	Resiquimod	pre_vs_post	S.17.70.3.Day0	S.17.70.3.Day35	3.83	4.26	0.43
SIDT1	S20-75-3	Resiquimod	pre_vs_post	S.20.75.3.Day0	S.20.75.3.Day29	3.513	3.506	-0.008
SIDT1	S23-64-3	Resiquimod	pre_vs_post	S.23.64.3.Day0	S.23.64.3.Day29	6.79	5.173	-1.617
SIDT1	S26-59-3	Resiquimod	pre_vs_post	S.26.59.3.Day0	S.26.59.3.Day29	5.514	3.959	-1.555
SAGE1	S02-22-1	Placebo	pre_vs_post	S.02.22.1.Day0	S.02.22.1.Day15	2.468	0	-2.468
SAGE1	S06-44-1	Placebo	pre_vs_post	S.06.44.1.Day0	S.06.44.1.Day15	4.43	4.29	-0.141
SAGE1	S09-33-1	Placebo	pre_vs_post	S.09.33.1.Day0	S.09.33.1.Day29	3.811	0	-3.811
SAGE1	S12-26-1	Placebo	pre_vs_post	S.12.26.1.Day0	S.12.26.1.Day29	3.191	2.335	-0.856
SAGE1	S22-04-1	Placebo	pre_vs_post	S.22.04.1.Day0	S.22.04.1.Day27	0	0	0
SAGE1	S01-49-2	PolyICLC	pre_vs_post	S.01.49.2.Day0	S.01.49.2.Day29	5.458	0	-5.458
SAGE1	S03-05-2	PolyICLC	pre_vs_post	S.03.05.2.Day0	S.03.05.2.Day29	3.955	1.267	-2.688
SAGE1	S07-87-2	PolyICLC	pre_vs_post	S.07.87.2.Day0	S.07.87.2.Day29	3.407	1.839	-1.568
SAGE1	S10-18-2	PolyICLC	pre_vs_post	S.10.18.2.Day0	S.10.18.2.Day29	3.819	0	-3.819
SAGE1	S11-58-2	PolyICLC	pre_vs_post	S.11.58.2.Day0	S.11.58.2.Day29	2.938	0	-2.938
SAGE1	S16-07-2	PolyICLC	pre_vs_post	S.16.07.2.Day0	S.16.07.2.Day29	4.572	1.786	-2.786
SAGE1	S18-53-2	PolyICLC	pre_vs_post	S.18.53.2.Day0	S.18.53.2.Day29	2.562	0	-2.562
SAGE1	S21-08-2	PolyICLC	pre_vs_post	S.21.08.2.Day0	S.21.08.2.Day29	4.987	0	-4.987
SAGE1	S05-94-3	Resiquimod	pre_vs_post	S.05.94.3.Day0	S.05.94.3.Day29	4.269	0	-4.269
SAGE1	S08-81-3	Resiquimod	pre_vs_post	S.08.81.3.Day0	S.08.81.3.Day29	5.158	4.215	-0.943
SAGE1	S13-23-3	Resiquimod	pre_vs_post	S.13.23.3.Day0	S.13.23.3.Day29	0	0	0
SAGE1	S15-99-3	Resiquimod	pre_vs_post	S.15.99.3.Day0	S.15.99.3.Day29	4.214	0	-4.214
SAGE1	S17-70-3	Resiquimod	pre_vs_post	S.17.70.3.Day0	S.17.70.3.Day35	0	3.23	3.23
SAGE1	S20-75-3	Resiquimod	pre_vs_post	S.20.75.3.Day0	S.20.75.3.Day29	0	0	0
SAGE1	S23-64-3	Resiquimod	pre_vs_post	S.23.64.3.Day0	S.23.64.3.Day29	4.181	1.56	-2.621
SAGE1	S26-59-3	Resiquimod	pre_vs_post	S.26.59.3.Day0	S.26.59.3.Day29	2.734	0	-2.734
UFD1	S02-22-1	Placebo	pre_vs_post	S.02.22.1.Day0	S.02.22.1.Day15	3.097	3.133	0.036
UFD1	S06-44-1	Placebo	pre_vs_post	S.06.44.1.Day0	S.06.44.1.Day15	5.57	5.072	-0.497
UFD1	S09-33-1	Placebo	pre_vs_post	S.09.33.1.Day0	S.09.33.1.Day29	5.617	2.447	-3.17
UFD1	S12-26-1	Placebo	pre_vs_post	S.12.26.1.Day0	S.12.26.1.Day29	2.341	1.232	-1.109
UFD1	S22-04-1	Placebo	pre_vs_post	S.22.04.1.Day0	S.22.04.1.Day27	2.767	0	-2.767
UFD1	S01-49-2	PolyICLC	pre_vs_post	S.01.49.2.Day0	S.01.49.2.Day29	5.509	2.421	-3.088
UFD1	S03-05-2	PolyICLC	pre_vs_post	S.03.05.2.Day0	S.03.05.2.Day29	5.352	4.269	-1.083
UFD1	S07-87-2	PolyICLC	pre_vs_post	S.07.87.2.Day0	S.07.87.2.Day29	4.103	3.924	-0.179
UFD1	S10-18-2	PolyICLC	pre_vs_post	S.10.18.2.Day0	S.10.18.2.Day29	4.386	2.687	-1.698
UFD1	S11-58-2	PolyICLC	pre_vs_post	S.11.58.2.Day0	S.11.58.2.Day29	3.948	2.121	-1.827
UFD1	S16-07-2	PolyICLC	pre_vs_post	S.16.07.2.Day0	S.16.07.2.Day29	4.637	2.56	-2.077
UFD1	S18-53-2	PolyICLC	pre_vs_post	S.18.53.2.Day0	S.18.53.2.Day29	4.476	2.911	-1.564
UFD1	S21-08-2	PolyICLC	pre_vs_post	S.21.08.2.Day0	S.21.08.2.Day29	5.293	0	-5.293
UFD1	S05-94-3	Resiquimod	pre_vs_post	S.05.94.3.Day0	S.05.94.3.Day29	5.207	2.458	-2.749
UFD1	S08-81-3	Resiquimod	pre_vs_post	S.08.81.3.Day0	S.08.81.3.Day29	5.158	4.025	-1.133
UFD1	S13-23-3	Resiquimod	pre_vs_post	S.13.23.3.Day0	S.13.23.3.Day29	1.438	2.763	1.325
UFD1	S15-99-3	Resiquimod	pre_vs_post	S.15.99.3.Day0	S.15.99.3.Day29	5.73	0	-5.73
UFD1	S17-70-3	Resiquimod	pre_vs_post	S.17.70.3.Day0	S.17.70.3.Day35	3.83	2.376	-1.454
UFD1	S20-75-3	Resiquimod	pre_vs_post	S.20.75.3.Day0	S.20.75.3.Day29	2.858	2.79	-0.068
UFD1	S23-64-3	Resiquimod	pre_vs_post	S.23.64.3.Day0	S.23.64.3.Day29	5.433	3.772	-1.661
UFD1	S26-59-3	Resiquimod	pre_vs_post	S.26.59.3.Day0	S.26.59.3.Day29	4.359	2.929	-1.43
AAGAB	S02-22-1	Placebo	pre_vs_post	S.02.22.1.Day0	S.02.22.1.Day15	4.893	4.049	-0.844
AAGAB	S06-44-1	Placebo	pre_vs_post	S.06.44.1.Day0	S.06.44.1.Day15	3.919	4.627	0.708
AAGAB	S09-33-1	Placebo	pre_vs_post	S.09.33.1.Day0	S.09.33.1.Day29	3.811	3.308	-0.503
AAGAB	S12-26-1	Placebo	pre_vs_post	S.12.26.1.Day0	S.12.26.1.Day29	4.667	2.953	-1.714
AAGAB	S22-04-1	Placebo	pre_vs_post	S.22.04.1.Day0	S.22.04.1.Day27	2.767	1.991	-0.777
AAGAB	S01-49-2	PolyICLC	pre_vs_post	S.01.49.2.Day0	S.01.49.2.Day29	4.284	2.421	-1.863
AAGAB	S03-05-2	PolyICLC	pre_vs_post	S.03.05.2.Day0	S.03.05.2.Day29	4.375	3.615	-0.76
AAGAB	S07-87-2	PolyICLC	pre_vs_post	S.07.87.2.Day0	S.07.87.2.Day29	4.301	2.896	-1.405
AAGAB	S10-18-2	PolyICLC	pre_vs_post	S.10.18.2.Day0	S.10.18.2.Day29	4.005	2.687	-1.317
AAGAB	S11-58-2	PolyICLC	pre_vs_post	S.11.58.2.Day0	S.11.58.2.Day29	5.357	4.007	-1.35
AAGAB	S16-07-2	PolyICLC	pre_vs_post	S.16.07.2.Day0	S.16.07.2.Day29	4.321	0	-4.321
AAGAB	S18-53-2	PolyICLC	pre_vs_post	S.18.53.2.Day0	S.18.53.2.Day29	2.562	5.939	3.377
AAGAB	S21-08-2	PolyICLC	pre_vs_post	S.21.08.2.Day0	S.21.08.2.Day29	4.061	1.948	-2.114
AAGAB	S05-94-3	Resiquimod	pre_vs_post	S.05.94.3.Day0	S.05.94.3.Day29	4.797	3.522	-1.275
AAGAB	S08-81-3	Resiquimod	pre_vs_post	S.08.81.3.Day0	S.08.81.3.Day29	5.279	4.025	-1.254
AAGAB	S13-23-3	Resiquimod	pre_vs_post	S.13.23.3.Day0	S.13.23.3.Day29	4.427	1.961	-2.465
AAGAB	S15-99-3	Resiquimod	pre_vs_post	S.15.99.3.Day0	S.15.99.3.Day29	4.363	2.538	-1.825
AAGAB	S17-70-3	Resiquimod	pre_vs_post	S.17.70.3.Day0	S.17.70.3.Day35	3.625	3.606	-0.018
AAGAB	S20-75-3	Resiquimod	pre_vs_post	S.20.75.3.Day0	S.20.75.3.Day29	4.304	5.131	0.826
AAGAB	S23-64-3	Resiquimod	pre_vs_post	S.23.64.3.Day0	S.23.64.3.Day29	4.679	3.425	-1.254
AAGAB	S26-59-3	Resiquimod	pre_vs_post	S.26.59.3.Day0	S.26.59.3.Day29	4.323	2.313	-2.009
C4orf19	S02-22-1	Placebo	pre_vs_post	S.02.22.1.Day0	S.02.22.1.Day15	6.01	6.032	0.021
C4orf19	S06-44-1	Placebo	pre_vs_post	S.06.44.1.Day0	S.06.44.1.Day15	3.969	4.29	0.32
C4orf19	S09-33-1	Placebo	pre_vs_post	S.09.33.1.Day0	S.09.33.1.Day29	4.33	6.145	1.814
C4orf19	S12-26-1	Placebo	pre_vs_post	S.12.26.1.Day0	S.12.26.1.Day29	6.252	5.849	-0.403
C4orf19	S22-04-1	Placebo	pre_vs_post	S.22.04.1.Day0	S.22.04.1.Day27	5.478	6.236	0.758
C4orf19	S01-49-2	PolyICLC	pre_vs_post	S.01.49.2.Day0	S.01.49.2.Day29	3.863	5.612	1.749
C4orf19	S03-05-2	PolyICLC	pre_vs_post	S.03.05.2.Day0	S.03.05.2.Day29	4.194	5.231	1.038
C4orf19	S07-87-2	PolyICLC	pre_vs_post	S.07.87.2.Day0	S.07.87.2.Day29	3.97	6.004	2.034
C4orf19	S10-18-2	PolyICLC	pre_vs_post	S.10.18.2.Day0	S.10.18.2.Day29	5.109	5.839	0.73
C4orf19	S11-58-2	PolyICLC	pre_vs_post	S.11.58.2.Day0	S.11.58.2.Day29	4.391	6.347	1.956
C4orf19	S16-07-2	PolyICLC	pre_vs_post	S.16.07.2.Day0	S.16.07.2.Day29	4.757	5.901	1.144
C4orf19	S18-53-2	PolyICLC	pre_vs_post	S.18.53.2.Day0	S.18.53.2.Day29	6.282	4.999	-1.283
C4orf19	S21-08-2	PolyICLC	pre_vs_post	S.21.08.2.Day0	S.21.08.2.Day29	5.106	5.862	0.756
C4orf19	S05-94-3	Resiquimod	pre_vs_post	S.05.94.3.Day0	S.05.94.3.Day29	3.863	4.246	0.382
C4orf19	S08-81-3	Resiquimod	pre_vs_post	S.08.81.3.Day0	S.08.81.3.Day29	4.109	4.329	0.22
C4orf19	S13-23-3	Resiquimod	pre_vs_post	S.13.23.3.Day0	S.13.23.3.Day29	6.08	4.757	-1.322
C4orf19	S15-99-3	Resiquimod	pre_vs_post	S.15.99.3.Day0	S.15.99.3.Day29	3.333	6.371	3.037
C4orf19	S17-70-3	Resiquimod	pre_vs_post	S.17.70.3.Day0	S.17.70.3.Day35	6.222	5.83	-0.392
C4orf19	S20-75-3	Resiquimod	pre_vs_post	S.20.75.3.Day0	S.20.75.3.Day29	5.613	4.709	-0.904
C4orf19	S23-64-3	Resiquimod	pre_vs_post	S.23.64.3.Day0	S.23.64.3.Day29	3.584	5.548	1.964
C4orf19	S26-59-3	Resiquimod	pre_vs_post	S.26.59.3.Day0	S.26.59.3.Day29	4.43	6.125	1.696
SLC7A6OS	S02-22-1	Placebo	pre_vs_post	S.02.22.1.Day0	S.02.22.1.Day15	6.654	7.408	0.753
SLC7A6OS	S06-44-1	Placebo	pre_vs_post	S.06.44.1.Day0	S.06.44.1.Day15	4.406	4.997	0.59
SLC7A6OS	S09-33-1	Placebo	pre_vs_post	S.09.33.1.Day0	S.09.33.1.Day29	4.524	7.072	2.548
SLC7A6OS	S12-26-1	Placebo	pre_vs_post	S.12.26.1.Day0	S.12.26.1.Day29	6.433	7.484	1.051
SLC7A6OS	S22-04-1	Placebo	pre_vs_post	S.22.04.1.Day0	S.22.04.1.Day27	7.234	7.197	-0.037
SLC7A6OS	S01-49-2	PolyICLC	pre_vs_post	S.01.49.2.Day0	S.01.49.2.Day29	4.028	6.661	2.633
SLC7A6OS	S03-05-2	PolyICLC	pre_vs_post	S.03.05.2.Day0	S.03.05.2.Day29	4.248	6.979	2.731
SLC7A6OS	S07-87-2	PolyICLC	pre_vs_post	S.07.87.2.Day0	S.07.87.2.Day29	7.077	7.091	0.014
SLC7A6OS	S10-18-2	PolyICLC	pre_vs_post	S.10.18.2.Day0	S.10.18.2.Day29	6.271	7.04	0.769
SLC7A6OS	S11-58-2	PolyICLC	pre_vs_post	S.11.58.2.Day0	S.11.58.2.Day29	6.931	7.095	0.164
SLC7A6OS	S16-07-2	PolyICLC	pre_vs_post	S.16.07.2.Day0	S.16.07.2.Day29	6.355	7.585	1.23
SLC7A6OS	S18-53-2	PolyICLC	pre_vs_post	S.18.53.2.Day0	S.18.53.2.Day29	6.911	7.831	0.92
SLC7A6OS	S21-08-2	PolyICLC	pre_vs_post	S.21.08.2.Day0	S.21.08.2.Day29	5.686	7.08	1.394
SLC7A6OS	S05-94-3	Resiquimod	pre_vs_post	S.05.94.3.Day0	S.05.94.3.Day29	4.508	7.373	2.865
SLC7A6OS	S08-81-3	Resiquimod	pre_vs_post	S.08.81.3.Day0	S.08.81.3.Day29	4.684	6.989	2.306
SLC7A6OS	S13-23-3	Resiquimod	pre_vs_post	S.13.23.3.Day0	S.13.23.3.Day29	7.306	6.971	-0.335
SLC7A6OS	S15-99-3	Resiquimod	pre_vs_post	S.15.99.3.Day0	S.15.99.3.Day29	4.32	7.464	3.144
SLC7A6OS	S17-70-3	Resiquimod	pre_vs_post	S.17.70.3.Day0	S.17.70.3.Day35	7.583	7.165	-0.418
SLC7A6OS	S20-75-3	Resiquimod	pre_vs_post	S.20.75.3.Day0	S.20.75.3.Day29	7.477	7.884	0.407
SLC7A6OS	S23-64-3	Resiquimod	pre_vs_post	S.23.64.3.Day0	S.23.64.3.Day29	4.98	6.996	2.016
SLC7A6OS	S26-59-3	Resiquimod	pre_vs_post	S.26.59.3.Day0	S.26.59.3.Day29	6.711	6.74	0.028
C4orf17	S02-22-1	Placebo	pre_vs_post	S.02.22.1.Day0	S.02.22.1.Day15	1.328	2.712	1.384
C4orf17	S06-44-1	Placebo	pre_vs_post	S.06.44.1.Day0	S.06.44.1.Day15	4.751	4.724	-0.027
C4orf17	S09-33-1	Placebo	pre_vs_post	S.09.33.1.Day0	S.09.33.1.Day29	5.304	2.447	-2.858
C4orf17	S12-26-1	Placebo	pre_vs_post	S.12.26.1.Day0	S.12.26.1.Day29	0	1.886	1.886
C4orf17	S22-04-1	Placebo	pre_vs_post	S.22.04.1.Day0	S.22.04.1.Day27	0	0	0
C4orf17	S01-49-2	PolyICLC	pre_vs_post	S.01.49.2.Day0	S.01.49.2.Day29	5.15	0	-5.15
C4orf17	S03-05-2	PolyICLC	pre_vs_post	S.03.05.2.Day0	S.03.05.2.Day29	5.111	3.772	-1.339
C4orf17	S07-87-2	PolyICLC	pre_vs_post	S.07.87.2.Day0	S.07.87.2.Day29	4.601	1.195	-3.406
C4orf17	S10-18-2	PolyICLC	pre_vs_post	S.10.18.2.Day0	S.10.18.2.Day29	3.21	3.332	0.122
C4orf17	S11-58-2	PolyICLC	pre_vs_post	S.11.58.2.Day0	S.11.58.2.Day29	2.712	0	-2.712
C4orf17	S16-07-2	PolyICLC	pre_vs_post	S.16.07.2.Day0	S.16.07.2.Day29	3.5	0	-3.5
C4orf17	S18-53-2	PolyICLC	pre_vs_post	S.18.53.2.Day0	S.18.53.2.Day29	2.094	0	-2.094
C4orf17	S21-08-2	PolyICLC	pre_vs_post	S.21.08.2.Day0	S.21.08.2.Day29	4.714	0	-4.714
C4orf17	S05-94-3	Resiquimod	pre_vs_post	S.05.94.3.Day0	S.05.94.3.Day29	5.051	1.998	-3.053
C4orf17	S08-81-3	Resiquimod	pre_vs_post	S.08.81.3.Day0	S.08.81.3.Day29	5.267	3.639	-1.628
C4orf17	S13-23-3	Resiquimod	pre_vs_post	S.13.23.3.Day0	S.13.23.3.Day29	1.438	0	-1.438
C4orf17	S15-99-3	Resiquimod	pre_vs_post	S.15.99.3.Day0	S.15.99.3.Day29	5.091	0	-5.091
C4orf17	S17-70-3	Resiquimod	pre_vs_post	S.17.70.3.Day0	S.17.70.3.Day35	3.625	2.998	-0.627
C4orf17	S20-75-3	Resiquimod	pre_vs_post	S.20.75.3.Day0	S.20.75.3.Day29	0	2.443	2.443
C4orf17	S23-64-3	Resiquimod	pre_vs_post	S.23.64.3.Day0	S.23.64.3.Day29	4.641	2.554	-2.088
C4orf17	S26-59-3	Resiquimod	pre_vs_post	S.26.59.3.Day0	S.26.59.3.Day29	2.492	0	-2.492
SCYL1	S02-22-1	Placebo	pre_vs_post	S.02.22.1.Day0	S.02.22.1.Day15	4.01	3.305	-0.705
SCYL1	S06-44-1	Placebo	pre_vs_post	S.06.44.1.Day0	S.06.44.1.Day15	5.986	6.036	0.049
SCYL1	S09-33-1	Placebo	pre_vs_post	S.09.33.1.Day0	S.09.33.1.Day29	5.929	3.844	-2.086
SCYL1	S12-26-1	Placebo	pre_vs_post	S.12.26.1.Day0	S.12.26.1.Day29	4.415	3.857	-0.558
SCYL1	S22-04-1	Placebo	pre_vs_post	S.22.04.1.Day0	S.22.04.1.Day27	3.28	3.077	-0.203
SCYL1	S01-49-2	PolyICLC	pre_vs_post	S.01.49.2.Day0	S.01.49.2.Day29	6.45	2.913	-3.537
SCYL1	S03-05-2	PolyICLC	pre_vs_post	S.03.05.2.Day0	S.03.05.2.Day29	6.172	4.371	-1.801
SCYL1	S07-87-2	PolyICLC	pre_vs_post	S.07.87.2.Day0	S.07.87.2.Day29	5.524	3.325	-2.199
SCYL1	S10-18-2	PolyICLC	pre_vs_post	S.10.18.2.Day0	S.10.18.2.Day29	5.316	2.21	-3.106
SCYL1	S11-58-2	PolyICLC	pre_vs_post	S.11.58.2.Day0	S.11.58.2.Day29	3.84	3.229	-0.612
SCYL1	S16-07-2	PolyICLC	pre_vs_post	S.16.07.2.Day0	S.16.07.2.Day29	5.76	1.786	-3.974
SCYL1	S18-53-2	PolyICLC	pre_vs_post	S.18.53.2.Day0	S.18.53.2.Day29	4.246	1.395	-2.851
SCYL1	S21-08-2	PolyICLC	pre_vs_post	S.21.08.2.Day0	S.21.08.2.Day29	5.866	3.259	-2.607
SCYL1	S05-94-3	Resiquimod	pre_vs_post	S.05.94.3.Day0	S.05.94.3.Day29	6.13	3.085	-3.045
SCYL1	S08-81-3	Resiquimod	pre_vs_post	S.08.81.3.Day0	S.08.81.3.Day29	5.619	4.794	-0.825
SCYL1	S13-23-3	Resiquimod	pre_vs_post	S.13.23.3.Day0	S.13.23.3.Day29	3.492	1.961	-1.531
SCYL1	S15-99-3	Resiquimod	pre_vs_post	S.15.99.3.Day0	S.15.99.3.Day29	6.226	3.408	-2.818
SCYL1	S17-70-3	Resiquimod	pre_vs_post	S.17.70.3.Day0	S.17.70.3.Day35	2.737	4.151	1.414
SCYL1	S20-75-3	Resiquimod	pre_vs_post	S.20.75.3.Day0	S.20.75.3.Day29	4.701	3.304	-1.397
SCYL1	S23-64-3	Resiquimod	pre_vs_post	S.23.64.3.Day0	S.23.64.3.Day29	6.134	3.965	-2.169
SCYL1	S26-59-3	Resiquimod	pre_vs_post	S.26.59.3.Day0	S.26.59.3.Day29	5.167	3.359	-1.808
RFPL4AL1	S02-22-1	Placebo	pre_vs_post	S.02.22.1.Day0	S.02.22.1.Day15	0	0	0
RFPL4AL1	S06-44-1	Placebo	pre_vs_post	S.06.44.1.Day0	S.06.44.1.Day15	4.642	4.364	-0.278
RFPL4AL1	S09-33-1	Placebo	pre_vs_post	S.09.33.1.Day0	S.09.33.1.Day29	3.952	0	-3.952
RFPL4AL1	S12-26-1	Placebo	pre_vs_post	S.12.26.1.Day0	S.12.26.1.Day29	0	2.335	2.335
RFPL4AL1	S22-04-1	Placebo	pre_vs_post	S.22.04.1.Day0	S.22.04.1.Day27	0	0	0
RFPL4AL1	S01-49-2	PolyICLC	pre_vs_post	S.01.49.2.Day0	S.01.49.2.Day29	4.059	0	-4.059
RFPL4AL1	S03-05-2	PolyICLC	pre_vs_post	S.03.05.2.Day0	S.03.05.2.Day29	5.696	2.728	-2.968
RFPL4AL1	S07-87-2	PolyICLC	pre_vs_post	S.07.87.2.Day0	S.07.87.2.Day29	5.302	1.195	-4.107
RFPL4AL1	S10-18-2	PolyICLC	pre_vs_post	S.10.18.2.Day0	S.10.18.2.Day29	4.048	0	-4.048
RFPL4AL1	S11-58-2	PolyICLC	pre_vs_post	S.11.58.2.Day0	S.11.58.2.Day29	0	0	0
RFPL4AL1	S16-07-2	PolyICLC	pre_vs_post	S.16.07.2.Day0	S.16.07.2.Day29	3.429	0	-3.429
RFPL4AL1	S18-53-2	PolyICLC	pre_vs_post	S.18.53.2.Day0	S.18.53.2.Day29	0	0	0
RFPL4AL1	S21-08-2	PolyICLC	pre_vs_post	S.21.08.2.Day0	S.21.08.2.Day29	2.968	0	-2.968
RFPL4AL1	S05-94-3	Resiquimod	pre_vs_post	S.05.94.3.Day0	S.05.94.3.Day29	4.404	0	-4.404
RFPL4AL1	S08-81-3	Resiquimod	pre_vs_post	S.08.81.3.Day0	S.08.81.3.Day29	3.821	2.02	-1.801
RFPL4AL1	S13-23-3	Resiquimod	pre_vs_post	S.13.23.3.Day0	S.13.23.3.Day29	1.438	0	-1.438
RFPL4AL1	S15-99-3	Resiquimod	pre_vs_post	S.15.99.3.Day0	S.15.99.3.Day29	4.485	0	-4.485
RFPL4AL1	S17-70-3	Resiquimod	pre_vs_post	S.17.70.3.Day0	S.17.70.3.Day35	0	0	0
RFPL4AL1	S20-75-3	Resiquimod	pre_vs_post	S.20.75.3.Day0	S.20.75.3.Day29	0	0	0
RFPL4AL1	S23-64-3	Resiquimod	pre_vs_post	S.23.64.3.Day0	S.23.64.3.Day29	5.381	1.972	-3.409
RFPL4AL1	S26-59-3	Resiquimod	pre_vs_post	S.26.59.3.Day0	S.26.59.3.Day29	4.921	0	-4.921
ZNF117	S02-22-1	Placebo	pre_vs_post	S.02.22.1.Day0	S.02.22.1.Day15	2.816	1.688	-1.129
ZNF117	S06-44-1	Placebo	pre_vs_post	S.06.44.1.Day0	S.06.44.1.Day15	6.407	6.341	-0.066
ZNF117	S09-33-1	Placebo	pre_vs_post	S.09.33.1.Day0	S.09.33.1.Day29	6.698	0	-6.698
ZNF117	S12-26-1	Placebo	pre_vs_post	S.12.26.1.Day0	S.12.26.1.Day29	0	3.716	3.716
ZNF117	S22-04-1	Placebo	pre_vs_post	S.22.04.1.Day0	S.22.04.1.Day27	1.965	1.315	-0.65
ZNF117	S01-49-2	PolyICLC	pre_vs_post	S.01.49.2.Day0	S.01.49.2.Day29	6.559	0	-6.559
ZNF117	S03-05-2	PolyICLC	pre_vs_post	S.03.05.2.Day0	S.03.05.2.Day29	6.845	3.913	-2.932
ZNF117	S07-87-2	PolyICLC	pre_vs_post	S.07.87.2.Day0	S.07.87.2.Day29	5.54	2.896	-2.644
ZNF117	S10-18-2	PolyICLC	pre_vs_post	S.10.18.2.Day0	S.10.18.2.Day29	5.498	1.493	-4.005
ZNF117	S11-58-2	PolyICLC	pre_vs_post	S.11.58.2.Day0	S.11.58.2.Day29	5.191	2.121	-3.07
ZNF117	S16-07-2	PolyICLC	pre_vs_post	S.16.07.2.Day0	S.16.07.2.Day29	5.607	1.786	-3.821
ZNF117	S18-53-2	PolyICLC	pre_vs_post	S.18.53.2.Day0	S.18.53.2.Day29	3.815	0	-3.815
ZNF117	S21-08-2	PolyICLC	pre_vs_post	S.21.08.2.Day0	S.21.08.2.Day29	6.055	1.948	-4.108
ZNF117	S05-94-3	Resiquimod	pre_vs_post	S.05.94.3.Day0	S.05.94.3.Day29	6.385	0	-6.385
ZNF117	S08-81-3	Resiquimod	pre_vs_post	S.08.81.3.Day0	S.08.81.3.Day29	6.783	5.014	-1.768
ZNF117	S13-23-3	Resiquimod	pre_vs_post	S.13.23.3.Day0	S.13.23.3.Day29	3.696	0	-3.696
ZNF117	S15-99-3	Resiquimod	pre_vs_post	S.15.99.3.Day0	S.15.99.3.Day29	6.838	2.538	-4.3
ZNF117	S17-70-3	Resiquimod	pre_vs_post	S.17.70.3.Day0	S.17.70.3.Day35	0	3.763	3.763
ZNF117	S20-75-3	Resiquimod	pre_vs_post	S.20.75.3.Day0	S.20.75.3.Day29	0	1.31	1.31
ZNF117	S23-64-3	Resiquimod	pre_vs_post	S.23.64.3.Day0	S.23.64.3.Day29	6.804	5.423	-1.382
ZNF117	S26-59-3	Resiquimod	pre_vs_post	S.26.59.3.Day0	S.26.59.3.Day29	4.819	2.654	-2.165
ZNF114	S02-22-1	Placebo	pre_vs_post	S.02.22.1.Day0	S.02.22.1.Day15	0	0	0
ZNF114	S06-44-1	Placebo	pre_vs_post	S.06.44.1.Day0	S.06.44.1.Day15	4.956	4.686	-0.27
ZNF114	S09-33-1	Placebo	pre_vs_post	S.09.33.1.Day0	S.09.33.1.Day29	4.711	0	-4.711
ZNF114	S12-26-1	Placebo	pre_vs_post	S.12.26.1.Day0	S.12.26.1.Day29	0	3.559	3.559
ZNF114	S22-04-1	Placebo	pre_vs_post	S.22.04.1.Day0	S.22.04.1.Day27	0	0	0
ZNF114	S01-49-2	PolyICLC	pre_vs_post	S.01.49.2.Day0	S.01.49.2.Day29	4.991	1.668	-3.323
ZNF114	S03-05-2	PolyICLC	pre_vs_post	S.03.05.2.Day0	S.03.05.2.Day29	5.118	2.384	-2.734
ZNF114	S07-87-2	PolyICLC	pre_vs_post	S.07.87.2.Day0	S.07.87.2.Day29	4.373	0	-4.373
ZNF114	S10-18-2	PolyICLC	pre_vs_post	S.10.18.2.Day0	S.10.18.2.Day29	4.005	0	-4.005
ZNF114	S11-58-2	PolyICLC	pre_vs_post	S.11.58.2.Day0	S.11.58.2.Day29	4.142	0	-4.142
ZNF114	S16-07-2	PolyICLC	pre_vs_post	S.16.07.2.Day0	S.16.07.2.Day29	3.917	0	-3.917
ZNF114	S18-53-2	PolyICLC	pre_vs_post	S.18.53.2.Day0	S.18.53.2.Day29	3.197	0	-3.197
ZNF114	S21-08-2	PolyICLC	pre_vs_post	S.21.08.2.Day0	S.21.08.2.Day29	4.061	0	-4.061
ZNF114	S05-94-3	Resiquimod	pre_vs_post	S.05.94.3.Day0	S.05.94.3.Day29	4.907	0	-4.907
ZNF114	S08-81-3	Resiquimod	pre_vs_post	S.08.81.3.Day0	S.08.81.3.Day29	4.998	2.977	-2.02
ZNF114	S13-23-3	Resiquimod	pre_vs_post	S.13.23.3.Day0	S.13.23.3.Day29	1.438	0	-1.438
ZNF114	S15-99-3	Resiquimod	pre_vs_post	S.15.99.3.Day0	S.15.99.3.Day29	5.012	1.767	-3.245
ZNF114	S17-70-3	Resiquimod	pre_vs_post	S.17.70.3.Day0	S.17.70.3.Day35	0	0	0
ZNF114	S20-75-3	Resiquimod	pre_vs_post	S.20.75.3.Day0	S.20.75.3.Day29	0	0	0
ZNF114	S23-64-3	Resiquimod	pre_vs_post	S.23.64.3.Day0	S.23.64.3.Day29	5.194	1.56	-3.634
ZNF114	S26-59-3	Resiquimod	pre_vs_post	S.26.59.3.Day0	S.26.59.3.Day29	3.943	0	-3.943
ZNF112	S02-22-1	Placebo	pre_vs_post	S.02.22.1.Day0	S.02.22.1.Day15	0	0	0
ZNF112	S06-44-1	Placebo	pre_vs_post	S.06.44.1.Day0	S.06.44.1.Day15	5.128	4.686	-0.442
ZNF112	S09-33-1	Placebo	pre_vs_post	S.09.33.1.Day0	S.09.33.1.Day29	5.336	0	-5.336
ZNF112	S12-26-1	Placebo	pre_vs_post	S.12.26.1.Day0	S.12.26.1.Day29	0	1.886	1.886
ZNF112	S22-04-1	Placebo	pre_vs_post	S.22.04.1.Day0	S.22.04.1.Day27	1.294	0	-1.294
ZNF112	S01-49-2	PolyICLC	pre_vs_post	S.01.49.2.Day0	S.01.49.2.Day29	5.672	0	-5.672
ZNF112	S03-05-2	PolyICLC	pre_vs_post	S.03.05.2.Day0	S.03.05.2.Day29	5.276	1.267	-4.009
ZNF112	S07-87-2	PolyICLC	pre_vs_post	S.07.87.2.Day0	S.07.87.2.Day29	4.508	0	-4.508
ZNF112	S10-18-2	PolyICLC	pre_vs_post	S.10.18.2.Day0	S.10.18.2.Day29	3.21	0	-3.21
ZNF112	S11-58-2	PolyICLC	pre_vs_post	S.11.58.2.Day0	S.11.58.2.Day29	3.133	0	-3.133
ZNF112	S16-07-2	PolyICLC	pre_vs_post	S.16.07.2.Day0	S.16.07.2.Day29	5.021	0	-5.021
ZNF112	S18-53-2	PolyICLC	pre_vs_post	S.18.53.2.Day0	S.18.53.2.Day29	1.398	0	-1.398
ZNF112	S21-08-2	PolyICLC	pre_vs_post	S.21.08.2.Day0	S.21.08.2.Day29	4.822	1.948	-2.875
ZNF112	S05-94-3	Resiquimod	pre_vs_post	S.05.94.3.Day0	S.05.94.3.Day29	5.182	0	-5.182
ZNF112	S08-81-3	Resiquimod	pre_vs_post	S.08.81.3.Day0	S.08.81.3.Day29	5.423	3.956	-1.467
ZNF112	S13-23-3	Resiquimod	pre_vs_post	S.13.23.3.Day0	S.13.23.3.Day29	2.615	0	-2.615
ZNF112	S15-99-3	Resiquimod	pre_vs_post	S.15.99.3.Day0	S.15.99.3.Day29	5.108	0	-5.108
ZNF112	S17-70-3	Resiquimod	pre_vs_post	S.17.70.3.Day0	S.17.70.3.Day35	0	2.72	2.72
ZNF112	S20-75-3	Resiquimod	pre_vs_post	S.20.75.3.Day0	S.20.75.3.Day29	0	0	0
ZNF112	S23-64-3	Resiquimod	pre_vs_post	S.23.64.3.Day0	S.23.64.3.Day29	5.105	3.136	-1.968
ZNF112	S26-59-3	Resiquimod	pre_vs_post	S.26.59.3.Day0	S.26.59.3.Day29	3.559	0	-3.559
SEZ6L	S02-22-1	Placebo	pre_vs_post	S.02.22.1.Day0	S.02.22.1.Day15	0	0	0
SEZ6L	S06-44-1	Placebo	pre_vs_post	S.06.44.1.Day0	S.06.44.1.Day15	6.507	6.152	-0.355
SEZ6L	S09-33-1	Placebo	pre_vs_post	S.09.33.1.Day0	S.09.33.1.Day29	6.453	1.313	-5.14
SEZ6L	S12-26-1	Placebo	pre_vs_post	S.12.26.1.Day0	S.12.26.1.Day29	2.341	2.953	0.612
SEZ6L	S22-04-1	Placebo	pre_vs_post	S.22.04.1.Day0	S.22.04.1.Day27	0	0	0
SEZ6L	S01-49-2	PolyICLC	pre_vs_post	S.01.49.2.Day0	S.01.49.2.Day29	6.424	0	-6.424
SEZ6L	S03-05-2	PolyICLC	pre_vs_post	S.03.05.2.Day0	S.03.05.2.Day29	6.474	3.615	-2.859
SEZ6L	S07-87-2	PolyICLC	pre_vs_post	S.07.87.2.Day0	S.07.87.2.Day29	4.947	0	-4.947
SEZ6L	S10-18-2	PolyICLC	pre_vs_post	S.10.18.2.Day0	S.10.18.2.Day29	5.149	0	-5.149
SEZ6L	S11-58-2	PolyICLC	pre_vs_post	S.11.58.2.Day0	S.11.58.2.Day29	3.459	1.42	-2.039
SEZ6L	S16-07-2	PolyICLC	pre_vs_post	S.16.07.2.Day0	S.16.07.2.Day29	5.49	0	-5.49
SEZ6L	S18-53-2	PolyICLC	pre_vs_post	S.18.53.2.Day0	S.18.53.2.Day29	5.143	0	-5.143
SEZ6L	S21-08-2	PolyICLC	pre_vs_post	S.21.08.2.Day0	S.21.08.2.Day29	5.866	1.948	-3.918
SEZ6L	S05-94-3	Resiquimod	pre_vs_post	S.05.94.3.Day0	S.05.94.3.Day29	6.433	0	-6.433
SEZ6L	S08-81-3	Resiquimod	pre_vs_post	S.08.81.3.Day0	S.08.81.3.Day29	6.329	4.98	-1.349
SEZ6L	S13-23-3	Resiquimod	pre_vs_post	S.13.23.3.Day0	S.13.23.3.Day29	3.875	1.961	-1.913
SEZ6L	S15-99-3	Resiquimod	pre_vs_post	S.15.99.3.Day0	S.15.99.3.Day29	6.338	0	-6.338
SEZ6L	S17-70-3	Resiquimod	pre_vs_post	S.17.70.3.Day0	S.17.70.3.Day35	1.531	4.26	2.73
SEZ6L	S20-75-3	Resiquimod	pre_vs_post	S.20.75.3.Day0	S.20.75.3.Day29	0	1.31	1.31
SEZ6L	S23-64-3	Resiquimod	pre_vs_post	S.23.64.3.Day0	S.23.64.3.Day29	6.234	4.549	-1.686
SEZ6L	S26-59-3	Resiquimod	pre_vs_post	S.26.59.3.Day0	S.26.59.3.Day29	5.324	0	-5.324
PRKAR2A	S02-22-1	Placebo	pre_vs_post	S.02.22.1.Day0	S.02.22.1.Day15	2.816	1.688	-1.129
PRKAR2A	S06-44-1	Placebo	pre_vs_post	S.06.44.1.Day0	S.06.44.1.Day15	5.654	5.668	0.014
PRKAR2A	S09-33-1	Placebo	pre_vs_post	S.09.33.1.Day0	S.09.33.1.Day29	5.866	2.447	-3.42
PRKAR2A	S12-26-1	Placebo	pre_vs_post	S.12.26.1.Day0	S.12.26.1.Day29	2.828	2.335	-0.493
PRKAR2A	S22-04-1	Placebo	pre_vs_post	S.22.04.1.Day0	S.22.04.1.Day27	1.965	0	-1.965
PRKAR2A	S01-49-2	PolyICLC	pre_vs_post	S.01.49.2.Day0	S.01.49.2.Day29	5.542	2.421	-3.121
PRKAR2A	S03-05-2	PolyICLC	pre_vs_post	S.03.05.2.Day0	S.03.05.2.Day29	6.097	2.384	-3.713
PRKAR2A	S07-87-2	PolyICLC	pre_vs_post	S.07.87.2.Day0	S.07.87.2.Day29	4.771	1.195	-3.576
PRKAR2A	S10-18-2	PolyICLC	pre_vs_post	S.10.18.2.Day0	S.10.18.2.Day29	4.13	2.21	-1.92
PRKAR2A	S11-58-2	PolyICLC	pre_vs_post	S.11.58.2.Day0	S.11.58.2.Day29	3.459	0	-3.459
PRKAR2A	S16-07-2	PolyICLC	pre_vs_post	S.16.07.2.Day0	S.16.07.2.Day29	4.199	1.786	-2.413
PRKAR2A	S18-53-2	PolyICLC	pre_vs_post	S.18.53.2.Day0	S.18.53.2.Day29	3.434	1.395	-2.039
PRKAR2A	S21-08-2	PolyICLC	pre_vs_post	S.21.08.2.Day0	S.21.08.2.Day29	4.424	0	-4.424
PRKAR2A	S05-94-3	Resiquimod	pre_vs_post	S.05.94.3.Day0	S.05.94.3.Day29	5.921	1.321	-4.6
PRKAR2A	S08-81-3	Resiquimod	pre_vs_post	S.08.81.3.Day0	S.08.81.3.Day29	5.968	4.383	-1.585
PRKAR2A	S13-23-3	Resiquimod	pre_vs_post	S.13.23.3.Day0	S.13.23.3.Day29	1.438	0	-1.438
PRKAR2A	S15-99-3	Resiquimod	pre_vs_post	S.15.99.3.Day0	S.15.99.3.Day29	5.83	0	-5.83
PRKAR2A	S17-70-3	Resiquimod	pre_vs_post	S.17.70.3.Day0	S.17.70.3.Day35	1.531	3.763	2.232
PRKAR2A	S20-75-3	Resiquimod	pre_vs_post	S.20.75.3.Day0	S.20.75.3.Day29	0	1.985	1.985
PRKAR2A	S23-64-3	Resiquimod	pre_vs_post	S.23.64.3.Day0	S.23.64.3.Day29	5.73	1.972	-3.759
PRKAR2A	S26-59-3	Resiquimod	pre_vs_post	S.26.59.3.Day0	S.26.59.3.Day29	3.034	1.867	-1.168
PRKAR2B	S02-22-1	Placebo	pre_vs_post	S.02.22.1.Day0	S.02.22.1.Day15	0	1.078	1.078
PRKAR2B	S06-44-1	Placebo	pre_vs_post	S.06.44.1.Day0	S.06.44.1.Day15	3.718	3.882	0.164
PRKAR2B	S09-33-1	Placebo	pre_vs_post	S.09.33.1.Day0	S.09.33.1.Day29	4.106	0	-4.106
PRKAR2B	S12-26-1	Placebo	pre_vs_post	S.12.26.1.Day0	S.12.26.1.Day29	1.601	2.335	0.734
PRKAR2B	S22-04-1	Placebo	pre_vs_post	S.22.04.1.Day0	S.22.04.1.Day27	1.965	2.449	0.484
PRKAR2B	S01-49-2	PolyICLC	pre_vs_post	S.01.49.2.Day0	S.01.49.2.Day29	3.997	0	-3.997
PRKAR2B	S03-05-2	PolyICLC	pre_vs_post	S.03.05.2.Day0	S.03.05.2.Day29	4.123	3.772	-0.351
PRKAR2B	S07-87-2	PolyICLC	pre_vs_post	S.07.87.2.Day0	S.07.87.2.Day29	2.599	2.283	-0.316
PRKAR2B	S10-18-2	PolyICLC	pre_vs_post	S.10.18.2.Day0	S.10.18.2.Day29	3.661	2.687	-0.974
PRKAR2B	S11-58-2	PolyICLC	pre_vs_post	S.11.58.2.Day0	S.11.58.2.Day29	3.84	3.466	-0.374
PRKAR2B	S16-07-2	PolyICLC	pre_vs_post	S.16.07.2.Day0	S.16.07.2.Day29	3.5	3.061	-0.438
PRKAR2B	S18-53-2	PolyICLC	pre_vs_post	S.18.53.2.Day0	S.18.53.2.Day29	2.094	2.559	0.465
PRKAR2B	S21-08-2	PolyICLC	pre_vs_post	S.21.08.2.Day0	S.21.08.2.Day29	2.968	1.948	-1.02
PRKAR2B	S05-94-3	Resiquimod	pre_vs_post	S.05.94.3.Day0	S.05.94.3.Day29	4.316	1.998	-2.317
PRKAR2B	S08-81-3	Resiquimod	pre_vs_post	S.08.81.3.Day0	S.08.81.3.Day29	4.258	2.83	-1.428
PRKAR2B	S13-23-3	Resiquimod	pre_vs_post	S.13.23.3.Day0	S.13.23.3.Day29	1.438	3.653	2.215
PRKAR2B	S15-99-3	Resiquimod	pre_vs_post	S.15.99.3.Day0	S.15.99.3.Day29	4.065	1.767	-2.298
PRKAR2B	S17-70-3	Resiquimod	pre_vs_post	S.17.70.3.Day0	S.17.70.3.Day35	1.531	0	-1.531
PRKAR2B	S20-75-3	Resiquimod	pre_vs_post	S.20.75.3.Day0	S.20.75.3.Day29	0	2.79	2.79
PRKAR2B	S23-64-3	Resiquimod	pre_vs_post	S.23.64.3.Day0	S.23.64.3.Day29	3.975	3.136	-0.839
PRKAR2B	S26-59-3	Resiquimod	pre_vs_post	S.26.59.3.Day0	S.26.59.3.Day29	2.841	2.929	0.088
MAGT1	S02-22-1	Placebo	pre_vs_post	S.02.22.1.Day0	S.02.22.1.Day15	1.328	2.115	0.787
MAGT1	S06-44-1	Placebo	pre_vs_post	S.06.44.1.Day0	S.06.44.1.Day15	5.037	4.917	-0.12
MAGT1	S09-33-1	Placebo	pre_vs_post	S.09.33.1.Day0	S.09.33.1.Day29	5.251	0	-5.251
MAGT1	S12-26-1	Placebo	pre_vs_post	S.12.26.1.Day0	S.12.26.1.Day29	1.601	3.716	2.115
MAGT1	S22-04-1	Placebo	pre_vs_post	S.22.04.1.Day0	S.22.04.1.Day27	0	0	0
MAGT1	S01-49-2	PolyICLC	pre_vs_post	S.01.49.2.Day0	S.01.49.2.Day29	6.197	0	-6.197
MAGT1	S03-05-2	PolyICLC	pre_vs_post	S.03.05.2.Day0	S.03.05.2.Day29	5.289	0	-5.289
MAGT1	S07-87-2	PolyICLC	pre_vs_post	S.07.87.2.Day0	S.07.87.2.Day29	2.335	0	-2.335
MAGT1	S10-18-2	PolyICLC	pre_vs_post	S.10.18.2.Day0	S.10.18.2.Day29	3.605	0	-3.605
MAGT1	S11-58-2	PolyICLC	pre_vs_post	S.11.58.2.Day0	S.11.58.2.Day29	3.724	0	-3.724
MAGT1	S16-07-2	PolyICLC	pre_vs_post	S.16.07.2.Day0	S.16.07.2.Day29	5.401	0	-5.401
MAGT1	S18-53-2	PolyICLC	pre_vs_post	S.18.53.2.Day0	S.18.53.2.Day29	3.815	1.395	-2.42
MAGT1	S21-08-2	PolyICLC	pre_vs_post	S.21.08.2.Day0	S.21.08.2.Day29	5.318	0	-5.318
MAGT1	S05-94-3	Resiquimod	pre_vs_post	S.05.94.3.Day0	S.05.94.3.Day29	4.677	0	-4.677
MAGT1	S08-81-3	Resiquimod	pre_vs_post	S.08.81.3.Day0	S.08.81.3.Day29	6.346	4.58	-1.766
MAGT1	S13-23-3	Resiquimod	pre_vs_post	S.13.23.3.Day0	S.13.23.3.Day29	1.438	1.961	0.524
MAGT1	S15-99-3	Resiquimod	pre_vs_post	S.15.99.3.Day0	S.15.99.3.Day29	4.957	0	-4.957
MAGT1	S17-70-3	Resiquimod	pre_vs_post	S.17.70.3.Day0	S.17.70.3.Day35	1.531	3.43	1.9
MAGT1	S20-75-3	Resiquimod	pre_vs_post	S.20.75.3.Day0	S.20.75.3.Day29	1.625	0	-1.625
MAGT1	S23-64-3	Resiquimod	pre_vs_post	S.23.64.3.Day0	S.23.64.3.Day29	5.114	2.967	-2.147
MAGT1	S26-59-3	Resiquimod	pre_vs_post	S.26.59.3.Day0	S.26.59.3.Day29	2.941	0	-2.941
ITGA2B	S02-22-1	Placebo	pre_vs_post	S.02.22.1.Day0	S.02.22.1.Day15	3.533	0	-3.533
ITGA2B	S06-44-1	Placebo	pre_vs_post	S.06.44.1.Day0	S.06.44.1.Day15	8.496	8.522	0.026
ITGA2B	S09-33-1	Placebo	pre_vs_post	S.09.33.1.Day0	S.09.33.1.Day29	8.513	3.074	-5.439
ITGA2B	S12-26-1	Placebo	pre_vs_post	S.12.26.1.Day0	S.12.26.1.Day29	5.309	6.206	0.897
ITGA2B	S22-04-1	Placebo	pre_vs_post	S.22.04.1.Day0	S.22.04.1.Day27	4.085	3.989	-0.097
ITGA2B	S01-49-2	PolyICLC	pre_vs_post	S.01.49.2.Day0	S.01.49.2.Day29	8.582	4.203	-4.378
ITGA2B	S03-05-2	PolyICLC	pre_vs_post	S.03.05.2.Day0	S.03.05.2.Day29	8.269	4.864	-3.404
ITGA2B	S07-87-2	PolyICLC	pre_vs_post	S.07.87.2.Day0	S.07.87.2.Day29	6.811	4.876	-1.935
ITGA2B	S10-18-2	PolyICLC	pre_vs_post	S.10.18.2.Day0	S.10.18.2.Day29	7.153	3.045	-4.107
ITGA2B	S11-58-2	PolyICLC	pre_vs_post	S.11.58.2.Day0	S.11.58.2.Day29	6.126	3.229	-2.897
ITGA2B	S16-07-2	PolyICLC	pre_vs_post	S.16.07.2.Day0	S.16.07.2.Day29	6.885	3.727	-3.158
ITGA2B	S18-53-2	PolyICLC	pre_vs_post	S.18.53.2.Day0	S.18.53.2.Day29	6.654	4.243	-2.411
ITGA2B	S21-08-2	PolyICLC	pre_vs_post	S.21.08.2.Day0	S.21.08.2.Day29	7.694	4.74	-2.954
ITGA2B	S05-94-3	Resiquimod	pre_vs_post	S.05.94.3.Day0	S.05.94.3.Day29	8.586	2.458	-6.129
ITGA2B	S08-81-3	Resiquimod	pre_vs_post	S.08.81.3.Day0	S.08.81.3.Day29	8.209	6.681	-1.528
ITGA2B	S13-23-3	Resiquimod	pre_vs_post	S.13.23.3.Day0	S.13.23.3.Day29	5.065	5.271	0.207
ITGA2B	S15-99-3	Resiquimod	pre_vs_post	S.15.99.3.Day0	S.15.99.3.Day29	8.574	4.339	-4.235
ITGA2B	S17-70-3	Resiquimod	pre_vs_post	S.17.70.3.Day0	S.17.70.3.Day35	4.314	5.865	1.551
ITGA2B	S20-75-3	Resiquimod	pre_vs_post	S.20.75.3.Day0	S.20.75.3.Day29	3.223	1.985	-1.237
ITGA2B	S23-64-3	Resiquimod	pre_vs_post	S.23.64.3.Day0	S.23.64.3.Day29	8.508	6.267	-2.242
ITGA2B	S26-59-3	Resiquimod	pre_vs_post	S.26.59.3.Day0	S.26.59.3.Day29	7.094	1.867	-5.228
PHACTR4	S02-22-1	Placebo	pre_vs_post	S.02.22.1.Day0	S.02.22.1.Day15	2.816	0	-2.816
PHACTR4	S06-44-1	Placebo	pre_vs_post	S.06.44.1.Day0	S.06.44.1.Day15	7.69	7.567	-0.122
PHACTR4	S09-33-1	Placebo	pre_vs_post	S.09.33.1.Day0	S.09.33.1.Day29	7.459	2.447	-5.012
PHACTR4	S12-26-1	Placebo	pre_vs_post	S.12.26.1.Day0	S.12.26.1.Day29	2.828	5.326	2.498
PHACTR4	S22-04-1	Placebo	pre_vs_post	S.22.04.1.Day0	S.22.04.1.Day27	1.294	1.991	0.697
PHACTR4	S01-49-2	PolyICLC	pre_vs_post	S.01.49.2.Day0	S.01.49.2.Day29	7.655	3.28	-4.375
PHACTR4	S03-05-2	PolyICLC	pre_vs_post	S.03.05.2.Day0	S.03.05.2.Day29	7.554	4.718	-2.837
PHACTR4	S07-87-2	PolyICLC	pre_vs_post	S.07.87.2.Day0	S.07.87.2.Day29	6.459	3.325	-3.134
PHACTR4	S10-18-2	PolyICLC	pre_vs_post	S.10.18.2.Day0	S.10.18.2.Day29	6.72	1.493	-5.227
PHACTR4	S11-58-2	PolyICLC	pre_vs_post	S.11.58.2.Day0	S.11.58.2.Day29	5.607	1.42	-4.188
PHACTR4	S16-07-2	PolyICLC	pre_vs_post	S.16.07.2.Day0	S.16.07.2.Day29	6.937	0	-6.937
PHACTR4	S18-53-2	PolyICLC	pre_vs_post	S.18.53.2.Day0	S.18.53.2.Day29	5.496	1.395	-4.101
PHACTR4	S21-08-2	PolyICLC	pre_vs_post	S.21.08.2.Day0	S.21.08.2.Day29	7.014	0	-7.014
PHACTR4	S05-94-3	Resiquimod	pre_vs_post	S.05.94.3.Day0	S.05.94.3.Day29	7.58	2.458	-5.123
PHACTR4	S08-81-3	Resiquimod	pre_vs_post	S.08.81.3.Day0	S.08.81.3.Day29	7.455	6.592	-0.863
PHACTR4	S13-23-3	Resiquimod	pre_vs_post	S.13.23.3.Day0	S.13.23.3.Day29	4.307	2.763	-1.544
PHACTR4	S15-99-3	Resiquimod	pre_vs_post	S.15.99.3.Day0	S.15.99.3.Day29	7.475	2.538	-4.937
PHACTR4	S17-70-3	Resiquimod	pre_vs_post	S.17.70.3.Day0	S.17.70.3.Day35	3.385	4.923	1.539
PHACTR4	S20-75-3	Resiquimod	pre_vs_post	S.20.75.3.Day0	S.20.75.3.Day29	0	3.304	3.304
PHACTR4	S23-64-3	Resiquimod	pre_vs_post	S.23.64.3.Day0	S.23.64.3.Day29	7.541	6.05	-1.491
PHACTR4	S26-59-3	Resiquimod	pre_vs_post	S.26.59.3.Day0	S.26.59.3.Day29	6.531	1.216	-5.314
PHACTR1	S02-22-1	Placebo	pre_vs_post	S.02.22.1.Day0	S.02.22.1.Day15	6.588	5.982	-0.606
PHACTR1	S06-44-1	Placebo	pre_vs_post	S.06.44.1.Day0	S.06.44.1.Day15	7.264	7.2	-0.064
PHACTR1	S09-33-1	Placebo	pre_vs_post	S.09.33.1.Day0	S.09.33.1.Day29	7.059	6.175	-0.884
PHACTR1	S12-26-1	Placebo	pre_vs_post	S.12.26.1.Day0	S.12.26.1.Day29	6.327	5.277	-1.051
PHACTR1	S22-04-1	Placebo	pre_vs_post	S.22.04.1.Day0	S.22.04.1.Day27	5.885	5.414	-0.47
PHACTR1	S01-49-2	PolyICLC	pre_vs_post	S.01.49.2.Day0	S.01.49.2.Day29	7.151	6.23	-0.922
PHACTR1	S03-05-2	PolyICLC	pre_vs_post	S.03.05.2.Day0	S.03.05.2.Day29	7.439	6.318	-1.121
PHACTR1	S07-87-2	PolyICLC	pre_vs_post	S.07.87.2.Day0	S.07.87.2.Day29	6.571	5.401	-1.17
PHACTR1	S10-18-2	PolyICLC	pre_vs_post	S.10.18.2.Day0	S.10.18.2.Day29	6.543	6.368	-0.175
PHACTR1	S11-58-2	PolyICLC	pre_vs_post	S.11.58.2.Day0	S.11.58.2.Day29	6.378	5.305	-1.073
PHACTR1	S16-07-2	PolyICLC	pre_vs_post	S.16.07.2.Day0	S.16.07.2.Day29	6.402	5.037	-1.365
PHACTR1	S18-53-2	PolyICLC	pre_vs_post	S.18.53.2.Day0	S.18.53.2.Day29	5.388	5.267	-0.121
PHACTR1	S21-08-2	PolyICLC	pre_vs_post	S.21.08.2.Day0	S.21.08.2.Day29	6.775	5.455	-1.32
PHACTR1	S05-94-3	Resiquimod	pre_vs_post	S.05.94.3.Day0	S.05.94.3.Day29	7.083	5.613	-1.471
PHACTR1	S08-81-3	Resiquimod	pre_vs_post	S.08.81.3.Day0	S.08.81.3.Day29	7.578	6.534	-1.044
PHACTR1	S13-23-3	Resiquimod	pre_vs_post	S.13.23.3.Day0	S.13.23.3.Day29	6.315	5.731	-0.584
PHACTR1	S15-99-3	Resiquimod	pre_vs_post	S.15.99.3.Day0	S.15.99.3.Day29	7.046	6.094	-0.952
PHACTR1	S17-70-3	Resiquimod	pre_vs_post	S.17.70.3.Day0	S.17.70.3.Day35	5.534	4.988	-0.546
PHACTR1	S20-75-3	Resiquimod	pre_vs_post	S.20.75.3.Day0	S.20.75.3.Day29	5.267	6.079	0.811
PHACTR1	S23-64-3	Resiquimod	pre_vs_post	S.23.64.3.Day0	S.23.64.3.Day29	7.19	6.47	-0.72
PHACTR1	S26-59-3	Resiquimod	pre_vs_post	S.26.59.3.Day0	S.26.59.3.Day29	6.315	5.091	-1.224
OR2K2	S02-22-1	Placebo	pre_vs_post	S.02.22.1.Day0	S.02.22.1.Day15	0	0	0
OR2K2	S06-44-1	Placebo	pre_vs_post	S.06.44.1.Day0	S.06.44.1.Day15	4.08	4.479	0.399
OR2K2	S09-33-1	Placebo	pre_vs_post	S.09.33.1.Day0	S.09.33.1.Day29	3.781	0	-3.781
OR2K2	S12-26-1	Placebo	pre_vs_post	S.12.26.1.Day0	S.12.26.1.Day29	0	0	0
OR2K2	S22-04-1	Placebo	pre_vs_post	S.22.04.1.Day0	S.22.04.1.Day27	0	0	0
OR2K2	S01-49-2	PolyICLC	pre_vs_post	S.01.49.2.Day0	S.01.49.2.Day29	4.147	0	-4.147
OR2K2	S03-05-2	PolyICLC	pre_vs_post	S.03.05.2.Day0	S.03.05.2.Day29	5.02	1.267	-3.753
OR2K2	S07-87-2	PolyICLC	pre_vs_post	S.07.87.2.Day0	S.07.87.2.Day29	3.539	1.195	-2.344
OR2K2	S10-18-2	PolyICLC	pre_vs_post	S.10.18.2.Day0	S.10.18.2.Day29	3.132	0	-3.132
OR2K2	S11-58-2	PolyICLC	pre_vs_post	S.11.58.2.Day0	S.11.58.2.Day29	0	0	0
OR2K2	S16-07-2	PolyICLC	pre_vs_post	S.16.07.2.Day0	S.16.07.2.Day29	4.36	0	-4.36
OR2K2	S18-53-2	PolyICLC	pre_vs_post	S.18.53.2.Day0	S.18.53.2.Day29	2.094	0	-2.094
OR2K2	S21-08-2	PolyICLC	pre_vs_post	S.21.08.2.Day0	S.21.08.2.Day29	4.175	0	-4.175
OR2K2	S05-94-3	Resiquimod	pre_vs_post	S.05.94.3.Day0	S.05.94.3.Day29	4.172	0	-4.172
OR2K2	S08-81-3	Resiquimod	pre_vs_post	S.08.81.3.Day0	S.08.81.3.Day29	4.91	4.273	-0.637
OR2K2	S13-23-3	Resiquimod	pre_vs_post	S.13.23.3.Day0	S.13.23.3.Day29	2.143	0	-2.143
OR2K2	S15-99-3	Resiquimod	pre_vs_post	S.15.99.3.Day0	S.15.99.3.Day29	4.86	0	-4.86
OR2K2	S17-70-3	Resiquimod	pre_vs_post	S.17.70.3.Day0	S.17.70.3.Day35	0	1.261	1.261
OR2K2	S20-75-3	Resiquimod	pre_vs_post	S.20.75.3.Day0	S.20.75.3.Day29	0	0	0
OR2K2	S23-64-3	Resiquimod	pre_vs_post	S.23.64.3.Day0	S.23.64.3.Day29	4.377	1.972	-2.405
OR2K2	S26-59-3	Resiquimod	pre_vs_post	S.26.59.3.Day0	S.26.59.3.Day29	3.428	0	-3.428
PHACTR3	S02-22-1	Placebo	pre_vs_post	S.02.22.1.Day0	S.02.22.1.Day15	3.533	0	-3.533
PHACTR3	S06-44-1	Placebo	pre_vs_post	S.06.44.1.Day0	S.06.44.1.Day15	6.504	6.633	0.129
PHACTR3	S09-33-1	Placebo	pre_vs_post	S.09.33.1.Day0	S.09.33.1.Day29	6.414	1.988	-4.426
PHACTR3	S12-26-1	Placebo	pre_vs_post	S.12.26.1.Day0	S.12.26.1.Day29	0	3.857	3.857
PHACTR3	S22-04-1	Placebo	pre_vs_post	S.22.04.1.Day0	S.22.04.1.Day27	1.294	1.315	0.021
PHACTR3	S01-49-2	PolyICLC	pre_vs_post	S.01.49.2.Day0	S.01.49.2.Day29	6.62	0	-6.62
PHACTR3	S03-05-2	PolyICLC	pre_vs_post	S.03.05.2.Day0	S.03.05.2.Day29	6.513	3.772	-2.742
PHACTR3	S07-87-2	PolyICLC	pre_vs_post	S.07.87.2.Day0	S.07.87.2.Day29	5.54	1.839	-3.701
PHACTR3	S10-18-2	PolyICLC	pre_vs_post	S.10.18.2.Day0	S.10.18.2.Day29	5.659	0	-5.659
PHACTR3	S11-58-2	PolyICLC	pre_vs_post	S.11.58.2.Day0	S.11.58.2.Day29	4.604	1.42	-3.184
PHACTR3	S16-07-2	PolyICLC	pre_vs_post	S.16.07.2.Day0	S.16.07.2.Day29	5.73	1.786	-3.944
PHACTR3	S18-53-2	PolyICLC	pre_vs_post	S.18.53.2.Day0	S.18.53.2.Day29	4.246	0	-4.246
PHACTR3	S21-08-2	PolyICLC	pre_vs_post	S.21.08.2.Day0	S.21.08.2.Day29	5.742	1.948	-3.795
PHACTR3	S05-94-3	Resiquimod	pre_vs_post	S.05.94.3.Day0	S.05.94.3.Day29	6.74	1.321	-5.42
PHACTR3	S08-81-3	Resiquimod	pre_vs_post	S.08.81.3.Day0	S.08.81.3.Day29	6.659	5.145	-1.514
PHACTR3	S13-23-3	Resiquimod	pre_vs_post	S.13.23.3.Day0	S.13.23.3.Day29	2.97	0	-2.97
PHACTR3	S15-99-3	Resiquimod	pre_vs_post	S.15.99.3.Day0	S.15.99.3.Day29	6.627	0	-6.627
PHACTR3	S17-70-3	Resiquimod	pre_vs_post	S.17.70.3.Day0	S.17.70.3.Day35	1.531	3.763	2.232
PHACTR3	S20-75-3	Resiquimod	pre_vs_post	S.20.75.3.Day0	S.20.75.3.Day29	1.625	1.31	-0.315
PHACTR3	S23-64-3	Resiquimod	pre_vs_post	S.23.64.3.Day0	S.23.64.3.Day29	6.474	5.008	-1.467
PHACTR3	S26-59-3	Resiquimod	pre_vs_post	S.26.59.3.Day0	S.26.59.3.Day29	5.653	1.867	-3.787
PHACTR2	S02-22-1	Placebo	pre_vs_post	S.02.22.1.Day0	S.02.22.1.Day15	0	1.078	1.078
PHACTR2	S06-44-1	Placebo	pre_vs_post	S.06.44.1.Day0	S.06.44.1.Day15	7.087	6.922	-0.165
PHACTR2	S09-33-1	Placebo	pre_vs_post	S.09.33.1.Day0	S.09.33.1.Day29	6.945	0	-6.945
PHACTR2	S12-26-1	Placebo	pre_vs_post	S.12.26.1.Day0	S.12.26.1.Day29	2.341	2.953	0.612
PHACTR2	S22-04-1	Placebo	pre_vs_post	S.22.04.1.Day0	S.22.04.1.Day27	1.294	1.315	0.021
PHACTR2	S01-49-2	PolyICLC	pre_vs_post	S.01.49.2.Day0	S.01.49.2.Day29	6.913	1.668	-5.245
PHACTR2	S03-05-2	PolyICLC	pre_vs_post	S.03.05.2.Day0	S.03.05.2.Day29	7.15	4.555	-2.595
PHACTR2	S07-87-2	PolyICLC	pre_vs_post	S.07.87.2.Day0	S.07.87.2.Day29	6.146	1.839	-4.307
PHACTR2	S10-18-2	PolyICLC	pre_vs_post	S.10.18.2.Day0	S.10.18.2.Day29	5.901	1.493	-4.408
PHACTR2	S11-58-2	PolyICLC	pre_vs_post	S.11.58.2.Day0	S.11.58.2.Day29	5.004	1.42	-3.584
PHACTR2	S16-07-2	PolyICLC	pre_vs_post	S.16.07.2.Day0	S.16.07.2.Day29	6.393	0	-6.393
PHACTR2	S18-53-2	PolyICLC	pre_vs_post	S.18.53.2.Day0	S.18.53.2.Day29	5.208	2.559	-2.649
PHACTR2	S21-08-2	PolyICLC	pre_vs_post	S.21.08.2.Day0	S.21.08.2.Day29	6.603	3.259	-3.344
PHACTR2	S05-94-3	Resiquimod	pre_vs_post	S.05.94.3.Day0	S.05.94.3.Day29	6.901	1.321	-5.581
PHACTR2	S08-81-3	Resiquimod	pre_vs_post	S.08.81.3.Day0	S.08.81.3.Day29	7.257	5.618	-1.638
PHACTR2	S13-23-3	Resiquimod	pre_vs_post	S.13.23.3.Day0	S.13.23.3.Day29	4.307	0	-4.307
PHACTR2	S15-99-3	Resiquimod	pre_vs_post	S.15.99.3.Day0	S.15.99.3.Day29	7.051	0	-7.051
PHACTR2	S17-70-3	Resiquimod	pre_vs_post	S.17.70.3.Day0	S.17.70.3.Day35	2.256	3.763	1.507
PHACTR2	S20-75-3	Resiquimod	pre_vs_post	S.20.75.3.Day0	S.20.75.3.Day29	2.37	0	-2.37
PHACTR2	S23-64-3	Resiquimod	pre_vs_post	S.23.64.3.Day0	S.23.64.3.Day29	6.884	5.518	-1.367
PHACTR2	S26-59-3	Resiquimod	pre_vs_post	S.26.59.3.Day0	S.26.59.3.Day29	5.945	1.867	-4.079
KRTAP2-3	S02-22-1	Placebo	pre_vs_post	S.02.22.1.Day0	S.02.22.1.Day15	0	0	0
KRTAP2-3	S06-44-1	Placebo	pre_vs_post	S.06.44.1.Day0	S.06.44.1.Day15	3.389	2.912	-0.477
KRTAP2-3	S09-33-1	Placebo	pre_vs_post	S.09.33.1.Day0	S.09.33.1.Day29	2.566	0	-2.566
KRTAP2-3	S12-26-1	Placebo	pre_vs_post	S.12.26.1.Day0	S.12.26.1.Day29	0	0	0
KRTAP2-3	S22-04-1	Placebo	pre_vs_post	S.22.04.1.Day0	S.22.04.1.Day27	0	0	0
KRTAP2-3	S01-49-2	PolyICLC	pre_vs_post	S.01.49.2.Day0	S.01.49.2.Day29	4.36	0	-4.36
KRTAP2-3	S03-05-2	PolyICLC	pre_vs_post	S.03.05.2.Day0	S.03.05.2.Day29	1.153	0	-1.153
KRTAP2-3	S07-87-2	PolyICLC	pre_vs_post	S.07.87.2.Day0	S.07.87.2.Day29	1.596	0	-1.596
KRTAP2-3	S10-18-2	PolyICLC	pre_vs_post	S.10.18.2.Day0	S.10.18.2.Day29	2.288	0	-2.288
KRTAP2-3	S11-58-2	PolyICLC	pre_vs_post	S.11.58.2.Day0	S.11.58.2.Day29	1.077	0	-1.077
KRTAP2-3	S16-07-2	PolyICLC	pre_vs_post	S.16.07.2.Day0	S.16.07.2.Day29	1.06	0	-1.06
KRTAP2-3	S18-53-2	PolyICLC	pre_vs_post	S.18.53.2.Day0	S.18.53.2.Day29	2.094	0	-2.094
KRTAP2-3	S21-08-2	PolyICLC	pre_vs_post	S.21.08.2.Day0	S.21.08.2.Day29	0	0	0
KRTAP2-3	S05-94-3	Resiquimod	pre_vs_post	S.05.94.3.Day0	S.05.94.3.Day29	1.532	0	-1.532
KRTAP2-3	S08-81-3	Resiquimod	pre_vs_post	S.08.81.3.Day0	S.08.81.3.Day29	2.919	2.481	-0.438
KRTAP2-3	S13-23-3	Resiquimod	pre_vs_post	S.13.23.3.Day0	S.13.23.3.Day29	0	0	0
KRTAP2-3	S15-99-3	Resiquimod	pre_vs_post	S.15.99.3.Day0	S.15.99.3.Day29	4.91	0	-4.91
KRTAP2-3	S17-70-3	Resiquimod	pre_vs_post	S.17.70.3.Day0	S.17.70.3.Day35	0	1.261	1.261
KRTAP2-3	S20-75-3	Resiquimod	pre_vs_post	S.20.75.3.Day0	S.20.75.3.Day29	0	0	0
KRTAP2-3	S23-64-3	Resiquimod	pre_vs_post	S.23.64.3.Day0	S.23.64.3.Day29	0.287	0	-0.287
KRTAP2-3	S26-59-3	Resiquimod	pre_vs_post	S.26.59.3.Day0	S.26.59.3.Day29	0	0	0
KRTAP2-2	S02-22-1	Placebo	pre_vs_post	S.02.22.1.Day0	S.02.22.1.Day15	0	0	0
KRTAP2-2	S06-44-1	Placebo	pre_vs_post	S.06.44.1.Day0	S.06.44.1.Day15	2.67	3.312	0.642
KRTAP2-2	S09-33-1	Placebo	pre_vs_post	S.09.33.1.Day0	S.09.33.1.Day29	1.11	0	-1.11
KRTAP2-2	S12-26-1	Placebo	pre_vs_post	S.12.26.1.Day0	S.12.26.1.Day29	0	0	0
KRTAP2-2	S22-04-1	Placebo	pre_vs_post	S.22.04.1.Day0	S.22.04.1.Day27	0	0	0
KRTAP2-2	S01-49-2	PolyICLC	pre_vs_post	S.01.49.2.Day0	S.01.49.2.Day29	2.119	0	-2.119
KRTAP2-2	S03-05-2	PolyICLC	pre_vs_post	S.03.05.2.Day0	S.03.05.2.Day29	1.035	0	-1.035
KRTAP2-2	S07-87-2	PolyICLC	pre_vs_post	S.07.87.2.Day0	S.07.87.2.Day29	0.591	0	-0.591
KRTAP2-2	S10-18-2	PolyICLC	pre_vs_post	S.10.18.2.Day0	S.10.18.2.Day29	0.571	0	-0.571
KRTAP2-2	S11-58-2	PolyICLC	pre_vs_post	S.11.58.2.Day0	S.11.58.2.Day29	0	0	0
KRTAP2-2	S16-07-2	PolyICLC	pre_vs_post	S.16.07.2.Day0	S.16.07.2.Day29	1.06	0	-1.06
KRTAP2-2	S18-53-2	PolyICLC	pre_vs_post	S.18.53.2.Day0	S.18.53.2.Day29	0	0	0
KRTAP2-2	S21-08-2	PolyICLC	pre_vs_post	S.21.08.2.Day0	S.21.08.2.Day29	0.75	0	-0.75
KRTAP2-2	S05-94-3	Resiquimod	pre_vs_post	S.05.94.3.Day0	S.05.94.3.Day29	2.159	0	-2.159
KRTAP2-2	S08-81-3	Resiquimod	pre_vs_post	S.08.81.3.Day0	S.08.81.3.Day29	1.931	0	-1.931
KRTAP2-2	S13-23-3	Resiquimod	pre_vs_post	S.13.23.3.Day0	S.13.23.3.Day29	0	0	0
KRTAP2-2	S15-99-3	Resiquimod	pre_vs_post	S.15.99.3.Day0	S.15.99.3.Day29	2.01	0	-2.01
KRTAP2-2	S17-70-3	Resiquimod	pre_vs_post	S.17.70.3.Day0	S.17.70.3.Day35	0	0	0
KRTAP2-2	S20-75-3	Resiquimod	pre_vs_post	S.20.75.3.Day0	S.20.75.3.Day29	0	0	0
KRTAP2-2	S23-64-3	Resiquimod	pre_vs_post	S.23.64.3.Day0	S.23.64.3.Day29	2.175	1.56	-0.615
KRTAP2-2	S26-59-3	Resiquimod	pre_vs_post	S.26.59.3.Day0	S.26.59.3.Day29	1.611	0	-1.611
KRTAP2-1	S02-22-1	Placebo	pre_vs_post	S.02.22.1.Day0	S.02.22.1.Day15	0	0	0
KRTAP2-1	S06-44-1	Placebo	pre_vs_post	S.06.44.1.Day0	S.06.44.1.Day15	3.919	4.129	0.21
KRTAP2-1	S09-33-1	Placebo	pre_vs_post	S.09.33.1.Day0	S.09.33.1.Day29	3.811	0	-3.811
KRTAP2-1	S12-26-1	Placebo	pre_vs_post	S.12.26.1.Day0	S.12.26.1.Day29	0	1.232	1.232
KRTAP2-1	S22-04-1	Placebo	pre_vs_post	S.22.04.1.Day0	S.22.04.1.Day27	0	0	0
KRTAP2-1	S01-49-2	PolyICLC	pre_vs_post	S.01.49.2.Day0	S.01.49.2.Day29	5.164	1.668	-3.496
KRTAP2-1	S03-05-2	PolyICLC	pre_vs_post	S.03.05.2.Day0	S.03.05.2.Day29	3.454	1.931	-1.523
KRTAP2-1	S07-87-2	PolyICLC	pre_vs_post	S.07.87.2.Day0	S.07.87.2.Day29	1.596	0	-1.596
KRTAP2-1	S10-18-2	PolyICLC	pre_vs_post	S.10.18.2.Day0	S.10.18.2.Day29	1.777	0	-1.777
KRTAP2-1	S11-58-2	PolyICLC	pre_vs_post	S.11.58.2.Day0	S.11.58.2.Day29	0	0	0
KRTAP2-1	S16-07-2	PolyICLC	pre_vs_post	S.16.07.2.Day0	S.16.07.2.Day29	1.893	0	-1.893
KRTAP2-1	S18-53-2	PolyICLC	pre_vs_post	S.18.53.2.Day0	S.18.53.2.Day29	2.562	0	-2.562
KRTAP2-1	S21-08-2	PolyICLC	pre_vs_post	S.21.08.2.Day0	S.21.08.2.Day29	2.836	0	-2.836
KRTAP2-1	S05-94-3	Resiquimod	pre_vs_post	S.05.94.3.Day0	S.05.94.3.Day29	4.338	0	-4.338
KRTAP2-1	S08-81-3	Resiquimod	pre_vs_post	S.08.81.3.Day0	S.08.81.3.Day29	4.21	3.45	-0.76
KRTAP2-1	S13-23-3	Resiquimod	pre_vs_post	S.13.23.3.Day0	S.13.23.3.Day29	3.255	0	-3.255
KRTAP2-1	S15-99-3	Resiquimod	pre_vs_post	S.15.99.3.Day0	S.15.99.3.Day29	4.735	0	-4.735
KRTAP2-1	S17-70-3	Resiquimod	pre_vs_post	S.17.70.3.Day0	S.17.70.3.Day35	0	0	0
KRTAP2-1	S20-75-3	Resiquimod	pre_vs_post	S.20.75.3.Day0	S.20.75.3.Day29	0	0	0
KRTAP2-1	S23-64-3	Resiquimod	pre_vs_post	S.23.64.3.Day0	S.23.64.3.Day29	3.006	2.292	-0.714
KRTAP2-1	S26-59-3	Resiquimod	pre_vs_post	S.26.59.3.Day0	S.26.59.3.Day29	1.835	0	-1.835
KRTAP2-4	S02-22-1	Placebo	pre_vs_post	S.02.22.1.Day0	S.02.22.1.Day15	0	0	0
KRTAP2-4	S06-44-1	Placebo	pre_vs_post	S.06.44.1.Day0	S.06.44.1.Day15	3.206	3.625	0.42
KRTAP2-4	S09-33-1	Placebo	pre_vs_post	S.09.33.1.Day0	S.09.33.1.Day29	1.962	0	-1.962
KRTAP2-4	S12-26-1	Placebo	pre_vs_post	S.12.26.1.Day0	S.12.26.1.Day29	0	1.232	1.232
KRTAP2-4	S22-04-1	Placebo	pre_vs_post	S.22.04.1.Day0	S.22.04.1.Day27	0	0	0
KRTAP2-4	S01-49-2	PolyICLC	pre_vs_post	S.01.49.2.Day0	S.01.49.2.Day29	3.344	0	-3.344
KRTAP2-4	S03-05-2	PolyICLC	pre_vs_post	S.03.05.2.Day0	S.03.05.2.Day29	3.06	0	-3.06
KRTAP2-4	S07-87-2	PolyICLC	pre_vs_post	S.07.87.2.Day0	S.07.87.2.Day29	2.183	0	-2.183
KRTAP2-4	S10-18-2	PolyICLC	pre_vs_post	S.10.18.2.Day0	S.10.18.2.Day29	0.571	0	-0.571
KRTAP2-4	S11-58-2	PolyICLC	pre_vs_post	S.11.58.2.Day0	S.11.58.2.Day29	0	0	0
KRTAP2-4	S16-07-2	PolyICLC	pre_vs_post	S.16.07.2.Day0	S.16.07.2.Day29	2.089	0	-2.089
KRTAP2-4	S18-53-2	PolyICLC	pre_vs_post	S.18.53.2.Day0	S.18.53.2.Day29	0	0	0
KRTAP2-4	S21-08-2	PolyICLC	pre_vs_post	S.21.08.2.Day0	S.21.08.2.Day29	1.607	0	-1.607
KRTAP2-4	S05-94-3	Resiquimod	pre_vs_post	S.05.94.3.Day0	S.05.94.3.Day29	3.099	0	-3.099
KRTAP2-4	S08-81-3	Resiquimod	pre_vs_post	S.08.81.3.Day0	S.08.81.3.Day29	2.659	2.481	-0.178
KRTAP2-4	S13-23-3	Resiquimod	pre_vs_post	S.13.23.3.Day0	S.13.23.3.Day29	3.255	0	-3.255
KRTAP2-4	S15-99-3	Resiquimod	pre_vs_post	S.15.99.3.Day0	S.15.99.3.Day29	3.275	0	-3.275
KRTAP2-4	S17-70-3	Resiquimod	pre_vs_post	S.17.70.3.Day0	S.17.70.3.Day35	0	0	0
KRTAP2-4	S20-75-3	Resiquimod	pre_vs_post	S.20.75.3.Day0	S.20.75.3.Day29	0	0	0
KRTAP2-4	S23-64-3	Resiquimod	pre_vs_post	S.23.64.3.Day0	S.23.64.3.Day29	1.464	0	-1.464
KRTAP2-4	S26-59-3	Resiquimod	pre_vs_post	S.26.59.3.Day0	S.26.59.3.Day29	2.2	0	-2.2
CASP5	S02-22-1	Placebo	pre_vs_post	S.02.22.1.Day0	S.02.22.1.Day15	0	1.688	1.688
CASP5	S06-44-1	Placebo	pre_vs_post	S.06.44.1.Day0	S.06.44.1.Day15	6.243	6.088	-0.155
CASP5	S09-33-1	Placebo	pre_vs_post	S.09.33.1.Day0	S.09.33.1.Day29	6.333	1.313	-5.021
CASP5	S12-26-1	Placebo	pre_vs_post	S.12.26.1.Day0	S.12.26.1.Day29	3.481	2.677	-0.804
CASP5	S22-04-1	Placebo	pre_vs_post	S.22.04.1.Day0	S.22.04.1.Day27	0	0	0
CASP5	S01-49-2	PolyICLC	pre_vs_post	S.01.49.2.Day0	S.01.49.2.Day29	6.294	0	-6.294
CASP5	S03-05-2	PolyICLC	pre_vs_post	S.03.05.2.Day0	S.03.05.2.Day29	6.532	3.913	-2.619
CASP5	S07-87-2	PolyICLC	pre_vs_post	S.07.87.2.Day0	S.07.87.2.Day29	5.264	1.195	-4.069
CASP5	S10-18-2	PolyICLC	pre_vs_post	S.10.18.2.Day0	S.10.18.2.Day29	5.791	0	-5.791
CASP5	S11-58-2	PolyICLC	pre_vs_post	S.11.58.2.Day0	S.11.58.2.Day29	4.313	2.591	-1.722
CASP5	S16-07-2	PolyICLC	pre_vs_post	S.16.07.2.Day0	S.16.07.2.Day29	5.575	0	-5.575
CASP5	S18-53-2	PolyICLC	pre_vs_post	S.18.53.2.Day0	S.18.53.2.Day29	2.562	1.395	-1.166
CASP5	S21-08-2	PolyICLC	pre_vs_post	S.21.08.2.Day0	S.21.08.2.Day29	5.899	2.747	-3.152
CASP5	S05-94-3	Resiquimod	pre_vs_post	S.05.94.3.Day0	S.05.94.3.Day29	5.98	2.805	-3.174
CASP5	S08-81-3	Resiquimod	pre_vs_post	S.08.81.3.Day0	S.08.81.3.Day29	6.448	5.113	-1.334
CASP5	S13-23-3	Resiquimod	pre_vs_post	S.13.23.3.Day0	S.13.23.3.Day29	2.97	0	-2.97
CASP5	S15-99-3	Resiquimod	pre_vs_post	S.15.99.3.Day0	S.15.99.3.Day29	6.488	1.767	-4.721
CASP5	S17-70-3	Resiquimod	pre_vs_post	S.17.70.3.Day0	S.17.70.3.Day35	3.097	3.904	0.807
CASP5	S20-75-3	Resiquimod	pre_vs_post	S.20.75.3.Day0	S.20.75.3.Day29	0	3.07	3.07
CASP5	S23-64-3	Resiquimod	pre_vs_post	S.23.64.3.Day0	S.23.64.3.Day29	6.63	5.008	-1.622
CASP5	S26-59-3	Resiquimod	pre_vs_post	S.26.59.3.Day0	S.26.59.3.Day29	4.871	1.216	-3.655
VMP1	S02-22-1	Placebo	pre_vs_post	S.02.22.1.Day0	S.02.22.1.Day15	2.468	0	-2.468
VMP1	S06-44-1	Placebo	pre_vs_post	S.06.44.1.Day0	S.06.44.1.Day15	4.454	4.566	0.111
VMP1	S09-33-1	Placebo	pre_vs_post	S.09.33.1.Day0	S.09.33.1.Day29	4.727	0	-4.727
VMP1	S12-26-1	Placebo	pre_vs_post	S.12.26.1.Day0	S.12.26.1.Day29	0	2.953	2.953
VMP1	S22-04-1	Placebo	pre_vs_post	S.22.04.1.Day0	S.22.04.1.Day27	0	0	0
VMP1	S01-49-2	PolyICLC	pre_vs_post	S.01.49.2.Day0	S.01.49.2.Day29	4.69	0	-4.69
VMP1	S03-05-2	PolyICLC	pre_vs_post	S.03.05.2.Day0	S.03.05.2.Day29	4.899	2.384	-2.515
VMP1	S07-87-2	PolyICLC	pre_vs_post	S.07.87.2.Day0	S.07.87.2.Day29	2.473	2.283	-0.19
VMP1	S10-18-2	PolyICLC	pre_vs_post	S.10.18.2.Day0	S.10.18.2.Day29	3.546	0	-3.546
VMP1	S11-58-2	PolyICLC	pre_vs_post	S.11.58.2.Day0	S.11.58.2.Day29	2.444	0	-2.444
VMP1	S16-07-2	PolyICLC	pre_vs_post	S.16.07.2.Day0	S.16.07.2.Day29	3.429	1.786	-1.643
VMP1	S18-53-2	PolyICLC	pre_vs_post	S.18.53.2.Day0	S.18.53.2.Day29	1.398	0	-1.398
VMP1	S21-08-2	PolyICLC	pre_vs_post	S.21.08.2.Day0	S.21.08.2.Day29	3.938	3.636	-0.302
VMP1	S05-94-3	Resiquimod	pre_vs_post	S.05.94.3.Day0	S.05.94.3.Day29	4.447	3.698	-0.748
VMP1	S08-81-3	Resiquimod	pre_vs_post	S.08.81.3.Day0	S.08.81.3.Day29	4.496	3.111	-1.386
VMP1	S13-23-3	Resiquimod	pre_vs_post	S.13.23.3.Day0	S.13.23.3.Day29	0	2.763	2.763
VMP1	S15-99-3	Resiquimod	pre_vs_post	S.15.99.3.Day0	S.15.99.3.Day29	4.182	0	-4.182
VMP1	S17-70-3	Resiquimod	pre_vs_post	S.17.70.3.Day0	S.17.70.3.Day35	1.531	2.998	1.467
VMP1	S20-75-3	Resiquimod	pre_vs_post	S.20.75.3.Day0	S.20.75.3.Day29	0	1.31	1.31
VMP1	S23-64-3	Resiquimod	pre_vs_post	S.23.64.3.Day0	S.23.64.3.Day29	4.82	4.212	-0.608
VMP1	S26-59-3	Resiquimod	pre_vs_post	S.26.59.3.Day0	S.26.59.3.Day29	3.894	0	-3.894
NR1D2	S02-22-1	Placebo	pre_vs_post	S.02.22.1.Day0	S.02.22.1.Day15	0	0	0
NR1D2	S06-44-1	Placebo	pre_vs_post	S.06.44.1.Day0	S.06.44.1.Day15	4.454	4.832	0.378
NR1D2	S09-33-1	Placebo	pre_vs_post	S.09.33.1.Day0	S.09.33.1.Day29	4.542	1.313	-3.23
NR1D2	S12-26-1	Placebo	pre_vs_post	S.12.26.1.Day0	S.12.26.1.Day29	0	2.335	2.335
NR1D2	S22-04-1	Placebo	pre_vs_post	S.22.04.1.Day0	S.22.04.1.Day27	0	0	0
NR1D2	S01-49-2	PolyICLC	pre_vs_post	S.01.49.2.Day0	S.01.49.2.Day29	4.589	0	-4.589
NR1D2	S03-05-2	PolyICLC	pre_vs_post	S.03.05.2.Day0	S.03.05.2.Day29	5.223	1.267	-3.956
NR1D2	S07-87-2	PolyICLC	pre_vs_post	S.07.87.2.Day0	S.07.87.2.Day29	3.475	0	-3.475
NR1D2	S10-18-2	PolyICLC	pre_vs_post	S.10.18.2.Day0	S.10.18.2.Day29	3.354	0	-3.354
NR1D2	S11-58-2	PolyICLC	pre_vs_post	S.11.58.2.Day0	S.11.58.2.Day29	2.444	1.42	-1.024
NR1D2	S16-07-2	PolyICLC	pre_vs_post	S.16.07.2.Day0	S.16.07.2.Day29	4.199	0	-4.199
NR1D2	S18-53-2	PolyICLC	pre_vs_post	S.18.53.2.Day0	S.18.53.2.Day29	2.914	1.395	-1.519
NR1D2	S21-08-2	PolyICLC	pre_vs_post	S.21.08.2.Day0	S.21.08.2.Day29	4.378	0	-4.378
NR1D2	S05-94-3	Resiquimod	pre_vs_post	S.05.94.3.Day0	S.05.94.3.Day29	4.586	0	-4.586
NR1D2	S08-81-3	Resiquimod	pre_vs_post	S.08.81.3.Day0	S.08.81.3.Day29	5.358	2.481	-2.877
NR1D2	S13-23-3	Resiquimod	pre_vs_post	S.13.23.3.Day0	S.13.23.3.Day29	0	0	0
NR1D2	S15-99-3	Resiquimod	pre_vs_post	S.15.99.3.Day0	S.15.99.3.Day29	4.645	0	-4.645
NR1D2	S17-70-3	Resiquimod	pre_vs_post	S.17.70.3.Day0	S.17.70.3.Day35	1.531	2.376	0.846
NR1D2	S20-75-3	Resiquimod	pre_vs_post	S.20.75.3.Day0	S.20.75.3.Day29	0	2.443	2.443
NR1D2	S23-64-3	Resiquimod	pre_vs_post	S.23.64.3.Day0	S.23.64.3.Day29	4.629	3.288	-1.341
NR1D2	S26-59-3	Resiquimod	pre_vs_post	S.26.59.3.Day0	S.26.59.3.Day29	3.205	0	-3.205
PLPBP	S02-22-1	Placebo	pre_vs_post	S.02.22.1.Day0	S.02.22.1.Day15	0	0	0
PLPBP	S06-44-1	Placebo	pre_vs_post	S.06.44.1.Day0	S.06.44.1.Day15	4.642	4.457	-0.185
PLPBP	S09-33-1	Placebo	pre_vs_post	S.09.33.1.Day0	S.09.33.1.Day29	4.309	0	-4.309
PLPBP	S12-26-1	Placebo	pre_vs_post	S.12.26.1.Day0	S.12.26.1.Day29	0	0	0
PLPBP	S22-04-1	Placebo	pre_vs_post	S.22.04.1.Day0	S.22.04.1.Day27	1.294	2.449	1.155
PLPBP	S01-49-2	PolyICLC	pre_vs_post	S.01.49.2.Day0	S.01.49.2.Day29	4.421	1.668	-2.753
PLPBP	S03-05-2	PolyICLC	pre_vs_post	S.03.05.2.Day0	S.03.05.2.Day29	4.48	1.267	-3.213
PLPBP	S07-87-2	PolyICLC	pre_vs_post	S.07.87.2.Day0	S.07.87.2.Day29	3.337	2.622	-0.715
PLPBP	S10-18-2	PolyICLC	pre_vs_post	S.10.18.2.Day0	S.10.18.2.Day29	2.963	2.21	-0.753
PLPBP	S11-58-2	PolyICLC	pre_vs_post	S.11.58.2.Day0	S.11.58.2.Day29	1.077	1.42	0.342
PLPBP	S16-07-2	PolyICLC	pre_vs_post	S.16.07.2.Day0	S.16.07.2.Day29	2.684	0	-2.684
PLPBP	S18-53-2	PolyICLC	pre_vs_post	S.18.53.2.Day0	S.18.53.2.Day29	2.094	2.091	-0.003
PLPBP	S21-08-2	PolyICLC	pre_vs_post	S.21.08.2.Day0	S.21.08.2.Day29	3.655	0	-3.655
PLPBP	S05-94-3	Resiquimod	pre_vs_post	S.05.94.3.Day0	S.05.94.3.Day29	4.488	1.998	-2.489
PLPBP	S08-81-3	Resiquimod	pre_vs_post	S.08.81.3.Day0	S.08.81.3.Day29	4.818	2.666	-2.151
PLPBP	S13-23-3	Resiquimod	pre_vs_post	S.13.23.3.Day0	S.13.23.3.Day29	1.438	0	-1.438
PLPBP	S15-99-3	Resiquimod	pre_vs_post	S.15.99.3.Day0	S.15.99.3.Day29	4.656	0	-4.656
PLPBP	S17-70-3	Resiquimod	pre_vs_post	S.17.70.3.Day0	S.17.70.3.Day35	0	1.261	1.261
PLPBP	S20-75-3	Resiquimod	pre_vs_post	S.20.75.3.Day0	S.20.75.3.Day29	1.625	0	-1.625
PLPBP	S23-64-3	Resiquimod	pre_vs_post	S.23.64.3.Day0	S.23.64.3.Day29	4.704	0.981	-3.722
PLPBP	S26-59-3	Resiquimod	pre_vs_post	S.26.59.3.Day0	S.26.59.3.Day29	2.353	1.867	-0.487
OGFR	S02-22-1	Placebo	pre_vs_post	S.02.22.1.Day0	S.02.22.1.Day15	9.376	8.321	-1.055
OGFR	S06-44-1	Placebo	pre_vs_post	S.06.44.1.Day0	S.06.44.1.Day15	7.944	8.161	0.217
OGFR	S09-33-1	Placebo	pre_vs_post	S.09.33.1.Day0	S.09.33.1.Day29	8.014	8.59	0.576
OGFR	S12-26-1	Placebo	pre_vs_post	S.12.26.1.Day0	S.12.26.1.Day29	8.952	8.823	-0.129
OGFR	S22-04-1	Placebo	pre_vs_post	S.22.04.1.Day0	S.22.04.1.Day27	8.525	8.8	0.275
OGFR	S01-49-2	PolyICLC	pre_vs_post	S.01.49.2.Day0	S.01.49.2.Day29	7.51	9.732	2.222
OGFR	S03-05-2	PolyICLC	pre_vs_post	S.03.05.2.Day0	S.03.05.2.Day29	7.13	7.608	0.478
OGFR	S07-87-2	PolyICLC	pre_vs_post	S.07.87.2.Day0	S.07.87.2.Day29	6.811	8.821	2.01
OGFR	S10-18-2	PolyICLC	pre_vs_post	S.10.18.2.Day0	S.10.18.2.Day29	6.847	9.803	2.956
OGFR	S11-58-2	PolyICLC	pre_vs_post	S.11.58.2.Day0	S.11.58.2.Day29	7.658	9.324	1.666
OGFR	S16-07-2	PolyICLC	pre_vs_post	S.16.07.2.Day0	S.16.07.2.Day29	6.845	9.272	2.427
OGFR	S18-53-2	PolyICLC	pre_vs_post	S.18.53.2.Day0	S.18.53.2.Day29	8.488	8.883	0.396
OGFR	S21-08-2	PolyICLC	pre_vs_post	S.21.08.2.Day0	S.21.08.2.Day29	7.334	10.31	2.976
OGFR	S05-94-3	Resiquimod	pre_vs_post	S.05.94.3.Day0	S.05.94.3.Day29	7.971	9.089	1.118
OGFR	S08-81-3	Resiquimod	pre_vs_post	S.08.81.3.Day0	S.08.81.3.Day29	7.537	7.63	0.093
OGFR	S13-23-3	Resiquimod	pre_vs_post	S.13.23.3.Day0	S.13.23.3.Day29	8.776	10.034	1.258
OGFR	S15-99-3	Resiquimod	pre_vs_post	S.15.99.3.Day0	S.15.99.3.Day29	7.58	9.799	2.219
OGFR	S17-70-3	Resiquimod	pre_vs_post	S.17.70.3.Day0	S.17.70.3.Day35	8.445	8.661	0.216
OGFR	S20-75-3	Resiquimod	pre_vs_post	S.20.75.3.Day0	S.20.75.3.Day29	9.266	7.955	-1.311
OGFR	S23-64-3	Resiquimod	pre_vs_post	S.23.64.3.Day0	S.23.64.3.Day29	7.835	7.555	-0.28
OGFR	S26-59-3	Resiquimod	pre_vs_post	S.26.59.3.Day0	S.26.59.3.Day29	7.11	8.447	1.337
PTCH2	S02-22-1	Placebo	pre_vs_post	S.02.22.1.Day0	S.02.22.1.Day15	4.893	2.444	-2.449
PTCH2	S06-44-1	Placebo	pre_vs_post	S.06.44.1.Day0	S.06.44.1.Day15	8.733	8.823	0.09
PTCH2	S09-33-1	Placebo	pre_vs_post	S.09.33.1.Day0	S.09.33.1.Day29	8.384	5.916	-2.468
PTCH2	S12-26-1	Placebo	pre_vs_post	S.12.26.1.Day0	S.12.26.1.Day29	6.433	6.47	0.037
PTCH2	S22-04-1	Placebo	pre_vs_post	S.22.04.1.Day0	S.22.04.1.Day27	3.815	3.847	0.032
PTCH2	S01-49-2	PolyICLC	pre_vs_post	S.01.49.2.Day0	S.01.49.2.Day29	8.53	5.902	-2.628
PTCH2	S03-05-2	PolyICLC	pre_vs_post	S.03.05.2.Day0	S.03.05.2.Day29	8.308	5.909	-2.399
PTCH2	S07-87-2	PolyICLC	pre_vs_post	S.07.87.2.Day0	S.07.87.2.Day29	7.724	5.054	-2.67
PTCH2	S10-18-2	PolyICLC	pre_vs_post	S.10.18.2.Day0	S.10.18.2.Day29	7.831	7.155	-0.677
PTCH2	S11-58-2	PolyICLC	pre_vs_post	S.11.58.2.Day0	S.11.58.2.Day29	6.299	4.15	-2.149
PTCH2	S16-07-2	PolyICLC	pre_vs_post	S.16.07.2.Day0	S.16.07.2.Day29	7.931	3.061	-4.87
PTCH2	S18-53-2	PolyICLC	pre_vs_post	S.18.53.2.Day0	S.18.53.2.Day29	6.122	3.194	-2.928
PTCH2	S21-08-2	PolyICLC	pre_vs_post	S.21.08.2.Day0	S.21.08.2.Day29	8.489	1.948	-6.541
PTCH2	S05-94-3	Resiquimod	pre_vs_post	S.05.94.3.Day0	S.05.94.3.Day29	8.758	3.085	-5.672
PTCH2	S08-81-3	Resiquimod	pre_vs_post	S.08.81.3.Day0	S.08.81.3.Day29	8.196	7.783	-0.413
PTCH2	S13-23-3	Resiquimod	pre_vs_post	S.13.23.3.Day0	S.13.23.3.Day29	4.639	3.653	-0.987
PTCH2	S15-99-3	Resiquimod	pre_vs_post	S.15.99.3.Day0	S.15.99.3.Day29	8.758	5.815	-2.943
PTCH2	S17-70-3	Resiquimod	pre_vs_post	S.17.70.3.Day0	S.17.70.3.Day35	2.256	5.6	3.344
PTCH2	S20-75-3	Resiquimod	pre_vs_post	S.20.75.3.Day0	S.20.75.3.Day29	3.223	4.441	1.218
PTCH2	S23-64-3	Resiquimod	pre_vs_post	S.23.64.3.Day0	S.23.64.3.Day29	8.492	7.152	-1.34
PTCH2	S26-59-3	Resiquimod	pre_vs_post	S.26.59.3.Day0	S.26.59.3.Day29	7.767	4.974	-2.793
PTCH1	S02-22-1	Placebo	pre_vs_post	S.02.22.1.Day0	S.02.22.1.Day15	4.964	3.459	-1.506
PTCH1	S06-44-1	Placebo	pre_vs_post	S.06.44.1.Day0	S.06.44.1.Day15	8.94	8.943	0.002
PTCH1	S09-33-1	Placebo	pre_vs_post	S.09.33.1.Day0	S.09.33.1.Day29	8.975	1.988	-6.986
PTCH1	S12-26-1	Placebo	pre_vs_post	S.12.26.1.Day0	S.12.26.1.Day29	4.667	5.978	1.311
PTCH1	S22-04-1	Placebo	pre_vs_post	S.22.04.1.Day0	S.22.04.1.Day27	2.421	2.797	0.376
PTCH1	S01-49-2	PolyICLC	pre_vs_post	S.01.49.2.Day0	S.01.49.2.Day29	8.926	2.421	-6.505
PTCH1	S03-05-2	PolyICLC	pre_vs_post	S.03.05.2.Day0	S.03.05.2.Day29	8.977	5.874	-3.103
PTCH1	S07-87-2	PolyICLC	pre_vs_post	S.07.87.2.Day0	S.07.87.2.Day29	7.609	3.5	-4.109
PTCH1	S10-18-2	PolyICLC	pre_vs_post	S.10.18.2.Day0	S.10.18.2.Day29	7.825	3.045	-4.78
PTCH1	S11-58-2	PolyICLC	pre_vs_post	S.11.58.2.Day0	S.11.58.2.Day29	6.524	4.15	-2.375
PTCH1	S16-07-2	PolyICLC	pre_vs_post	S.16.07.2.Day0	S.16.07.2.Day29	7.629	4.181	-3.448
PTCH1	S18-53-2	PolyICLC	pre_vs_post	S.18.53.2.Day0	S.18.53.2.Day29	6.053	3.812	-2.241
PTCH1	S21-08-2	PolyICLC	pre_vs_post	S.21.08.2.Day0	S.21.08.2.Day29	8.289	2.747	-5.542
PTCH1	S05-94-3	Resiquimod	pre_vs_post	S.05.94.3.Day0	S.05.94.3.Day29	8.837	3.085	-5.751
PTCH1	S08-81-3	Resiquimod	pre_vs_post	S.08.81.3.Day0	S.08.81.3.Day29	9.046	7.161	-1.885
PTCH1	S13-23-3	Resiquimod	pre_vs_post	S.13.23.3.Day0	S.13.23.3.Day29	5.065	1.961	-3.103
PTCH1	S15-99-3	Resiquimod	pre_vs_post	S.15.99.3.Day0	S.15.99.3.Day29	9.085	3.038	-6.047
PTCH1	S17-70-3	Resiquimod	pre_vs_post	S.17.70.3.Day0	S.17.70.3.Day35	5.205	5.72	0.515
PTCH1	S20-75-3	Resiquimod	pre_vs_post	S.20.75.3.Day0	S.20.75.3.Day29	4.304	3.07	-1.234
PTCH1	S23-64-3	Resiquimod	pre_vs_post	S.23.64.3.Day0	S.23.64.3.Day29	8.928	6.996	-1.932
PTCH1	S26-59-3	Resiquimod	pre_vs_post	S.26.59.3.Day0	S.26.59.3.Day29	7.668	3.959	-3.709
TIMM44	S02-22-1	Placebo	pre_vs_post	S.02.22.1.Day0	S.02.22.1.Day15	3.868	0	-3.868
TIMM44	S06-44-1	Placebo	pre_vs_post	S.06.44.1.Day0	S.06.44.1.Day15	6.708	6.603	-0.105
TIMM44	S09-33-1	Placebo	pre_vs_post	S.09.33.1.Day0	S.09.33.1.Day29	6.678	2.794	-3.883
TIMM44	S12-26-1	Placebo	pre_vs_post	S.12.26.1.Day0	S.12.26.1.Day29	1.601	3.559	1.958
TIMM44	S22-04-1	Placebo	pre_vs_post	S.22.04.1.Day0	S.22.04.1.Day27	1.965	0	-1.965
TIMM44	S01-49-2	PolyICLC	pre_vs_post	S.01.49.2.Day0	S.01.49.2.Day29	6.535	1.668	-4.867
TIMM44	S03-05-2	PolyICLC	pre_vs_post	S.03.05.2.Day0	S.03.05.2.Day29	6.596	3.006	-3.591
TIMM44	S07-87-2	PolyICLC	pre_vs_post	S.07.87.2.Day0	S.07.87.2.Day29	5.082	2.622	-2.46
TIMM44	S10-18-2	PolyICLC	pre_vs_post	S.10.18.2.Day0	S.10.18.2.Day29	5.402	1.493	-3.909
TIMM44	S11-58-2	PolyICLC	pre_vs_post	S.11.58.2.Day0	S.11.58.2.Day29	4.048	0	-4.048
TIMM44	S16-07-2	PolyICLC	pre_vs_post	S.16.07.2.Day0	S.16.07.2.Day29	4.869	0	-4.869
TIMM44	S18-53-2	PolyICLC	pre_vs_post	S.18.53.2.Day0	S.18.53.2.Day29	5.003	0	-5.003
TIMM44	S21-08-2	PolyICLC	pre_vs_post	S.21.08.2.Day0	S.21.08.2.Day29	5.814	3.259	-2.555
TIMM44	S05-94-3	Resiquimod	pre_vs_post	S.05.94.3.Day0	S.05.94.3.Day29	6.55	0	-6.55
TIMM44	S08-81-3	Resiquimod	pre_vs_post	S.08.81.3.Day0	S.08.81.3.Day29	6.741	5.014	-1.727
TIMM44	S13-23-3	Resiquimod	pre_vs_post	S.13.23.3.Day0	S.13.23.3.Day29	2.143	1.961	-0.182
TIMM44	S15-99-3	Resiquimod	pre_vs_post	S.15.99.3.Day0	S.15.99.3.Day29	6.797	0	-6.797
TIMM44	S17-70-3	Resiquimod	pre_vs_post	S.17.70.3.Day0	S.17.70.3.Day35	3.385	3.23	-0.154
TIMM44	S20-75-3	Resiquimod	pre_vs_post	S.20.75.3.Day0	S.20.75.3.Day29	1.625	1.31	-0.315
TIMM44	S23-64-3	Resiquimod	pre_vs_post	S.23.64.3.Day0	S.23.64.3.Day29	6.908	4.212	-2.696
TIMM44	S26-59-3	Resiquimod	pre_vs_post	S.26.59.3.Day0	S.26.59.3.Day29	4.793	1.867	-2.926
ERGIC2	S02-22-1	Placebo	pre_vs_post	S.02.22.1.Day0	S.02.22.1.Day15	2.008	3.598	1.59
ERGIC2	S06-44-1	Placebo	pre_vs_post	S.06.44.1.Day0	S.06.44.1.Day15	4.556	4.1	-0.456
ERGIC2	S09-33-1	Placebo	pre_vs_post	S.09.33.1.Day0	S.09.33.1.Day29	4.524	0	-4.524
ERGIC2	S12-26-1	Placebo	pre_vs_post	S.12.26.1.Day0	S.12.26.1.Day29	1.601	4.874	3.273
ERGIC2	S22-04-1	Placebo	pre_vs_post	S.22.04.1.Day0	S.22.04.1.Day27	4.085	4.448	0.363
ERGIC2	S01-49-2	PolyICLC	pre_vs_post	S.01.49.2.Day0	S.01.49.2.Day29	4.284	1.668	-2.616
ERGIC2	S03-05-2	PolyICLC	pre_vs_post	S.03.05.2.Day0	S.03.05.2.Day29	4.234	3.615	-0.62
ERGIC2	S07-87-2	PolyICLC	pre_vs_post	S.07.87.2.Day0	S.07.87.2.Day29	3.716	4.518	0.802
ERGIC2	S10-18-2	PolyICLC	pre_vs_post	S.10.18.2.Day0	S.10.18.2.Day29	2.288	1.493	-0.796
ERGIC2	S11-58-2	PolyICLC	pre_vs_post	S.11.58.2.Day0	S.11.58.2.Day29	5.101	2.591	-2.51
ERGIC2	S16-07-2	PolyICLC	pre_vs_post	S.16.07.2.Day0	S.16.07.2.Day29	4.017	2.56	-1.457
ERGIC2	S18-53-2	PolyICLC	pre_vs_post	S.18.53.2.Day0	S.18.53.2.Day29	2.094	4.76	2.666
ERGIC2	S21-08-2	PolyICLC	pre_vs_post	S.21.08.2.Day0	S.21.08.2.Day29	3.49	5.997	2.507
ERGIC2	S05-94-3	Resiquimod	pre_vs_post	S.05.94.3.Day0	S.05.94.3.Day29	3.663	5.207	1.545
ERGIC2	S08-81-3	Resiquimod	pre_vs_post	S.08.81.3.Day0	S.08.81.3.Day29	4.833	3.548	-1.286
ERGIC2	S13-23-3	Resiquimod	pre_vs_post	S.13.23.3.Day0	S.13.23.3.Day29	4.307	6.197	1.89
ERGIC2	S15-99-3	Resiquimod	pre_vs_post	S.15.99.3.Day0	S.15.99.3.Day29	4.214	3.038	-1.176
ERGIC2	S17-70-3	Resiquimod	pre_vs_post	S.17.70.3.Day0	S.17.70.3.Day35	2.737	3.763	1.026
ERGIC2	S20-75-3	Resiquimod	pre_vs_post	S.20.75.3.Day0	S.20.75.3.Day29	3.962	5.551	1.588
ERGIC2	S23-64-3	Resiquimod	pre_vs_post	S.23.64.3.Day0	S.23.64.3.Day29	4.146	2.775	-1.371
ERGIC2	S26-59-3	Resiquimod	pre_vs_post	S.26.59.3.Day0	S.26.59.3.Day29	3.894	2.313	-1.581
ERGIC3	S02-22-1	Placebo	pre_vs_post	S.02.22.1.Day0	S.02.22.1.Day15	2.008	0	-2.008
ERGIC3	S06-44-1	Placebo	pre_vs_post	S.06.44.1.Day0	S.06.44.1.Day15	6.066	6.102	0.037
ERGIC3	S09-33-1	Placebo	pre_vs_post	S.09.33.1.Day0	S.09.33.1.Day29	5.902	1.988	-3.913
ERGIC3	S12-26-1	Placebo	pre_vs_post	S.12.26.1.Day0	S.12.26.1.Day29	1.601	2.953	1.352
ERGIC3	S22-04-1	Placebo	pre_vs_post	S.22.04.1.Day0	S.22.04.1.Day27	0	0	0
ERGIC3	S01-49-2	PolyICLC	pre_vs_post	S.01.49.2.Day0	S.01.49.2.Day29	6.047	2.421	-3.626
ERGIC3	S03-05-2	PolyICLC	pre_vs_post	S.03.05.2.Day0	S.03.05.2.Day29	6.112	4.042	-2.07
ERGIC3	S07-87-2	PolyICLC	pre_vs_post	S.07.87.2.Day0	S.07.87.2.Day29	5.206	0	-5.206
ERGIC3	S10-18-2	PolyICLC	pre_vs_post	S.10.18.2.Day0	S.10.18.2.Day29	5.351	1.493	-3.858
ERGIC3	S11-58-2	PolyICLC	pre_vs_post	S.11.58.2.Day0	S.11.58.2.Day29	4.536	0	-4.536
ERGIC3	S16-07-2	PolyICLC	pre_vs_post	S.16.07.2.Day0	S.16.07.2.Day29	5.473	1.786	-3.687
ERGIC3	S18-53-2	PolyICLC	pre_vs_post	S.18.53.2.Day0	S.18.53.2.Day29	4.116	0	-4.116
ERGIC3	S21-08-2	PolyICLC	pre_vs_post	S.21.08.2.Day0	S.21.08.2.Day29	5.779	1.948	-3.831
ERGIC3	S05-94-3	Resiquimod	pre_vs_post	S.05.94.3.Day0	S.05.94.3.Day29	6.001	0	-6.001
ERGIC3	S08-81-3	Resiquimod	pre_vs_post	S.08.81.3.Day0	S.08.81.3.Day29	6.212	5.427	-0.786
ERGIC3	S13-23-3	Resiquimod	pre_vs_post	S.13.23.3.Day0	S.13.23.3.Day29	4.034	0	-4.034
ERGIC3	S15-99-3	Resiquimod	pre_vs_post	S.15.99.3.Day0	S.15.99.3.Day29	6.044	0	-6.044
ERGIC3	S17-70-3	Resiquimod	pre_vs_post	S.17.70.3.Day0	S.17.70.3.Day35	0	3.904	3.904
ERGIC3	S20-75-3	Resiquimod	pre_vs_post	S.20.75.3.Day0	S.20.75.3.Day29	0	1.985	1.985
ERGIC3	S23-64-3	Resiquimod	pre_vs_post	S.23.64.3.Day0	S.23.64.3.Day29	6.093	5.051	-1.042
ERGIC3	S26-59-3	Resiquimod	pre_vs_post	S.26.59.3.Day0	S.26.59.3.Day29	5.378	2.654	-2.724
ERGIC1	S02-22-1	Placebo	pre_vs_post	S.02.22.1.Day0	S.02.22.1.Day15	2.468	1.078	-1.39
ERGIC1	S06-44-1	Placebo	pre_vs_post	S.06.44.1.Day0	S.06.44.1.Day15	6.81	6.525	-0.286
ERGIC1	S09-33-1	Placebo	pre_vs_post	S.09.33.1.Day0	S.09.33.1.Day29	6.726	3.308	-3.418
[truncated: 347,674+ more rows]

## Sheet: D-GSVA_diff_by_Sample
Supplementary Data 2D. Patient level GSVA gene set score change in pre- vs. post-treatment samples (computed over c2 cgp, c6, c7 and hallmark subsets of MSigDB). This is the raw data for the GSVA score boxplots.
GeneSet	patient_id	therapy_type	comparison_category	reference_sample_name	target_sample_name	value_in_reference	value_in_target	GSVA_diff
c2_cgp:NAKAMURA_CANCER_MICROENVIRONMENT_UP	S02-22-1	Placebo	pre_vs_post	S.02.22.1.Day0	S.02.22.1.Day15	-0.284	0.085	0.369
c2_cgp:NAKAMURA_CANCER_MICROENVIRONMENT_UP	S06-44-1	Placebo	pre_vs_post	S.06.44.1.Day0	S.06.44.1.Day15	0.409	0.407	-0.002
c2_cgp:NAKAMURA_CANCER_MICROENVIRONMENT_UP	S09-33-1	Placebo	pre_vs_post	S.09.33.1.Day0	S.09.33.1.Day29	0.108	-0.275	-0.383
c2_cgp:NAKAMURA_CANCER_MICROENVIRONMENT_UP	S12-26-1	Placebo	pre_vs_post	S.12.26.1.Day0	S.12.26.1.Day29	-0.196	-0.057	0.139
c2_cgp:NAKAMURA_CANCER_MICROENVIRONMENT_UP	S22-04-1	Placebo	pre_vs_post	S.22.04.1.Day0	S.22.04.1.Day27	0.127	-0.026	-0.153
c2_cgp:NAKAMURA_CANCER_MICROENVIRONMENT_UP	S01-49-2	PolyICLC	pre_vs_post	S.01.49.2.Day0	S.01.49.2.Day29	0.172	-0.297	-0.469
c2_cgp:NAKAMURA_CANCER_MICROENVIRONMENT_UP	S03-05-2	PolyICLC	pre_vs_post	S.03.05.2.Day0	S.03.05.2.Day29	0.051	-0.129	-0.18
c2_cgp:NAKAMURA_CANCER_MICROENVIRONMENT_UP	S07-87-2	PolyICLC	pre_vs_post	S.07.87.2.Day0	S.07.87.2.Day29	0.295	-0.314	-0.609
c2_cgp:NAKAMURA_CANCER_MICROENVIRONMENT_UP	S10-18-2	PolyICLC	pre_vs_post	S.10.18.2.Day0	S.10.18.2.Day29	0.305	-0.294	-0.599
c2_cgp:NAKAMURA_CANCER_MICROENVIRONMENT_UP	S11-58-2	PolyICLC	pre_vs_post	S.11.58.2.Day0	S.11.58.2.Day29	-0.069	-0.098	-0.029
c2_cgp:NAKAMURA_CANCER_MICROENVIRONMENT_UP	S16-07-2	PolyICLC	pre_vs_post	S.16.07.2.Day0	S.16.07.2.Day29	-0.128	-0.111	0.017
c2_cgp:NAKAMURA_CANCER_MICROENVIRONMENT_UP	S18-53-2	PolyICLC	pre_vs_post	S.18.53.2.Day0	S.18.53.2.Day29	-0.27	-0.256	0.014
c2_cgp:NAKAMURA_CANCER_MICROENVIRONMENT_UP	S21-08-2	PolyICLC	pre_vs_post	S.21.08.2.Day0	S.21.08.2.Day29	0.05	-0.095	-0.145
c2_cgp:NAKAMURA_CANCER_MICROENVIRONMENT_UP	S05-94-3	Resiquimod	pre_vs_post	S.05.94.3.Day0	S.05.94.3.Day29	0.398	-0.021	-0.419
c2_cgp:NAKAMURA_CANCER_MICROENVIRONMENT_UP	S08-81-3	Resiquimod	pre_vs_post	S.08.81.3.Day0	S.08.81.3.Day29	-0.113	0.203	0.316
c2_cgp:NAKAMURA_CANCER_MICROENVIRONMENT_UP	S13-23-3	Resiquimod	pre_vs_post	S.13.23.3.Day0	S.13.23.3.Day29	0.226	-0.218	-0.444
c2_cgp:NAKAMURA_CANCER_MICROENVIRONMENT_UP	S15-99-3	Resiquimod	pre_vs_post	S.15.99.3.Day0	S.15.99.3.Day29	0.25	-0.284	-0.534
c2_cgp:NAKAMURA_CANCER_MICROENVIRONMENT_UP	S17-70-3	Resiquimod	pre_vs_post	S.17.70.3.Day0	S.17.70.3.Day35	-0.169	-0.095	0.074
c2_cgp:NAKAMURA_CANCER_MICROENVIRONMENT_UP	S20-75-3	Resiquimod	pre_vs_post	S.20.75.3.Day0	S.20.75.3.Day29	-0.245	0.096	0.341
c2_cgp:NAKAMURA_CANCER_MICROENVIRONMENT_UP	S23-64-3	Resiquimod	pre_vs_post	S.23.64.3.Day0	S.23.64.3.Day29	0.446	0.252	-0.194
c2_cgp:NAKAMURA_CANCER_MICROENVIRONMENT_UP	S26-59-3	Resiquimod	pre_vs_post	S.26.59.3.Day0	S.26.59.3.Day29	0.303	-0.207	-0.51
c2_cgp:NAKAMURA_CANCER_MICROENVIRONMENT_DN	S02-22-1	Placebo	pre_vs_post	S.02.22.1.Day0	S.02.22.1.Day15	0.043	0.294	0.251
c2_cgp:NAKAMURA_CANCER_MICROENVIRONMENT_DN	S06-44-1	Placebo	pre_vs_post	S.06.44.1.Day0	S.06.44.1.Day15	-0.314	-0.157	0.157
c2_cgp:NAKAMURA_CANCER_MICROENVIRONMENT_DN	S09-33-1	Placebo	pre_vs_post	S.09.33.1.Day0	S.09.33.1.Day29	0.014	0.039	0.025
c2_cgp:NAKAMURA_CANCER_MICROENVIRONMENT_DN	S12-26-1	Placebo	pre_vs_post	S.12.26.1.Day0	S.12.26.1.Day29	0.002	-0.102	-0.104
c2_cgp:NAKAMURA_CANCER_MICROENVIRONMENT_DN	S22-04-1	Placebo	pre_vs_post	S.22.04.1.Day0	S.22.04.1.Day27	0.304	0.105	-0.199
c2_cgp:NAKAMURA_CANCER_MICROENVIRONMENT_DN	S01-49-2	PolyICLC	pre_vs_post	S.01.49.2.Day0	S.01.49.2.Day29	-0.065	0.021	0.086
c2_cgp:NAKAMURA_CANCER_MICROENVIRONMENT_DN	S03-05-2	PolyICLC	pre_vs_post	S.03.05.2.Day0	S.03.05.2.Day29	0.166	-0.117	-0.283
c2_cgp:NAKAMURA_CANCER_MICROENVIRONMENT_DN	S07-87-2	PolyICLC	pre_vs_post	S.07.87.2.Day0	S.07.87.2.Day29	-0.003	0.134	0.137
c2_cgp:NAKAMURA_CANCER_MICROENVIRONMENT_DN	S10-18-2	PolyICLC	pre_vs_post	S.10.18.2.Day0	S.10.18.2.Day29	-0.248	-0.037	0.211
c2_cgp:NAKAMURA_CANCER_MICROENVIRONMENT_DN	S11-58-2	PolyICLC	pre_vs_post	S.11.58.2.Day0	S.11.58.2.Day29	-0.07	0.183	0.253
c2_cgp:NAKAMURA_CANCER_MICROENVIRONMENT_DN	S16-07-2	PolyICLC	pre_vs_post	S.16.07.2.Day0	S.16.07.2.Day29	0.131	0.225	0.094
c2_cgp:NAKAMURA_CANCER_MICROENVIRONMENT_DN	S18-53-2	PolyICLC	pre_vs_post	S.18.53.2.Day0	S.18.53.2.Day29	-0.061	0.326	0.387
c2_cgp:NAKAMURA_CANCER_MICROENVIRONMENT_DN	S21-08-2	PolyICLC	pre_vs_post	S.21.08.2.Day0	S.21.08.2.Day29	0.066	-0.113	-0.179
c2_cgp:NAKAMURA_CANCER_MICROENVIRONMENT_DN	S05-94-3	Resiquimod	pre_vs_post	S.05.94.3.Day0	S.05.94.3.Day29	-0.131	0.173	0.304
c2_cgp:NAKAMURA_CANCER_MICROENVIRONMENT_DN	S08-81-3	Resiquimod	pre_vs_post	S.08.81.3.Day0	S.08.81.3.Day29	0.097	-0.249	-0.346
c2_cgp:NAKAMURA_CANCER_MICROENVIRONMENT_DN	S13-23-3	Resiquimod	pre_vs_post	S.13.23.3.Day0	S.13.23.3.Day29	-0.014	-0.006	0.008
c2_cgp:NAKAMURA_CANCER_MICROENVIRONMENT_DN	S15-99-3	Resiquimod	pre_vs_post	S.15.99.3.Day0	S.15.99.3.Day29	-0.131	0.073	0.204
c2_cgp:NAKAMURA_CANCER_MICROENVIRONMENT_DN	S17-70-3	Resiquimod	pre_vs_post	S.17.70.3.Day0	S.17.70.3.Day35	0.222	-0.003	-0.225
c2_cgp:NAKAMURA_CANCER_MICROENVIRONMENT_DN	S20-75-3	Resiquimod	pre_vs_post	S.20.75.3.Day0	S.20.75.3.Day29	0.21	-0.163	-0.373
c2_cgp:NAKAMURA_CANCER_MICROENVIRONMENT_DN	S23-64-3	Resiquimod	pre_vs_post	S.23.64.3.Day0	S.23.64.3.Day29	0.095	-0.007	-0.102
c2_cgp:NAKAMURA_CANCER_MICROENVIRONMENT_DN	S26-59-3	Resiquimod	pre_vs_post	S.26.59.3.Day0	S.26.59.3.Day29	-0.211	0.107	0.318
c2_cgp:WEST_ADRENOCORTICAL_TUMOR_MARKERS_UP	S02-22-1	Placebo	pre_vs_post	S.02.22.1.Day0	S.02.22.1.Day15	-0.085	0.186	0.271
c2_cgp:WEST_ADRENOCORTICAL_TUMOR_MARKERS_UP	S06-44-1	Placebo	pre_vs_post	S.06.44.1.Day0	S.06.44.1.Day15	-0.065	0.137	0.202
c2_cgp:WEST_ADRENOCORTICAL_TUMOR_MARKERS_UP	S09-33-1	Placebo	pre_vs_post	S.09.33.1.Day0	S.09.33.1.Day29	0.077	-0.002	-0.079
c2_cgp:WEST_ADRENOCORTICAL_TUMOR_MARKERS_UP	S12-26-1	Placebo	pre_vs_post	S.12.26.1.Day0	S.12.26.1.Day29	-0.039	0.079	0.118
c2_cgp:WEST_ADRENOCORTICAL_TUMOR_MARKERS_UP	S22-04-1	Placebo	pre_vs_post	S.22.04.1.Day0	S.22.04.1.Day27	0.189	-0.128	-0.317
c2_cgp:WEST_ADRENOCORTICAL_TUMOR_MARKERS_UP	S01-49-2	PolyICLC	pre_vs_post	S.01.49.2.Day0	S.01.49.2.Day29	-0.029	0.113	0.142
c2_cgp:WEST_ADRENOCORTICAL_TUMOR_MARKERS_UP	S03-05-2	PolyICLC	pre_vs_post	S.03.05.2.Day0	S.03.05.2.Day29	0.124	0.062	-0.062
c2_cgp:WEST_ADRENOCORTICAL_TUMOR_MARKERS_UP	S07-87-2	PolyICLC	pre_vs_post	S.07.87.2.Day0	S.07.87.2.Day29	-0.065	0.316	0.381
c2_cgp:WEST_ADRENOCORTICAL_TUMOR_MARKERS_UP	S10-18-2	PolyICLC	pre_vs_post	S.10.18.2.Day0	S.10.18.2.Day29	-0.298	-0.116	0.182
c2_cgp:WEST_ADRENOCORTICAL_TUMOR_MARKERS_UP	S11-58-2	PolyICLC	pre_vs_post	S.11.58.2.Day0	S.11.58.2.Day29	0.141	-0.192	-0.333
c2_cgp:WEST_ADRENOCORTICAL_TUMOR_MARKERS_UP	S16-07-2	PolyICLC	pre_vs_post	S.16.07.2.Day0	S.16.07.2.Day29	-0.496	-0.022	0.474
c2_cgp:WEST_ADRENOCORTICAL_TUMOR_MARKERS_UP	S18-53-2	PolyICLC	pre_vs_post	S.18.53.2.Day0	S.18.53.2.Day29	-0.076	0.1	0.176
c2_cgp:WEST_ADRENOCORTICAL_TUMOR_MARKERS_UP	S21-08-2	PolyICLC	pre_vs_post	S.21.08.2.Day0	S.21.08.2.Day29	-0.359	0.04	0.399
c2_cgp:WEST_ADRENOCORTICAL_TUMOR_MARKERS_UP	S05-94-3	Resiquimod	pre_vs_post	S.05.94.3.Day0	S.05.94.3.Day29	-0.36	-0.071	0.289
c2_cgp:WEST_ADRENOCORTICAL_TUMOR_MARKERS_UP	S08-81-3	Resiquimod	pre_vs_post	S.08.81.3.Day0	S.08.81.3.Day29	0.123	-0.089	-0.212
c2_cgp:WEST_ADRENOCORTICAL_TUMOR_MARKERS_UP	S13-23-3	Resiquimod	pre_vs_post	S.13.23.3.Day0	S.13.23.3.Day29	-0.058	-0.291	-0.233
c2_cgp:WEST_ADRENOCORTICAL_TUMOR_MARKERS_UP	S15-99-3	Resiquimod	pre_vs_post	S.15.99.3.Day0	S.15.99.3.Day29	0.242	-0.285	-0.527
c2_cgp:WEST_ADRENOCORTICAL_TUMOR_MARKERS_UP	S17-70-3	Resiquimod	pre_vs_post	S.17.70.3.Day0	S.17.70.3.Day35	-0.047	-0.423	-0.376
c2_cgp:WEST_ADRENOCORTICAL_TUMOR_MARKERS_UP	S20-75-3	Resiquimod	pre_vs_post	S.20.75.3.Day0	S.20.75.3.Day29	-0.243	0.048	0.291
c2_cgp:WEST_ADRENOCORTICAL_TUMOR_MARKERS_UP	S23-64-3	Resiquimod	pre_vs_post	S.23.64.3.Day0	S.23.64.3.Day29	0.095	0.111	0.016
c2_cgp:WEST_ADRENOCORTICAL_TUMOR_MARKERS_UP	S26-59-3	Resiquimod	pre_vs_post	S.26.59.3.Day0	S.26.59.3.Day29	-0.429	0.369	0.798
c2_cgp:WEST_ADRENOCORTICAL_TUMOR_MARKERS_DN	S02-22-1	Placebo	pre_vs_post	S.02.22.1.Day0	S.02.22.1.Day15	-0.143	-0.06	0.083
c2_cgp:WEST_ADRENOCORTICAL_TUMOR_MARKERS_DN	S06-44-1	Placebo	pre_vs_post	S.06.44.1.Day0	S.06.44.1.Day15	-0.11	0.218	0.328
c2_cgp:WEST_ADRENOCORTICAL_TUMOR_MARKERS_DN	S09-33-1	Placebo	pre_vs_post	S.09.33.1.Day0	S.09.33.1.Day29	-0.063	-0.449	-0.386
c2_cgp:WEST_ADRENOCORTICAL_TUMOR_MARKERS_DN	S12-26-1	Placebo	pre_vs_post	S.12.26.1.Day0	S.12.26.1.Day29	0.011	-0.003	-0.014
c2_cgp:WEST_ADRENOCORTICAL_TUMOR_MARKERS_DN	S22-04-1	Placebo	pre_vs_post	S.22.04.1.Day0	S.22.04.1.Day27	0.143	-0.027	-0.17
c2_cgp:WEST_ADRENOCORTICAL_TUMOR_MARKERS_DN	S01-49-2	PolyICLC	pre_vs_post	S.01.49.2.Day0	S.01.49.2.Day29	-0.076	-0.187	-0.111
c2_cgp:WEST_ADRENOCORTICAL_TUMOR_MARKERS_DN	S03-05-2	PolyICLC	pre_vs_post	S.03.05.2.Day0	S.03.05.2.Day29	0.043	0.169	0.126
c2_cgp:WEST_ADRENOCORTICAL_TUMOR_MARKERS_DN	S07-87-2	PolyICLC	pre_vs_post	S.07.87.2.Day0	S.07.87.2.Day29	0.362	-0.15	-0.512
c2_cgp:WEST_ADRENOCORTICAL_TUMOR_MARKERS_DN	S10-18-2	PolyICLC	pre_vs_post	S.10.18.2.Day0	S.10.18.2.Day29	0.035	0.199	0.164
c2_cgp:WEST_ADRENOCORTICAL_TUMOR_MARKERS_DN	S11-58-2	PolyICLC	pre_vs_post	S.11.58.2.Day0	S.11.58.2.Day29	-0.237	-0.096	0.141
c2_cgp:WEST_ADRENOCORTICAL_TUMOR_MARKERS_DN	S16-07-2	PolyICLC	pre_vs_post	S.16.07.2.Day0	S.16.07.2.Day29	0.039	-0.225	-0.264
c2_cgp:WEST_ADRENOCORTICAL_TUMOR_MARKERS_DN	S18-53-2	PolyICLC	pre_vs_post	S.18.53.2.Day0	S.18.53.2.Day29	-0.302	-0.3	0.002
c2_cgp:WEST_ADRENOCORTICAL_TUMOR_MARKERS_DN	S21-08-2	PolyICLC	pre_vs_post	S.21.08.2.Day0	S.21.08.2.Day29	0.023	0.129	0.106
c2_cgp:WEST_ADRENOCORTICAL_TUMOR_MARKERS_DN	S05-94-3	Resiquimod	pre_vs_post	S.05.94.3.Day0	S.05.94.3.Day29	0.061	0.025	-0.036
c2_cgp:WEST_ADRENOCORTICAL_TUMOR_MARKERS_DN	S08-81-3	Resiquimod	pre_vs_post	S.08.81.3.Day0	S.08.81.3.Day29	-0.15	0.086	0.236
c2_cgp:WEST_ADRENOCORTICAL_TUMOR_MARKERS_DN	S13-23-3	Resiquimod	pre_vs_post	S.13.23.3.Day0	S.13.23.3.Day29	0.399	0.153	-0.246
c2_cgp:WEST_ADRENOCORTICAL_TUMOR_MARKERS_DN	S15-99-3	Resiquimod	pre_vs_post	S.15.99.3.Day0	S.15.99.3.Day29	-0.026	0.114	0.14
c2_cgp:WEST_ADRENOCORTICAL_TUMOR_MARKERS_DN	S17-70-3	Resiquimod	pre_vs_post	S.17.70.3.Day0	S.17.70.3.Day35	0.114	0.062	-0.052
c2_cgp:WEST_ADRENOCORTICAL_TUMOR_MARKERS_DN	S20-75-3	Resiquimod	pre_vs_post	S.20.75.3.Day0	S.20.75.3.Day29	-0.167	0.281	0.448
c2_cgp:WEST_ADRENOCORTICAL_TUMOR_MARKERS_DN	S23-64-3	Resiquimod	pre_vs_post	S.23.64.3.Day0	S.23.64.3.Day29	-0.069	0.013	0.082
c2_cgp:WEST_ADRENOCORTICAL_TUMOR_MARKERS_DN	S26-59-3	Resiquimod	pre_vs_post	S.26.59.3.Day0	S.26.59.3.Day29	0.246	-0.006	-0.252
c2_cgp:WINTER_HYPOXIA_UP	S02-22-1	Placebo	pre_vs_post	S.02.22.1.Day0	S.02.22.1.Day15	-0.006	0.081	0.087
c2_cgp:WINTER_HYPOXIA_UP	S06-44-1	Placebo	pre_vs_post	S.06.44.1.Day0	S.06.44.1.Day15	-0.028	-0.206	-0.178
c2_cgp:WINTER_HYPOXIA_UP	S09-33-1	Placebo	pre_vs_post	S.09.33.1.Day0	S.09.33.1.Day29	-0.139	0.231	0.37
c2_cgp:WINTER_HYPOXIA_UP	S12-26-1	Placebo	pre_vs_post	S.12.26.1.Day0	S.12.26.1.Day29	0.002	-0.029	-0.031
c2_cgp:WINTER_HYPOXIA_UP	S22-04-1	Placebo	pre_vs_post	S.22.04.1.Day0	S.22.04.1.Day27	0.282	0.157	-0.125
c2_cgp:WINTER_HYPOXIA_UP	S01-49-2	PolyICLC	pre_vs_post	S.01.49.2.Day0	S.01.49.2.Day29	-0.159	0.166	0.325
c2_cgp:WINTER_HYPOXIA_UP	S03-05-2	PolyICLC	pre_vs_post	S.03.05.2.Day0	S.03.05.2.Day29	-0.139	-0.156	-0.017
c2_cgp:WINTER_HYPOXIA_UP	S07-87-2	PolyICLC	pre_vs_post	S.07.87.2.Day0	S.07.87.2.Day29	-0.102	0.181	0.283
c2_cgp:WINTER_HYPOXIA_UP	S10-18-2	PolyICLC	pre_vs_post	S.10.18.2.Day0	S.10.18.2.Day29	-0.111	0.189	0.3
c2_cgp:WINTER_HYPOXIA_UP	S11-58-2	PolyICLC	pre_vs_post	S.11.58.2.Day0	S.11.58.2.Day29	-0.127	0.13	0.257
c2_cgp:WINTER_HYPOXIA_UP	S16-07-2	PolyICLC	pre_vs_post	S.16.07.2.Day0	S.16.07.2.Day29	-0.23	0.127	0.357
c2_cgp:WINTER_HYPOXIA_UP	S18-53-2	PolyICLC	pre_vs_post	S.18.53.2.Day0	S.18.53.2.Day29	0.095	0.11	0.015
c2_cgp:WINTER_HYPOXIA_UP	S21-08-2	PolyICLC	pre_vs_post	S.21.08.2.Day0	S.21.08.2.Day29	-0.186	0.178	0.364
c2_cgp:WINTER_HYPOXIA_UP	S05-94-3	Resiquimod	pre_vs_post	S.05.94.3.Day0	S.05.94.3.Day29	-0.15	-0.038	0.112
c2_cgp:WINTER_HYPOXIA_UP	S08-81-3	Resiquimod	pre_vs_post	S.08.81.3.Day0	S.08.81.3.Day29	-0.147	-0.171	-0.024
c2_cgp:WINTER_HYPOXIA_UP	S13-23-3	Resiquimod	pre_vs_post	S.13.23.3.Day0	S.13.23.3.Day29	0.024	0.244	0.22
c2_cgp:WINTER_HYPOXIA_UP	S15-99-3	Resiquimod	pre_vs_post	S.15.99.3.Day0	S.15.99.3.Day29	-0.173	0.148	0.321
c2_cgp:WINTER_HYPOXIA_UP	S17-70-3	Resiquimod	pre_vs_post	S.17.70.3.Day0	S.17.70.3.Day35	0.045	0.133	0.088
c2_cgp:WINTER_HYPOXIA_UP	S20-75-3	Resiquimod	pre_vs_post	S.20.75.3.Day0	S.20.75.3.Day29	0.155	0.071	-0.084
c2_cgp:WINTER_HYPOXIA_UP	S23-64-3	Resiquimod	pre_vs_post	S.23.64.3.Day0	S.23.64.3.Day29	-0.074	0.062	0.136
c2_cgp:WINTER_HYPOXIA_UP	S26-59-3	Resiquimod	pre_vs_post	S.26.59.3.Day0	S.26.59.3.Day29	-0.295	0.089	0.384
c2_cgp:WINTER_HYPOXIA_DN	S02-22-1	Placebo	pre_vs_post	S.02.22.1.Day0	S.02.22.1.Day15	-0.125	-0.095	0.03
c2_cgp:WINTER_HYPOXIA_DN	S06-44-1	Placebo	pre_vs_post	S.06.44.1.Day0	S.06.44.1.Day15	-0.248	-0.183	0.065
c2_cgp:WINTER_HYPOXIA_DN	S09-33-1	Placebo	pre_vs_post	S.09.33.1.Day0	S.09.33.1.Day29	0.075	-0.31	-0.385
c2_cgp:WINTER_HYPOXIA_DN	S12-26-1	Placebo	pre_vs_post	S.12.26.1.Day0	S.12.26.1.Day29	-0.258	-0.127	0.131
c2_cgp:WINTER_HYPOXIA_DN	S22-04-1	Placebo	pre_vs_post	S.22.04.1.Day0	S.22.04.1.Day27	-0.312	0.015	0.327
c2_cgp:WINTER_HYPOXIA_DN	S01-49-2	PolyICLC	pre_vs_post	S.01.49.2.Day0	S.01.49.2.Day29	0.069	-0.238	-0.307
c2_cgp:WINTER_HYPOXIA_DN	S03-05-2	PolyICLC	pre_vs_post	S.03.05.2.Day0	S.03.05.2.Day29	0.066	0.254	0.188
c2_cgp:WINTER_HYPOXIA_DN	S07-87-2	PolyICLC	pre_vs_post	S.07.87.2.Day0	S.07.87.2.Day29	-0.152	-0.187	-0.035
c2_cgp:WINTER_HYPOXIA_DN	S10-18-2	PolyICLC	pre_vs_post	S.10.18.2.Day0	S.10.18.2.Day29	-0.322	-0.125	0.197
c2_cgp:WINTER_HYPOXIA_DN	S11-58-2	PolyICLC	pre_vs_post	S.11.58.2.Day0	S.11.58.2.Day29	0.151	0.027	-0.124
c2_cgp:WINTER_HYPOXIA_DN	S16-07-2	PolyICLC	pre_vs_post	S.16.07.2.Day0	S.16.07.2.Day29	-0.044	0.098	0.142
c2_cgp:WINTER_HYPOXIA_DN	S18-53-2	PolyICLC	pre_vs_post	S.18.53.2.Day0	S.18.53.2.Day29	0.078	0.208	0.13
c2_cgp:WINTER_HYPOXIA_DN	S21-08-2	PolyICLC	pre_vs_post	S.21.08.2.Day0	S.21.08.2.Day29	0.147	0.181	0.034
c2_cgp:WINTER_HYPOXIA_DN	S05-94-3	Resiquimod	pre_vs_post	S.05.94.3.Day0	S.05.94.3.Day29	0.333	-0.195	-0.528
c2_cgp:WINTER_HYPOXIA_DN	S08-81-3	Resiquimod	pre_vs_post	S.08.81.3.Day0	S.08.81.3.Day29	0.058	0.049	-0.009
c2_cgp:WINTER_HYPOXIA_DN	S13-23-3	Resiquimod	pre_vs_post	S.13.23.3.Day0	S.13.23.3.Day29	-0.008	0.15	0.158
c2_cgp:WINTER_HYPOXIA_DN	S15-99-3	Resiquimod	pre_vs_post	S.15.99.3.Day0	S.15.99.3.Day29	-0.237	0.104	0.341
c2_cgp:WINTER_HYPOXIA_DN	S17-70-3	Resiquimod	pre_vs_post	S.17.70.3.Day0	S.17.70.3.Day35	-0.114	-0.081	0.033
c2_cgp:WINTER_HYPOXIA_DN	S20-75-3	Resiquimod	pre_vs_post	S.20.75.3.Day0	S.20.75.3.Day29	-0.017	-0.113	-0.096
c2_cgp:WINTER_HYPOXIA_DN	S23-64-3	Resiquimod	pre_vs_post	S.23.64.3.Day0	S.23.64.3.Day29	-0.319	0.322	0.641
c2_cgp:WINTER_HYPOXIA_DN	S26-59-3	Resiquimod	pre_vs_post	S.26.59.3.Day0	S.26.59.3.Day29	0.023	-0.054	-0.077
c2_cgp:PARENT_MTOR_SIGNALING_DN	S02-22-1	Placebo	pre_vs_post	S.02.22.1.Day0	S.02.22.1.Day15	-0.015	-0.019	-0.004
c2_cgp:PARENT_MTOR_SIGNALING_DN	S06-44-1	Placebo	pre_vs_post	S.06.44.1.Day0	S.06.44.1.Day15	0.234	0.311	0.077
c2_cgp:PARENT_MTOR_SIGNALING_DN	S09-33-1	Placebo	pre_vs_post	S.09.33.1.Day0	S.09.33.1.Day29	0.1	0.218	0.118
c2_cgp:PARENT_MTOR_SIGNALING_DN	S12-26-1	Placebo	pre_vs_post	S.12.26.1.Day0	S.12.26.1.Day29	-0.006	-0.029	-0.023
c2_cgp:PARENT_MTOR_SIGNALING_DN	S22-04-1	Placebo	pre_vs_post	S.22.04.1.Day0	S.22.04.1.Day27	-0.148	-0.257	-0.109
c2_cgp:PARENT_MTOR_SIGNALING_DN	S01-49-2	PolyICLC	pre_vs_post	S.01.49.2.Day0	S.01.49.2.Day29	0.064	0.033	-0.031
c2_cgp:PARENT_MTOR_SIGNALING_DN	S03-05-2	PolyICLC	pre_vs_post	S.03.05.2.Day0	S.03.05.2.Day29	0.071	-0.008	-0.079
c2_cgp:PARENT_MTOR_SIGNALING_DN	S07-87-2	PolyICLC	pre_vs_post	S.07.87.2.Day0	S.07.87.2.Day29	0.137	-0.166	-0.303
c2_cgp:PARENT_MTOR_SIGNALING_DN	S10-18-2	PolyICLC	pre_vs_post	S.10.18.2.Day0	S.10.18.2.Day29	0.093	-0.076	-0.169
c2_cgp:PARENT_MTOR_SIGNALING_DN	S11-58-2	PolyICLC	pre_vs_post	S.11.58.2.Day0	S.11.58.2.Day29	-0.048	0.29	0.338
c2_cgp:PARENT_MTOR_SIGNALING_DN	S16-07-2	PolyICLC	pre_vs_post	S.16.07.2.Day0	S.16.07.2.Day29	0.124	-0.136	-0.26
c2_cgp:PARENT_MTOR_SIGNALING_DN	S18-53-2	PolyICLC	pre_vs_post	S.18.53.2.Day0	S.18.53.2.Day29	-0.303	-0.318	-0.015
c2_cgp:PARENT_MTOR_SIGNALING_DN	S21-08-2	PolyICLC	pre_vs_post	S.21.08.2.Day0	S.21.08.2.Day29	-0.016	-0.043	-0.027
c2_cgp:PARENT_MTOR_SIGNALING_DN	S05-94-3	Resiquimod	pre_vs_post	S.05.94.3.Day0	S.05.94.3.Day29	0.031	-0.368	-0.399
c2_cgp:PARENT_MTOR_SIGNALING_DN	S08-81-3	Resiquimod	pre_vs_post	S.08.81.3.Day0	S.08.81.3.Day29	-0.162	0.181	0.343
c2_cgp:PARENT_MTOR_SIGNALING_DN	S13-23-3	Resiquimod	pre_vs_post	S.13.23.3.Day0	S.13.23.3.Day29	0.004	-0.19	-0.194
c2_cgp:PARENT_MTOR_SIGNALING_DN	S15-99-3	Resiquimod	pre_vs_post	S.15.99.3.Day0	S.15.99.3.Day29	0.203	-0.211	-0.414
c2_cgp:PARENT_MTOR_SIGNALING_DN	S17-70-3	Resiquimod	pre_vs_post	S.17.70.3.Day0	S.17.70.3.Day35	-0.17	-0.262	-0.092
c2_cgp:PARENT_MTOR_SIGNALING_DN	S20-75-3	Resiquimod	pre_vs_post	S.20.75.3.Day0	S.20.75.3.Day29	-0.183	-0.17	0.013
c2_cgp:PARENT_MTOR_SIGNALING_DN	S23-64-3	Resiquimod	pre_vs_post	S.23.64.3.Day0	S.23.64.3.Day29	0.331	0.007	-0.324
c2_cgp:PARENT_MTOR_SIGNALING_DN	S26-59-3	Resiquimod	pre_vs_post	S.26.59.3.Day0	S.26.59.3.Day29	0.021	-0.069	-0.09
c2_cgp:PICCALUGA_ANGIOIMMUNOBLASTIC_LYMPHOMA_UP	S02-22-1	Placebo	pre_vs_post	S.02.22.1.Day0	S.02.22.1.Day15	-0.232	-0.267	-0.035
c2_cgp:PICCALUGA_ANGIOIMMUNOBLASTIC_LYMPHOMA_UP	S06-44-1	Placebo	pre_vs_post	S.06.44.1.Day0	S.06.44.1.Day15	0.048	-0.051	-0.099
c2_cgp:PICCALUGA_ANGIOIMMUNOBLASTIC_LYMPHOMA_UP	S09-33-1	Placebo	pre_vs_post	S.09.33.1.Day0	S.09.33.1.Day29	0.085	-0.147	-0.232
c2_cgp:PICCALUGA_ANGIOIMMUNOBLASTIC_LYMPHOMA_UP	S12-26-1	Placebo	pre_vs_post	S.12.26.1.Day0	S.12.26.1.Day29	-0.23	-0.109	0.121
c2_cgp:PICCALUGA_ANGIOIMMUNOBLASTIC_LYMPHOMA_UP	S22-04-1	Placebo	pre_vs_post	S.22.04.1.Day0	S.22.04.1.Day27	-0.15	-0.109	0.041
c2_cgp:PICCALUGA_ANGIOIMMUNOBLASTIC_LYMPHOMA_UP	S01-49-2	PolyICLC	pre_vs_post	S.01.49.2.Day0	S.01.49.2.Day29	-0.157	-0.086	0.071
c2_cgp:PICCALUGA_ANGIOIMMUNOBLASTIC_LYMPHOMA_UP	S03-05-2	PolyICLC	pre_vs_post	S.03.05.2.Day0	S.03.05.2.Day29	0.056	-0.035	-0.091
c2_cgp:PICCALUGA_ANGIOIMMUNOBLASTIC_LYMPHOMA_UP	S07-87-2	PolyICLC	pre_vs_post	S.07.87.2.Day0	S.07.87.2.Day29	0.192	0.107	-0.085
c2_cgp:PICCALUGA_ANGIOIMMUNOBLASTIC_LYMPHOMA_UP	S10-18-2	PolyICLC	pre_vs_post	S.10.18.2.Day0	S.10.18.2.Day29	0.145	-0.108	-0.253
c2_cgp:PICCALUGA_ANGIOIMMUNOBLASTIC_LYMPHOMA_UP	S11-58-2	PolyICLC	pre_vs_post	S.11.58.2.Day0	S.11.58.2.Day29	0.161	-0.017	-0.178
c2_cgp:PICCALUGA_ANGIOIMMUNOBLASTIC_LYMPHOMA_UP	S16-07-2	PolyICLC	pre_vs_post	S.16.07.2.Day0	S.16.07.2.Day29	0.094	0	-0.094
c2_cgp:PICCALUGA_ANGIOIMMUNOBLASTIC_LYMPHOMA_UP	S18-53-2	PolyICLC	pre_vs_post	S.18.53.2.Day0	S.18.53.2.Day29	0.022	-0.041	-0.063
c2_cgp:PICCALUGA_ANGIOIMMUNOBLASTIC_LYMPHOMA_UP	S21-08-2	PolyICLC	pre_vs_post	S.21.08.2.Day0	S.21.08.2.Day29	0.171	0.001	-0.17
c2_cgp:PICCALUGA_ANGIOIMMUNOBLASTIC_LYMPHOMA_UP	S05-94-3	Resiquimod	pre_vs_post	S.05.94.3.Day0	S.05.94.3.Day29	0.055	-0.021	-0.076
c2_cgp:PICCALUGA_ANGIOIMMUNOBLASTIC_LYMPHOMA_UP	S08-81-3	Resiquimod	pre_vs_post	S.08.81.3.Day0	S.08.81.3.Day29	0.093	0.002	-0.091
c2_cgp:PICCALUGA_ANGIOIMMUNOBLASTIC_LYMPHOMA_UP	S13-23-3	Resiquimod	pre_vs_post	S.13.23.3.Day0	S.13.23.3.Day29	0.122	0.076	-0.046
c2_cgp:PICCALUGA_ANGIOIMMUNOBLASTIC_LYMPHOMA_UP	S15-99-3	Resiquimod	pre_vs_post	S.15.99.3.Day0	S.15.99.3.Day29	0.093	-0.049	-0.142
c2_cgp:PICCALUGA_ANGIOIMMUNOBLASTIC_LYMPHOMA_UP	S17-70-3	Resiquimod	pre_vs_post	S.17.70.3.Day0	S.17.70.3.Day35	0.014	0.092	0.078
c2_cgp:PICCALUGA_ANGIOIMMUNOBLASTIC_LYMPHOMA_UP	S20-75-3	Resiquimod	pre_vs_post	S.20.75.3.Day0	S.20.75.3.Day29	-0.198	-0.054	0.144
c2_cgp:PICCALUGA_ANGIOIMMUNOBLASTIC_LYMPHOMA_UP	S23-64-3	Resiquimod	pre_vs_post	S.23.64.3.Day0	S.23.64.3.Day29	-0.092	0.18	0.272
c2_cgp:PICCALUGA_ANGIOIMMUNOBLASTIC_LYMPHOMA_UP	S26-59-3	Resiquimod	pre_vs_post	S.26.59.3.Day0	S.26.59.3.Day29	0.146	-0.277	-0.423
c2_cgp:PICCALUGA_ANGIOIMMUNOBLASTIC_LYMPHOMA_DN	S02-22-1	Placebo	pre_vs_post	S.02.22.1.Day0	S.02.22.1.Day15	0.209	-0.281	-0.49
c2_cgp:PICCALUGA_ANGIOIMMUNOBLASTIC_LYMPHOMA_DN	S06-44-1	Placebo	pre_vs_post	S.06.44.1.Day0	S.06.44.1.Day15	-0.2	-0.208	-0.008
c2_cgp:PICCALUGA_ANGIOIMMUNOBLASTIC_LYMPHOMA_DN	S09-33-1	Placebo	pre_vs_post	S.09.33.1.Day0	S.09.33.1.Day29	0.08	0.01	-0.07
c2_cgp:PICCALUGA_ANGIOIMMUNOBLASTIC_LYMPHOMA_DN	S12-26-1	Placebo	pre_vs_post	S.12.26.1.Day0	S.12.26.1.Day29	0.386	0.116	-0.27
c2_cgp:PICCALUGA_ANGIOIMMUNOBLASTIC_LYMPHOMA_DN	S22-04-1	Placebo	pre_vs_post	S.22.04.1.Day0	S.22.04.1.Day27	0.091	-0.12	-0.211
c2_cgp:PICCALUGA_ANGIOIMMUNOBLASTIC_LYMPHOMA_DN	S01-49-2	PolyICLC	pre_vs_post	S.01.49.2.Day0	S.01.49.2.Day29	-0.039	0.298	0.337
c2_cgp:PICCALUGA_ANGIOIMMUNOBLASTIC_LYMPHOMA_DN	S03-05-2	PolyICLC	pre_vs_post	S.03.05.2.Day0	S.03.05.2.Day29	0.08	-0.316	-0.396
c2_cgp:PICCALUGA_ANGIOIMMUNOBLASTIC_LYMPHOMA_DN	S07-87-2	PolyICLC	pre_vs_post	S.07.87.2.Day0	S.07.87.2.Day29	-0.396	-0.3	0.096
c2_cgp:PICCALUGA_ANGIOIMMUNOBLASTIC_LYMPHOMA_DN	S10-18-2	PolyICLC	pre_vs_post	S.10.18.2.Day0	S.10.18.2.Day29	-0.392	0.256	0.648
c2_cgp:PICCALUGA_ANGIOIMMUNOBLASTIC_LYMPHOMA_DN	S11-58-2	PolyICLC	pre_vs_post	S.11.58.2.Day0	S.11.58.2.Day29	-0.251	-0.004	0.247
c2_cgp:PICCALUGA_ANGIOIMMUNOBLASTIC_LYMPHOMA_DN	S16-07-2	PolyICLC	pre_vs_post	S.16.07.2.Day0	S.16.07.2.Day29	-0.167	-0.036	0.131
c2_cgp:PICCALUGA_ANGIOIMMUNOBLASTIC_LYMPHOMA_DN	S18-53-2	PolyICLC	pre_vs_post	S.18.53.2.Day0	S.18.53.2.Day29	-0.005	-0.096	-0.091
c2_cgp:PICCALUGA_ANGIOIMMUNOBLASTIC_LYMPHOMA_DN	S21-08-2	PolyICLC	pre_vs_post	S.21.08.2.Day0	S.21.08.2.Day29	-0.247	-0.155	0.092
c2_cgp:PICCALUGA_ANGIOIMMUNOBLASTIC_LYMPHOMA_DN	S05-94-3	Resiquimod	pre_vs_post	S.05.94.3.Day0	S.05.94.3.Day29	-0.118	-0.219	-0.101
c2_cgp:PICCALUGA_ANGIOIMMUNOBLASTIC_LYMPHOMA_DN	S08-81-3	Resiquimod	pre_vs_post	S.08.81.3.Day0	S.08.81.3.Day29	0.181	-0.309	-0.49
c2_cgp:PICCALUGA_ANGIOIMMUNOBLASTIC_LYMPHOMA_DN	S13-23-3	Resiquimod	pre_vs_post	S.13.23.3.Day0	S.13.23.3.Day29	-0.152	0.06	0.212
c2_cgp:PICCALUGA_ANGIOIMMUNOBLASTIC_LYMPHOMA_DN	S15-99-3	Resiquimod	pre_vs_post	S.15.99.3.Day0	S.15.99.3.Day29	-0.117	0.139	0.256
c2_cgp:PICCALUGA_ANGIOIMMUNOBLASTIC_LYMPHOMA_DN	S17-70-3	Resiquimod	pre_vs_post	S.17.70.3.Day0	S.17.70.3.Day35	-0.227	-0.163	0.064
c2_cgp:PICCALUGA_ANGIOIMMUNOBLASTIC_LYMPHOMA_DN	S20-75-3	Resiquimod	pre_vs_post	S.20.75.3.Day0	S.20.75.3.Day29	-0.02	-0.279	-0.259
c2_cgp:PICCALUGA_ANGIOIMMUNOBLASTIC_LYMPHOMA_DN	S23-64-3	Resiquimod	pre_vs_post	S.23.64.3.Day0	S.23.64.3.Day29	-0.108	0.008	0.116
c2_cgp:PICCALUGA_ANGIOIMMUNOBLASTIC_LYMPHOMA_DN	S26-59-3	Resiquimod	pre_vs_post	S.26.59.3.Day0	S.26.59.3.Day29	-0.092	0.298	0.39
c2_cgp:LU_TUMOR_VASCULATURE_UP	S02-22-1	Placebo	pre_vs_post	S.02.22.1.Day0	S.02.22.1.Day15	0.136	0.3	0.164
c2_cgp:LU_TUMOR_VASCULATURE_UP	S06-44-1	Placebo	pre_vs_post	S.06.44.1.Day0	S.06.44.1.Day15	-0.142	0.212	0.354
c2_cgp:LU_TUMOR_VASCULATURE_UP	S09-33-1	Placebo	pre_vs_post	S.09.33.1.Day0	S.09.33.1.Day29	0.009	-0.13	-0.139
c2_cgp:LU_TUMOR_VASCULATURE_UP	S12-26-1	Placebo	pre_vs_post	S.12.26.1.Day0	S.12.26.1.Day29	0.2	0.063	-0.137
c2_cgp:LU_TUMOR_VASCULATURE_UP	S22-04-1	Placebo	pre_vs_post	S.22.04.1.Day0	S.22.04.1.Day27	-0.255	-0.077	0.178
c2_cgp:LU_TUMOR_VASCULATURE_UP	S01-49-2	PolyICLC	pre_vs_post	S.01.49.2.Day0	S.01.49.2.Day29	0.29	0.158	-0.132
c2_cgp:LU_TUMOR_VASCULATURE_UP	S03-05-2	PolyICLC	pre_vs_post	S.03.05.2.Day0	S.03.05.2.Day29	-0.152	-0.215	-0.063
c2_cgp:LU_TUMOR_VASCULATURE_UP	S07-87-2	PolyICLC	pre_vs_post	S.07.87.2.Day0	S.07.87.2.Day29	-0.168	-0.082	0.086
c2_cgp:LU_TUMOR_VASCULATURE_UP	S10-18-2	PolyICLC	pre_vs_post	S.10.18.2.Day0	S.10.18.2.Day29	-0.095	-0.16	-0.065
c2_cgp:LU_TUMOR_VASCULATURE_UP	S11-58-2	PolyICLC	pre_vs_post	S.11.58.2.Day0	S.11.58.2.Day29	0.228	-0.009	-0.237
c2_cgp:LU_TUMOR_VASCULATURE_UP	S16-07-2	PolyICLC	pre_vs_post	S.16.07.2.Day0	S.16.07.2.Day29	-0.119	-0.004	0.115
c2_cgp:LU_TUMOR_VASCULATURE_UP	S18-53-2	PolyICLC	pre_vs_post	S.18.53.2.Day0	S.18.53.2.Day29	0.169	-0.042	-0.211
c2_cgp:LU_TUMOR_VASCULATURE_UP	S21-08-2	PolyICLC	pre_vs_post	S.21.08.2.Day0	S.21.08.2.Day29	-0.039	-0.006	0.033
c2_cgp:LU_TUMOR_VASCULATURE_UP	S05-94-3	Resiquimod	pre_vs_post	S.05.94.3.Day0	S.05.94.3.Day29	-0.097	0.033	0.13
c2_cgp:LU_TUMOR_VASCULATURE_UP	S08-81-3	Resiquimod	pre_vs_post	S.08.81.3.Day0	S.08.81.3.Day29	0.293	0.182	-0.111
c2_cgp:LU_TUMOR_VASCULATURE_UP	S13-23-3	Resiquimod	pre_vs_post	S.13.23.3.Day0	S.13.23.3.Day29	-0.178	0.31	0.488
c2_cgp:LU_TUMOR_VASCULATURE_UP	S15-99-3	Resiquimod	pre_vs_post	S.15.99.3.Day0	S.15.99.3.Day29	0.035	0.095	0.06
c2_cgp:LU_TUMOR_VASCULATURE_UP	S17-70-3	Resiquimod	pre_vs_post	S.17.70.3.Day0	S.17.70.3.Day35	-0.176	-0.092	0.084
c2_cgp:LU_TUMOR_VASCULATURE_UP	S20-75-3	Resiquimod	pre_vs_post	S.20.75.3.Day0	S.20.75.3.Day29	-0.337	-0.174	0.163
c2_cgp:LU_TUMOR_VASCULATURE_UP	S23-64-3	Resiquimod	pre_vs_post	S.23.64.3.Day0	S.23.64.3.Day29	-0.293	0.057	0.35
c2_cgp:LU_TUMOR_VASCULATURE_UP	S26-59-3	Resiquimod	pre_vs_post	S.26.59.3.Day0	S.26.59.3.Day29	0.051	0.069	0.018
c2_cgp:LU_TUMOR_VASCULATURE_DN	S02-22-1	Placebo	pre_vs_post	S.02.22.1.Day0	S.02.22.1.Day15	0.227	-0.002	-0.229
c2_cgp:LU_TUMOR_VASCULATURE_DN	S06-44-1	Placebo	pre_vs_post	S.06.44.1.Day0	S.06.44.1.Day15	-0.509	-0.361	0.148
c2_cgp:LU_TUMOR_VASCULATURE_DN	S09-33-1	Placebo	pre_vs_post	S.09.33.1.Day0	S.09.33.1.Day29	-0.023	0.031	0.054
c2_cgp:LU_TUMOR_VASCULATURE_DN	S12-26-1	Placebo	pre_vs_post	S.12.26.1.Day0	S.12.26.1.Day29	0.008	-0.251	-0.259
c2_cgp:LU_TUMOR_VASCULATURE_DN	S22-04-1	Placebo	pre_vs_post	S.22.04.1.Day0	S.22.04.1.Day27	0.283	0.184	-0.099
c2_cgp:LU_TUMOR_VASCULATURE_DN	S01-49-2	PolyICLC	pre_vs_post	S.01.49.2.Day0	S.01.49.2.Day29	0.166	0.041	-0.125
c2_cgp:LU_TUMOR_VASCULATURE_DN	S03-05-2	PolyICLC	pre_vs_post	S.03.05.2.Day0	S.03.05.2.Day29	-0.042	0.119	0.161
c2_cgp:LU_TUMOR_VASCULATURE_DN	S07-87-2	PolyICLC	pre_vs_post	S.07.87.2.Day0	S.07.87.2.Day29	-0.328	0.197	0.525
c2_cgp:LU_TUMOR_VASCULATURE_DN	S10-18-2	PolyICLC	pre_vs_post	S.10.18.2.Day0	S.10.18.2.Day29	-0.171	0.333	0.504
c2_cgp:LU_TUMOR_VASCULATURE_DN	S11-58-2	PolyICLC	pre_vs_post	S.11.58.2.Day0	S.11.58.2.Day29	0.496	0.453	-0.043
c2_cgp:LU_TUMOR_VASCULATURE_DN	S16-07-2	PolyICLC	pre_vs_post	S.16.07.2.Day0	S.16.07.2.Day29	-0.085	0.357	0.442
c2_cgp:LU_TUMOR_VASCULATURE_DN	S18-53-2	PolyICLC	pre_vs_post	S.18.53.2.Day0	S.18.53.2.Day29	0.363	0.5	0.137
c2_cgp:LU_TUMOR_VASCULATURE_DN	S21-08-2	PolyICLC	pre_vs_post	S.21.08.2.Day0	S.21.08.2.Day29	-0.204	-0.047	0.157
c2_cgp:LU_TUMOR_VASCULATURE_DN	S05-94-3	Resiquimod	pre_vs_post	S.05.94.3.Day0	S.05.94.3.Day29	-0.219	-0.282	-0.063
c2_cgp:LU_TUMOR_VASCULATURE_DN	S08-81-3	Resiquimod	pre_vs_post	S.08.81.3.Day0	S.08.81.3.Day29	0.145	-0.139	-0.284
c2_cgp:LU_TUMOR_VASCULATURE_DN	S13-23-3	Resiquimod	pre_vs_post	S.13.23.3.Day0	S.13.23.3.Day29	0.038	0.563	0.525
c2_cgp:LU_TUMOR_VASCULATURE_DN	S15-99-3	Resiquimod	pre_vs_post	S.15.99.3.Day0	S.15.99.3.Day29	-0.353	0.139	0.492
c2_cgp:LU_TUMOR_VASCULATURE_DN	S17-70-3	Resiquimod	pre_vs_post	S.17.70.3.Day0	S.17.70.3.Day35	0.14	-0.426	-0.566
c2_cgp:LU_TUMOR_VASCULATURE_DN	S20-75-3	Resiquimod	pre_vs_post	S.20.75.3.Day0	S.20.75.3.Day29	-0.131	0.253	0.384
c2_cgp:LU_TUMOR_VASCULATURE_DN	S23-64-3	Resiquimod	pre_vs_post	S.23.64.3.Day0	S.23.64.3.Day29	-0.534	-0.382	0.152
c2_cgp:LU_TUMOR_VASCULATURE_DN	S26-59-3	Resiquimod	pre_vs_post	S.26.59.3.Day0	S.26.59.3.Day29	0.145	0.467	0.322
c2_cgp:KORKOLA_EMBRYONAL_CARCINOMA_UP	S02-22-1	Placebo	pre_vs_post	S.02.22.1.Day0	S.02.22.1.Day15	-0.031	0.089	0.12
c2_cgp:KORKOLA_EMBRYONAL_CARCINOMA_UP	S06-44-1	Placebo	pre_vs_post	S.06.44.1.Day0	S.06.44.1.Day15	-0.22	-0.273	-0.053
c2_cgp:KORKOLA_EMBRYONAL_CARCINOMA_UP	S09-33-1	Placebo	pre_vs_post	S.09.33.1.Day0	S.09.33.1.Day29	-0.097	0.005	0.102
c2_cgp:KORKOLA_EMBRYONAL_CARCINOMA_UP	S12-26-1	Placebo	pre_vs_post	S.12.26.1.Day0	S.12.26.1.Day29	0.15	0.114	-0.036
c2_cgp:KORKOLA_EMBRYONAL_CARCINOMA_UP	S22-04-1	Placebo	pre_vs_post	S.22.04.1.Day0	S.22.04.1.Day27	-0.04	0.03	0.07
c2_cgp:KORKOLA_EMBRYONAL_CARCINOMA_UP	S01-49-2	PolyICLC	pre_vs_post	S.01.49.2.Day0	S.01.49.2.Day29	-0.154	0.344	0.498
c2_cgp:KORKOLA_EMBRYONAL_CARCINOMA_UP	S03-05-2	PolyICLC	pre_vs_post	S.03.05.2.Day0	S.03.05.2.Day29	0.014	-0.132	-0.146
c2_cgp:KORKOLA_EMBRYONAL_CARCINOMA_UP	S07-87-2	PolyICLC	pre_vs_post	S.07.87.2.Day0	S.07.87.2.Day29	-0.324	-0.202	0.122
c2_cgp:KORKOLA_EMBRYONAL_CARCINOMA_UP	S10-18-2	PolyICLC	pre_vs_post	S.10.18.2.Day0	S.10.18.2.Day29	-0.199	0.076	0.275
c2_cgp:KORKOLA_EMBRYONAL_CARCINOMA_UP	S11-58-2	PolyICLC	pre_vs_post	S.11.58.2.Day0	S.11.58.2.Day29	0.105	0.033	-0.072
c2_cgp:KORKOLA_EMBRYONAL_CARCINOMA_UP	S16-07-2	PolyICLC	pre_vs_post	S.16.07.2.Day0	S.16.07.2.Day29	0.093	0.235	0.142
c2_cgp:KORKOLA_EMBRYONAL_CARCINOMA_UP	S18-53-2	PolyICLC	pre_vs_post	S.18.53.2.Day0	S.18.53.2.Day29	-0.035	0.062	0.097
c2_cgp:KORKOLA_EMBRYONAL_CARCINOMA_UP	S21-08-2	PolyICLC	pre_vs_post	S.21.08.2.Day0	S.21.08.2.Day29	0.002	0.209	0.207
c2_cgp:KORKOLA_EMBRYONAL_CARCINOMA_UP	S05-94-3	Resiquimod	pre_vs_post	S.05.94.3.Day0	S.05.94.3.Day29	0.004	-0.099	-0.103
c2_cgp:KORKOLA_EMBRYONAL_CARCINOMA_UP	S08-81-3	Resiquimod	pre_vs_post	S.08.81.3.Day0	S.08.81.3.Day29	-0.1	-0.372	-0.272
c2_cgp:KORKOLA_EMBRYONAL_CARCINOMA_UP	S13-23-3	Resiquimod	pre_vs_post	S.13.23.3.Day0	S.13.23.3.Day29	-0.071	0.239	0.31
c2_cgp:KORKOLA_EMBRYONAL_CARCINOMA_UP	S15-99-3	Resiquimod	pre_vs_post	S.15.99.3.Day0	S.15.99.3.Day29	-0.227	0.134	0.361
c2_cgp:KORKOLA_EMBRYONAL_CARCINOMA_UP	S17-70-3	Resiquimod	pre_vs_post	S.17.70.3.Day0	S.17.70.3.Day35	0.009	0.24	0.231
c2_cgp:KORKOLA_EMBRYONAL_CARCINOMA_UP	S20-75-3	Resiquimod	pre_vs_post	S.20.75.3.Day0	S.20.75.3.Day29	0.207	-0.128	-0.335
c2_cgp:KORKOLA_EMBRYONAL_CARCINOMA_UP	S23-64-3	Resiquimod	pre_vs_post	S.23.64.3.Day0	S.23.64.3.Day29	-0.225	0.058	0.283
c2_cgp:KORKOLA_EMBRYONAL_CARCINOMA_UP	S26-59-3	Resiquimod	pre_vs_post	S.26.59.3.Day0	S.26.59.3.Day29	0.207	0.272	0.065
c2_cgp:KORKOLA_EMBRYONAL_CARCINOMA_DN	S02-22-1	Placebo	pre_vs_post	S.02.22.1.Day0	S.02.22.1.Day15	0.141	-0.536	-0.677
c2_cgp:KORKOLA_EMBRYONAL_CARCINOMA_DN	S06-44-1	Placebo	pre_vs_post	S.06.44.1.Day0	S.06.44.1.Day15	-0.054	-0.372	-0.318
c2_cgp:KORKOLA_EMBRYONAL_CARCINOMA_DN	S09-33-1	Placebo	pre_vs_post	S.09.33.1.Day0	S.09.33.1.Day29	-0.017	-0.371	-0.354
c2_cgp:KORKOLA_EMBRYONAL_CARCINOMA_DN	S12-26-1	Placebo	pre_vs_post	S.12.26.1.Day0	S.12.26.1.Day29	-0.192	0.264	0.456
c2_cgp:KORKOLA_EMBRYONAL_CARCINOMA_DN	S22-04-1	Placebo	pre_vs_post	S.22.04.1.Day0	S.22.04.1.Day27	-0.377	-0.257	0.12
c2_cgp:KORKOLA_EMBRYONAL_CARCINOMA_DN	S01-49-2	PolyICLC	pre_vs_post	S.01.49.2.Day0	S.01.49.2.Day29	0.458	-0.176	-0.634
c2_cgp:KORKOLA_EMBRYONAL_CARCINOMA_DN	S03-05-2	PolyICLC	pre_vs_post	S.03.05.2.Day0	S.03.05.2.Day29	0.35	-0.761	-1.111
c2_cgp:KORKOLA_EMBRYONAL_CARCINOMA_DN	S07-87-2	PolyICLC	pre_vs_post	S.07.87.2.Day0	S.07.87.2.Day29	0.116	-0.128	-0.244
c2_cgp:KORKOLA_EMBRYONAL_CARCINOMA_DN	S10-18-2	PolyICLC	pre_vs_post	S.10.18.2.Day0	S.10.18.2.Day29	0.196	-0.153	-0.349
c2_cgp:KORKOLA_EMBRYONAL_CARCINOMA_DN	S11-58-2	PolyICLC	pre_vs_post	S.11.58.2.Day0	S.11.58.2.Day29	0.05	-0.104	-0.154
c2_cgp:KORKOLA_EMBRYONAL_CARCINOMA_DN	S16-07-2	PolyICLC	pre_vs_post	S.16.07.2.Day0	S.16.07.2.Day29	0.543	-0.197	-0.74
c2_cgp:KORKOLA_EMBRYONAL_CARCINOMA_DN	S18-53-2	PolyICLC	pre_vs_post	S.18.53.2.Day0	S.18.53.2.Day29	0.042	0.535	0.493
c2_cgp:KORKOLA_EMBRYONAL_CARCINOMA_DN	S21-08-2	PolyICLC	pre_vs_post	S.21.08.2.Day0	S.21.08.2.Day29	0.271	0.181	-0.09
c2_cgp:KORKOLA_EMBRYONAL_CARCINOMA_DN	S05-94-3	Resiquimod	pre_vs_post	S.05.94.3.Day0	S.05.94.3.Day29	0.092	-0.163	-0.255
c2_cgp:KORKOLA_EMBRYONAL_CARCINOMA_DN	S08-81-3	Resiquimod	pre_vs_post	S.08.81.3.Day0	S.08.81.3.Day29	-0.002	0.283	0.285
c2_cgp:KORKOLA_EMBRYONAL_CARCINOMA_DN	S13-23-3	Resiquimod	pre_vs_post	S.13.23.3.Day0	S.13.23.3.Day29	-0.422	-0.156	0.266
c2_cgp:KORKOLA_EMBRYONAL_CARCINOMA_DN	S15-99-3	Resiquimod	pre_vs_post	S.15.99.3.Day0	S.15.99.3.Day29	-0.012	-0.172	-0.16
c2_cgp:KORKOLA_EMBRYONAL_CARCINOMA_DN	S17-70-3	Resiquimod	pre_vs_post	S.17.70.3.Day0	S.17.70.3.Day35	0.032	-0.309	-0.341
c2_cgp:KORKOLA_EMBRYONAL_CARCINOMA_DN	S20-75-3	Resiquimod	pre_vs_post	S.20.75.3.Day0	S.20.75.3.Day29	-0.757	-0.494	0.263
c2_cgp:KORKOLA_EMBRYONAL_CARCINOMA_DN	S23-64-3	Resiquimod	pre_vs_post	S.23.64.3.Day0	S.23.64.3.Day29	0.07	0.379	0.309
c2_cgp:KORKOLA_EMBRYONAL_CARCINOMA_DN	S26-59-3	Resiquimod	pre_vs_post	S.26.59.3.Day0	S.26.59.3.Day29	-0.02	-0.267	-0.247
c2_cgp:KORKOLA_TERATOMA_UP	S02-22-1	Placebo	pre_vs_post	S.02.22.1.Day0	S.02.22.1.Day15	0.094	0.296	0.202
c2_cgp:KORKOLA_TERATOMA_UP	S06-44-1	Placebo	pre_vs_post	S.06.44.1.Day0	S.06.44.1.Day15	-0.074	-0.419	-0.345
c2_cgp:KORKOLA_TERATOMA_UP	S09-33-1	Placebo	pre_vs_post	S.09.33.1.Day0	S.09.33.1.Day29	-0.331	-0.262	0.069
c2_cgp:KORKOLA_TERATOMA_UP	S12-26-1	Placebo	pre_vs_post	S.12.26.1.Day0	S.12.26.1.Day29	0.384	0.299	-0.085
c2_cgp:KORKOLA_TERATOMA_UP	S22-04-1	Placebo	pre_vs_post	S.22.04.1.Day0	S.22.04.1.Day27	0.24	-0.013	-0.253
c2_cgp:KORKOLA_TERATOMA_UP	S01-49-2	PolyICLC	pre_vs_post	S.01.49.2.Day0	S.01.49.2.Day29	-0.355	-0.049	0.306
c2_cgp:KORKOLA_TERATOMA_UP	S03-05-2	PolyICLC	pre_vs_post	S.03.05.2.Day0	S.03.05.2.Day29	-0.087	0.34	0.427
c2_cgp:KORKOLA_TERATOMA_UP	S07-87-2	PolyICLC	pre_vs_post	S.07.87.2.Day0	S.07.87.2.Day29	-0.032	-0.127	-0.095
c2_cgp:KORKOLA_TERATOMA_UP	S10-18-2	PolyICLC	pre_vs_post	S.10.18.2.Day0	S.10.18.2.Day29	-0.288	0.209	0.497
c2_cgp:KORKOLA_TERATOMA_UP	S11-58-2	PolyICLC	pre_vs_post	S.11.58.2.Day0	S.11.58.2.Day29	0.568	-0.028	-0.596
c2_cgp:KORKOLA_TERATOMA_UP	S16-07-2	PolyICLC	pre_vs_post	S.16.07.2.Day0	S.16.07.2.Day29	0.261	0.106	-0.155
c2_cgp:KORKOLA_TERATOMA_UP	S18-53-2	PolyICLC	pre_vs_post	S.18.53.2.Day0	S.18.53.2.Day29	0.509	0.032	-0.477
c2_cgp:KORKOLA_TERATOMA_UP	S21-08-2	PolyICLC	pre_vs_post	S.21.08.2.Day0	S.21.08.2.Day29	-0.102	0.019	0.121
c2_cgp:KORKOLA_TERATOMA_UP	S05-94-3	Resiquimod	pre_vs_post	S.05.94.3.Day0	S.05.94.3.Day29	0.093	0.015	-0.078
c2_cgp:KORKOLA_TERATOMA_UP	S08-81-3	Resiquimod	pre_vs_post	S.08.81.3.Day0	S.08.81.3.Day29	-0.365	-0.07	0.295
c2_cgp:KORKOLA_TERATOMA_UP	S13-23-3	Resiquimod	pre_vs_post	S.13.23.3.Day0	S.13.23.3.Day29	-0.076	0.267	0.343
c2_cgp:KORKOLA_TERATOMA_UP	S15-99-3	Resiquimod	pre_vs_post	S.15.99.3.Day0	S.15.99.3.Day29	-0.125	0.461	0.586
c2_cgp:KORKOLA_TERATOMA_UP	S17-70-3	Resiquimod	pre_vs_post	S.17.70.3.Day0	S.17.70.3.Day35	-0.299	0.157	0.456
c2_cgp:KORKOLA_TERATOMA_UP	S20-75-3	Resiquimod	pre_vs_post	S.20.75.3.Day0	S.20.75.3.Day29	-0.081	-0.105	-0.024
c2_cgp:KORKOLA_TERATOMA_UP	S23-64-3	Resiquimod	pre_vs_post	S.23.64.3.Day0	S.23.64.3.Day29	-0.197	0.419	0.616
c2_cgp:KORKOLA_TERATOMA_UP	S26-59-3	Resiquimod	pre_vs_post	S.26.59.3.Day0	S.26.59.3.Day29	0.42	-0.015	-0.435
c2_cgp:KORKOLA_YOLK_SAC_TUMOR_UP	S02-22-1	Placebo	pre_vs_post	S.02.22.1.Day0	S.02.22.1.Day15	0.062	-0.004	-0.066
c2_cgp:KORKOLA_YOLK_SAC_TUMOR_UP	S06-44-1	Placebo	pre_vs_post	S.06.44.1.Day0	S.06.44.1.Day15	-0.16	-0.173	-0.013
c2_cgp:KORKOLA_YOLK_SAC_TUMOR_UP	S09-33-1	Placebo	pre_vs_post	S.09.33.1.Day0	S.09.33.1.Day29	-0.119	-0.462	-0.343
c2_cgp:KORKOLA_YOLK_SAC_TUMOR_UP	S12-26-1	Placebo	pre_vs_post	S.12.26.1.Day0	S.12.26.1.Day29	0.334	0.469	0.135
c2_cgp:KORKOLA_YOLK_SAC_TUMOR_UP	S22-04-1	Placebo	pre_vs_post	S.22.04.1.Day0	S.22.04.1.Day27	-0.163	-0.108	0.055
c2_cgp:KORKOLA_YOLK_SAC_TUMOR_UP	S01-49-2	PolyICLC	pre_vs_post	S.01.49.2.Day0	S.01.49.2.Day29	-0.347	0.114	0.461
c2_cgp:KORKOLA_YOLK_SAC_TUMOR_UP	S03-05-2	PolyICLC	pre_vs_post	S.03.05.2.Day0	S.03.05.2.Day29	0.089	0.187	0.098
c2_cgp:KORKOLA_YOLK_SAC_TUMOR_UP	S07-87-2	PolyICLC	pre_vs_post	S.07.87.2.Day0	S.07.87.2.Day29	0.064	-0.018	-0.082
c2_cgp:KORKOLA_YOLK_SAC_TUMOR_UP	S10-18-2	PolyICLC	pre_vs_post	S.10.18.2.Day0	S.10.18.2.Day29	-0.299	0.374	0.673
c2_cgp:KORKOLA_YOLK_SAC_TUMOR_UP	S11-58-2	PolyICLC	pre_vs_post	S.11.58.2.Day0	S.11.58.2.Day29	-0.078	0.01	0.088
c2_cgp:KORKOLA_YOLK_SAC_TUMOR_UP	S16-07-2	PolyICLC	pre_vs_post	S.16.07.2.Day0	S.16.07.2.Day29	-0.182	-0.062	0.12
c2_cgp:KORKOLA_YOLK_SAC_TUMOR_UP	S18-53-2	PolyICLC	pre_vs_post	S.18.53.2.Day0	S.18.53.2.Day29	-0.429	-0.048	0.381
c2_cgp:KORKOLA_YOLK_SAC_TUMOR_UP	S21-08-2	PolyICLC	pre_vs_post	S.21.08.2.Day0	S.21.08.2.Day29	-0.007	0.127	0.134
c2_cgp:KORKOLA_YOLK_SAC_TUMOR_UP	S05-94-3	Resiquimod	pre_vs_post	S.05.94.3.Day0	S.05.94.3.Day29	0.114	0.221	0.107
c2_cgp:KORKOLA_YOLK_SAC_TUMOR_UP	S08-81-3	Resiquimod	pre_vs_post	S.08.81.3.Day0	S.08.81.3.Day29	-0.38	-0.497	-0.117
c2_cgp:KORKOLA_YOLK_SAC_TUMOR_UP	S13-23-3	Resiquimod	pre_vs_post	S.13.23.3.Day0	S.13.23.3.Day29	-0.147	0.391	0.538
c2_cgp:KORKOLA_YOLK_SAC_TUMOR_UP	S15-99-3	Resiquimod	pre_vs_post	S.15.99.3.Day0	S.15.99.3.Day29	-0.005	0.126	0.131
c2_cgp:KORKOLA_YOLK_SAC_TUMOR_UP	S17-70-3	Resiquimod	pre_vs_post	S.17.70.3.Day0	S.17.70.3.Day35	-0.007	0.313	0.32
c2_cgp:KORKOLA_YOLK_SAC_TUMOR_UP	S20-75-3	Resiquimod	pre_vs_post	S.20.75.3.Day0	S.20.75.3.Day29	0.258	-0.095	-0.353
c2_cgp:KORKOLA_YOLK_SAC_TUMOR_UP	S23-64-3	Resiquimod	pre_vs_post	S.23.64.3.Day0	S.23.64.3.Day29	-0.148	0.078	0.226
c2_cgp:KORKOLA_YOLK_SAC_TUMOR_UP	S26-59-3	Resiquimod	pre_vs_post	S.26.59.3.Day0	S.26.59.3.Day29	0.378	0.324	-0.054
c2_cgp:KORKOLA_SEMINOMA_UP	S02-22-1	Placebo	pre_vs_post	S.02.22.1.Day0	S.02.22.1.Day15	-0.166	0.165	0.331
c2_cgp:KORKOLA_SEMINOMA_UP	S06-44-1	Placebo	pre_vs_post	S.06.44.1.Day0	S.06.44.1.Day15	-0.272	-0.186	0.086
c2_cgp:KORKOLA_SEMINOMA_UP	S09-33-1	Placebo	pre_vs_post	S.09.33.1.Day0	S.09.33.1.Day29	-0.293	-0.007	0.286
c2_cgp:KORKOLA_SEMINOMA_UP	S12-26-1	Placebo	pre_vs_post	S.12.26.1.Day0	S.12.26.1.Day29	0.196	0.332	0.136
c2_cgp:KORKOLA_SEMINOMA_UP	S22-04-1	Placebo	pre_vs_post	S.22.04.1.Day0	S.22.04.1.Day27	0.035	0.168	0.133
c2_cgp:KORKOLA_SEMINOMA_UP	S01-49-2	PolyICLC	pre_vs_post	S.01.49.2.Day0	S.01.49.2.Day29	-0.223	0.306	0.529
c2_cgp:KORKOLA_SEMINOMA_UP	S03-05-2	PolyICLC	pre_vs_post	S.03.05.2.Day0	S.03.05.2.Day29	-0.033	0.231	0.264
c2_cgp:KORKOLA_SEMINOMA_UP	S07-87-2	PolyICLC	pre_vs_post	S.07.87.2.Day0	S.07.87.2.Day29	-0.193	-0.153	0.04
c2_cgp:KORKOLA_SEMINOMA_UP	S10-18-2	PolyICLC	pre_vs_post	S.10.18.2.Day0	S.10.18.2.Day29	-0.124	0.11	0.234
c2_cgp:KORKOLA_SEMINOMA_UP	S11-58-2	PolyICLC	pre_vs_post	S.11.58.2.Day0	S.11.58.2.Day29	0.028	0.17	0.142
c2_cgp:KORKOLA_SEMINOMA_UP	S16-07-2	PolyICLC	pre_vs_post	S.16.07.2.Day0	S.16.07.2.Day29	0.094	0.116	0.022
c2_cgp:KORKOLA_SEMINOMA_UP	S18-53-2	PolyICLC	pre_vs_post	S.18.53.2.Day0	S.18.53.2.Day29	-0.057	0.209	0.266
c2_cgp:KORKOLA_SEMINOMA_UP	S21-08-2	PolyICLC	pre_vs_post	S.21.08.2.Day0	S.21.08.2.Day29	-0.007	0.25	0.257
c2_cgp:KORKOLA_SEMINOMA_UP	S05-94-3	Resiquimod	pre_vs_post	S.05.94.3.Day0	S.05.94.3.Day29	0.041	0.081	0.04
c2_cgp:KORKOLA_SEMINOMA_UP	S08-81-3	Resiquimod	pre_vs_post	S.08.81.3.Day0	S.08.81.3.Day29	-0.157	-0.299	-0.142
c2_cgp:KORKOLA_SEMINOMA_UP	S13-23-3	Resiquimod	pre_vs_post	S.13.23.3.Day0	S.13.23.3.Day29	-0.08	0.176	0.256
c2_cgp:KORKOLA_SEMINOMA_UP	S15-99-3	Resiquimod	pre_vs_post	S.15.99.3.Day0	S.15.99.3.Day29	-0.293	0.039	0.332
c2_cgp:KORKOLA_SEMINOMA_UP	S17-70-3	Resiquimod	pre_vs_post	S.17.70.3.Day0	S.17.70.3.Day35	0.029	0.338	0.309
c2_cgp:KORKOLA_SEMINOMA_UP	S20-75-3	Resiquimod	pre_vs_post	S.20.75.3.Day0	S.20.75.3.Day29	0.347	-0.121	-0.468
c2_cgp:KORKOLA_SEMINOMA_UP	S23-64-3	Resiquimod	pre_vs_post	S.23.64.3.Day0	S.23.64.3.Day29	-0.206	0.012	0.218
c2_cgp:KORKOLA_SEMINOMA_UP	S26-59-3	Resiquimod	pre_vs_post	S.26.59.3.Day0	S.26.59.3.Day29	0.289	0.209	-0.08
c2_cgp:BERTUCCI_MEDULLARY_VS_DUCTAL_BREAST_CANCER_DN	S02-22-1	Placebo	pre_vs_post	S.02.22.1.Day0	S.02.22.1.Day15	-0.278	-0.133	0.145
c2_cgp:BERTUCCI_MEDULLARY_VS_DUCTAL_BREAST_CANCER_DN	S06-44-1	Placebo	pre_vs_post	S.06.44.1.Day0	S.06.44.1.Day15	0.193	0.092	-0.101
c2_cgp:BERTUCCI_MEDULLARY_VS_DUCTAL_BREAST_CANCER_DN	S09-33-1	Placebo	pre_vs_post	S.09.33.1.Day0	S.09.33.1.Day29	0.228	-0.192	-0.42
c2_cgp:BERTUCCI_MEDULLARY_VS_DUCTAL_BREAST_CANCER_DN	S12-26-1	Placebo	pre_vs_post	S.12.26.1.Day0	S.12.26.1.Day29	-0.226	-0.122	0.104
c2_cgp:BERTUCCI_MEDULLARY_VS_DUCTAL_BREAST_CANCER_DN	S22-04-1	Placebo	pre_vs_post	S.22.04.1.Day0	S.22.04.1.Day27	-0.193	-0.226	-0.033
c2_cgp:BERTUCCI_MEDULLARY_VS_DUCTAL_BREAST_CANCER_DN	S01-49-2	PolyICLC	pre_vs_post	S.01.49.2.Day0	S.01.49.2.Day29	0.181	-0.249	-0.43
c2_cgp:BERTUCCI_MEDULLARY_VS_DUCTAL_BREAST_CANCER_DN	S03-05-2	PolyICLC	pre_vs_post	S.03.05.2.Day0	S.03.05.2.Day29	0.194	0.055	-0.139
c2_cgp:BERTUCCI_MEDULLARY_VS_DUCTAL_BREAST_CANCER_DN	S07-87-2	PolyICLC	pre_vs_post	S.07.87.2.Day0	S.07.87.2.Day29	0.258	-0.009	-0.267
c2_cgp:BERTUCCI_MEDULLARY_VS_DUCTAL_BREAST_CANCER_DN	S10-18-2	PolyICLC	pre_vs_post	S.10.18.2.Day0	S.10.18.2.Day29	0.193	-0.138	-0.331
c2_cgp:BERTUCCI_MEDULLARY_VS_DUCTAL_BREAST_CANCER_DN	S11-58-2	PolyICLC	pre_vs_post	S.11.58.2.Day0	S.11.58.2.Day29	0.037	-0.184	-0.221
c2_cgp:BERTUCCI_MEDULLARY_VS_DUCTAL_BREAST_CANCER_DN	S16-07-2	PolyICLC	pre_vs_post	S.16.07.2.Day0	S.16.07.2.Day29	0.198	-0.233	-0.431
c2_cgp:BERTUCCI_MEDULLARY_VS_DUCTAL_BREAST_CANCER_DN	S18-53-2	PolyICLC	pre_vs_post	S.18.53.2.Day0	S.18.53.2.Day29	0.097	-0.02	-0.117
c2_cgp:BERTUCCI_MEDULLARY_VS_DUCTAL_BREAST_CANCER_DN	S21-08-2	PolyICLC	pre_vs_post	S.21.08.2.Day0	S.21.08.2.Day29	-0.011	-0.261	-0.25
c2_cgp:BERTUCCI_MEDULLARY_VS_DUCTAL_BREAST_CANCER_DN	S05-94-3	Resiquimod	pre_vs_post	S.05.94.3.Day0	S.05.94.3.Day29	0.127	-0.099	-0.226
c2_cgp:BERTUCCI_MEDULLARY_VS_DUCTAL_BREAST_CANCER_DN	S08-81-3	Resiquimod	pre_vs_post	S.08.81.3.Day0	S.08.81.3.Day29	0.114	0.155	0.041
c2_cgp:BERTUCCI_MEDULLARY_VS_DUCTAL_BREAST_CANCER_DN	S13-23-3	Resiquimod	pre_vs_post	S.13.23.3.Day0	S.13.23.3.Day29	0.017	-0.158	-0.175
c2_cgp:BERTUCCI_MEDULLARY_VS_DUCTAL_BREAST_CANCER_DN	S15-99-3	Resiquimod	pre_vs_post	S.15.99.3.Day0	S.15.99.3.Day29	0.227	-0.215	-0.442
c2_cgp:BERTUCCI_MEDULLARY_VS_DUCTAL_BREAST_CANCER_DN	S17-70-3	Resiquimod	pre_vs_post	S.17.70.3.Day0	S.17.70.3.Day35	-0.277	-0.11	0.167
c2_cgp:BERTUCCI_MEDULLARY_VS_DUCTAL_BREAST_CANCER_DN	S20-75-3	Resiquimod	pre_vs_post	S.20.75.3.Day0	S.20.75.3.Day29	-0.193	-0.007	0.186
c2_cgp:BERTUCCI_MEDULLARY_VS_DUCTAL_BREAST_CANCER_DN	S23-64-3	Resiquimod	pre_vs_post	S.23.64.3.Day0	S.23.64.3.Day29	0.13	0.124	-0.006
c2_cgp:BERTUCCI_MEDULLARY_VS_DUCTAL_BREAST_CANCER_DN	S26-59-3	Resiquimod	pre_vs_post	S.26.59.3.Day0	S.26.59.3.Day29	0.104	-0.186	-0.29
c2_cgp:DAVICIONI_PAX_FOXO1_SIGNATURE_IN_ARMS_UP	S02-22-1	Placebo	pre_vs_post	S.02.22.1.Day0	S.02.22.1.Day15	-0.248	-0.112	0.136
c2_cgp:DAVICIONI_PAX_FOXO1_SIGNATURE_IN_ARMS_UP	S06-44-1	Placebo	pre_vs_post	S.06.44.1.Day0	S.06.44.1.Day15	0.122	0.202	0.08
c2_cgp:DAVICIONI_PAX_FOXO1_SIGNATURE_IN_ARMS_UP	S09-33-1	Placebo	pre_vs_post	S.09.33.1.Day0	S.09.33.1.Day29	0.332	-0.115	-0.447
c2_cgp:DAVICIONI_PAX_FOXO1_SIGNATURE_IN_ARMS_UP	S12-26-1	Placebo	pre_vs_post	S.12.26.1.Day0	S.12.26.1.Day29	-0.181	-0.156	0.025
c2_cgp:DAVICIONI_PAX_FOXO1_SIGNATURE_IN_ARMS_UP	S22-04-1	Placebo	pre_vs_post	S.22.04.1.Day0	S.22.04.1.Day27	-0.121	-0.357	-0.236
c2_cgp:DAVICIONI_PAX_FOXO1_SIGNATURE_IN_ARMS_UP	S01-49-2	PolyICLC	pre_vs_post	S.01.49.2.Day0	S.01.49.2.Day29	0.31	0.141	-0.169
c2_cgp:DAVICIONI_PAX_FOXO1_SIGNATURE_IN_ARMS_UP	S03-05-2	PolyICLC	pre_vs_post	S.03.05.2.Day0	S.03.05.2.Day29	0.187	0.018	-0.169
c2_cgp:DAVICIONI_PAX_FOXO1_SIGNATURE_IN_ARMS_UP	S07-87-2	PolyICLC	pre_vs_post	S.07.87.2.Day0	S.07.87.2.Day29	0.109	-0.323	-0.432
c2_cgp:DAVICIONI_PAX_FOXO1_SIGNATURE_IN_ARMS_UP	S10-18-2	PolyICLC	pre_vs_post	S.10.18.2.Day0	S.10.18.2.Day29	-0.049	-0.152	-0.103
c2_cgp:DAVICIONI_PAX_FOXO1_SIGNATURE_IN_ARMS_UP	S11-58-2	PolyICLC	pre_vs_post	S.11.58.2.Day0	S.11.58.2.Day29	0.159	-0.151	-0.31
c2_cgp:DAVICIONI_PAX_FOXO1_SIGNATURE_IN_ARMS_UP	S16-07-2	PolyICLC	pre_vs_post	S.16.07.2.Day0	S.16.07.2.Day29	0.271	-0.159	-0.43
c2_cgp:DAVICIONI_PAX_FOXO1_SIGNATURE_IN_ARMS_UP	S18-53-2	PolyICLC	pre_vs_post	S.18.53.2.Day0	S.18.53.2.Day29	0.253	0.015	-0.238
c2_cgp:DAVICIONI_PAX_FOXO1_SIGNATURE_IN_ARMS_UP	S21-08-2	PolyICLC	pre_vs_post	S.21.08.2.Day0	S.21.08.2.Day29	0.26	-0.033	-0.293
c2_cgp:DAVICIONI_PAX_FOXO1_SIGNATURE_IN_ARMS_UP	S05-94-3	Resiquimod	pre_vs_post	S.05.94.3.Day0	S.05.94.3.Day29	0.138	-0.245	-0.383
c2_cgp:DAVICIONI_PAX_FOXO1_SIGNATURE_IN_ARMS_UP	S08-81-3	Resiquimod	pre_vs_post	S.08.81.3.Day0	S.08.81.3.Day29	0.318	0.092	-0.226
c2_cgp:DAVICIONI_PAX_FOXO1_SIGNATURE_IN_ARMS_UP	S13-23-3	Resiquimod	pre_vs_post	S.13.23.3.Day0	S.13.23.3.Day29	-0.069	-0.221	-0.152
c2_cgp:DAVICIONI_PAX_FOXO1_SIGNATURE_IN_ARMS_UP	S15-99-3	Resiquimod	pre_vs_post	S.15.99.3.Day0	S.15.99.3.Day29	0.138	0.065	-0.073
c2_cgp:DAVICIONI_PAX_FOXO1_SIGNATURE_IN_ARMS_UP	S17-70-3	Resiquimod	pre_vs_post	S.17.70.3.Day0	S.17.70.3.Day35	-0.192	-0.249	-0.057
c2_cgp:DAVICIONI_PAX_FOXO1_SIGNATURE_IN_ARMS_UP	S20-75-3	Resiquimod	pre_vs_post	S.20.75.3.Day0	S.20.75.3.Day29	-0.08	-0.052	0.028
c2_cgp:DAVICIONI_PAX_FOXO1_SIGNATURE_IN_ARMS_UP	S23-64-3	Resiquimod	pre_vs_post	S.23.64.3.Day0	S.23.64.3.Day29	-0.045	-0.142	-0.097
c2_cgp:DAVICIONI_PAX_FOXO1_SIGNATURE_IN_ARMS_UP	S26-59-3	Resiquimod	pre_vs_post	S.26.59.3.Day0	S.26.59.3.Day29	0.138	-0.296	-0.434
c2_cgp:DAVICIONI_PAX_FOXO1_SIGNATURE_IN_ARMS_DN	S02-22-1	Placebo	pre_vs_post	S.02.22.1.Day0	S.02.22.1.Day15	0.198	0.225	0.027
c2_cgp:DAVICIONI_PAX_FOXO1_SIGNATURE_IN_ARMS_DN	S06-44-1	Placebo	pre_vs_post	S.06.44.1.Day0	S.06.44.1.Day15	0.221	0.234	0.013
c2_cgp:DAVICIONI_PAX_FOXO1_SIGNATURE_IN_ARMS_DN	S09-33-1	Placebo	pre_vs_post	S.09.33.1.Day0	S.09.33.1.Day29	0.463	-0.197	-0.66
c2_cgp:DAVICIONI_PAX_FOXO1_SIGNATURE_IN_ARMS_DN	S12-26-1	Placebo	pre_vs_post	S.12.26.1.Day0	S.12.26.1.Day29	0.142	-0.123	-0.265
c2_cgp:DAVICIONI_PAX_FOXO1_SIGNATURE_IN_ARMS_DN	S22-04-1	Placebo	pre_vs_post	S.22.04.1.Day0	S.22.04.1.Day27	-0.132	-0.245	-0.113
c2_cgp:DAVICIONI_PAX_FOXO1_SIGNATURE_IN_ARMS_DN	S01-49-2	PolyICLC	pre_vs_post	S.01.49.2.Day0	S.01.49.2.Day29	0.079	0.034	-0.045
c2_cgp:DAVICIONI_PAX_FOXO1_SIGNATURE_IN_ARMS_DN	S03-05-2	PolyICLC	pre_vs_post	S.03.05.2.Day0	S.03.05.2.Day29	0.284	-0.267	-0.551
c2_cgp:DAVICIONI_PAX_FOXO1_SIGNATURE_IN_ARMS_DN	S07-87-2	PolyICLC	pre_vs_post	S.07.87.2.Day0	S.07.87.2.Day29	0.392	0.277	-0.115
c2_cgp:DAVICIONI_PAX_FOXO1_SIGNATURE_IN_ARMS_DN	S10-18-2	PolyICLC	pre_vs_post	S.10.18.2.Day0	S.10.18.2.Day29	-0.125	0.202	0.327
c2_cgp:DAVICIONI_PAX_FOXO1_SIGNATURE_IN_ARMS_DN	S11-58-2	PolyICLC	pre_vs_post	S.11.58.2.Day0	S.11.58.2.Day29	-0.335	-0.22	0.115
c2_cgp:DAVICIONI_PAX_FOXO1_SIGNATURE_IN_ARMS_DN	S16-07-2	PolyICLC	pre_vs_post	S.16.07.2.Day0	S.16.07.2.Day29	0.072	0.01	-0.062
c2_cgp:DAVICIONI_PAX_FOXO1_SIGNATURE_IN_ARMS_DN	S18-53-2	PolyICLC	pre_vs_post	S.18.53.2.Day0	S.18.53.2.Day29	-0.19	0.23	0.42
c2_cgp:DAVICIONI_PAX_FOXO1_SIGNATURE_IN_ARMS_DN	S21-08-2	PolyICLC	pre_vs_post	S.21.08.2.Day0	S.21.08.2.Day29	-0.043	-0.236	-0.193
c2_cgp:DAVICIONI_PAX_FOXO1_SIGNATURE_IN_ARMS_DN	S05-94-3	Resiquimod	pre_vs_post	S.05.94.3.Day0	S.05.94.3.Day29	-0.054	-0.304	-0.25
c2_cgp:DAVICIONI_PAX_FOXO1_SIGNATURE_IN_ARMS_DN	S08-81-3	Resiquimod	pre_vs_post	S.08.81.3.Day0	S.08.81.3.Day29	0.268	0.212	-0.056
c2_cgp:DAVICIONI_PAX_FOXO1_SIGNATURE_IN_ARMS_DN	S13-23-3	Resiquimod	pre_vs_post	S.13.23.3.Day0	S.13.23.3.Day29	0.18	0.088	-0.092
c2_cgp:DAVICIONI_PAX_FOXO1_SIGNATURE_IN_ARMS_DN	S15-99-3	Resiquimod	pre_vs_post	S.15.99.3.Day0	S.15.99.3.Day29	0.159	-0.038	-0.197
c2_cgp:DAVICIONI_PAX_FOXO1_SIGNATURE_IN_ARMS_DN	S17-70-3	Resiquimod	pre_vs_post	S.17.70.3.Day0	S.17.70.3.Day35	0.108	-0.222	-0.33
c2_cgp:DAVICIONI_PAX_FOXO1_SIGNATURE_IN_ARMS_DN	S20-75-3	Resiquimod	pre_vs_post	S.20.75.3.Day0	S.20.75.3.Day29	0.024	0.007	-0.017
c2_cgp:DAVICIONI_PAX_FOXO1_SIGNATURE_IN_ARMS_DN	S23-64-3	Resiquimod	pre_vs_post	S.23.64.3.Day0	S.23.64.3.Day29	0.181	0.263	0.082
c2_cgp:DAVICIONI_PAX_FOXO1_SIGNATURE_IN_ARMS_DN	S26-59-3	Resiquimod	pre_vs_post	S.26.59.3.Day0	S.26.59.3.Day29	-0.003	0.121	0.124
c2_cgp:FOURNIER_ACINAR_DEVELOPMENT_EARLY_UP	S02-22-1	Placebo	pre_vs_post	S.02.22.1.Day0	S.02.22.1.Day15	0.203	-0.069	-0.272
c2_cgp:FOURNIER_ACINAR_DEVELOPMENT_EARLY_UP	S06-44-1	Placebo	pre_vs_post	S.06.44.1.Day0	S.06.44.1.Day15	0.032	0.159	0.127
c2_cgp:FOURNIER_ACINAR_DEVELOPMENT_EARLY_UP	S09-33-1	Placebo	pre_vs_post	S.09.33.1.Day0	S.09.33.1.Day29	0.248	0.067	-0.181
c2_cgp:FOURNIER_ACINAR_DEVELOPMENT_EARLY_UP	S12-26-1	Placebo	pre_vs_post	S.12.26.1.Day0	S.12.26.1.Day29	-0.24	-0.354	-0.114
c2_cgp:FOURNIER_ACINAR_DEVELOPMENT_EARLY_UP	S22-04-1	Placebo	pre_vs_post	S.22.04.1.Day0	S.22.04.1.Day27	-0.033	0.499	0.532
c2_cgp:FOURNIER_ACINAR_DEVELOPMENT_EARLY_UP	S01-49-2	PolyICLC	pre_vs_post	S.01.49.2.Day0	S.01.49.2.Day29	-0.272	0.42	0.692
c2_cgp:FOURNIER_ACINAR_DEVELOPMENT_EARLY_UP	S03-05-2	PolyICLC	pre_vs_post	S.03.05.2.Day0	S.03.05.2.Day29	-0.011	-0.055	-0.044
c2_cgp:FOURNIER_ACINAR_DEVELOPMENT_EARLY_UP	S07-87-2	PolyICLC	pre_vs_post	S.07.87.2.Day0	S.07.87.2.Day29	0.027	0.452	0.425
c2_cgp:FOURNIER_ACINAR_DEVELOPMENT_EARLY_UP	S10-18-2	PolyICLC	pre_vs_post	S.10.18.2.Day0	S.10.18.2.Day29	-0.035	0.395	0.43
c2_cgp:FOURNIER_ACINAR_DEVELOPMENT_EARLY_UP	S11-58-2	PolyICLC	pre_vs_post	S.11.58.2.Day0	S.11.58.2.Day29	-0.317	-0.054	0.263
c2_cgp:FOURNIER_ACINAR_DEVELOPMENT_EARLY_UP	S16-07-2	PolyICLC	pre_vs_post	S.16.07.2.Day0	S.16.07.2.Day29	-0.111	0.48	0.591
c2_cgp:FOURNIER_ACINAR_DEVELOPMENT_EARLY_UP	S18-53-2	PolyICLC	pre_vs_post	S.18.53.2.Day0	S.18.53.2.Day29	-0.157	-0.396	-0.239
c2_cgp:FOURNIER_ACINAR_DEVELOPMENT_EARLY_UP	S21-08-2	PolyICLC	pre_vs_post	S.21.08.2.Day0	S.21.08.2.Day29	-0.489	-0.201	0.288
c2_cgp:FOURNIER_ACINAR_DEVELOPMENT_EARLY_UP	S05-94-3	Resiquimod	pre_vs_post	S.05.94.3.Day0	S.05.94.3.Day29	0.083	-0.185	-0.268
c2_cgp:FOURNIER_ACINAR_DEVELOPMENT_EARLY_UP	S08-81-3	Resiquimod	pre_vs_post	S.08.81.3.Day0	S.08.81.3.Day29	-0.123	-0.052	0.071
c2_cgp:FOURNIER_ACINAR_DEVELOPMENT_EARLY_UP	S13-23-3	Resiquimod	pre_vs_post	S.13.23.3.Day0	S.13.23.3.Day29	-0.211	-0.437	-0.226
c2_cgp:FOURNIER_ACINAR_DEVELOPMENT_EARLY_UP	S15-99-3	Resiquimod	pre_vs_post	S.15.99.3.Day0	S.15.99.3.Day29	0.006	-0.051	-0.057
c2_cgp:FOURNIER_ACINAR_DEVELOPMENT_EARLY_UP	S17-70-3	Resiquimod	pre_vs_post	S.17.70.3.Day0	S.17.70.3.Day35	-0.256	-0.346	-0.09
c2_cgp:FOURNIER_ACINAR_DEVELOPMENT_EARLY_UP	S20-75-3	Resiquimod	pre_vs_post	S.20.75.3.Day0	S.20.75.3.Day29	0.227	0.138	-0.089
c2_cgp:FOURNIER_ACINAR_DEVELOPMENT_EARLY_UP	S23-64-3	Resiquimod	pre_vs_post	S.23.64.3.Day0	S.23.64.3.Day29	0.005	-0.317	-0.322
c2_cgp:FOURNIER_ACINAR_DEVELOPMENT_EARLY_UP	S26-59-3	Resiquimod	pre_vs_post	S.26.59.3.Day0	S.26.59.3.Day29	-0.048	-0.37	-0.322
c2_cgp:FOURNIER_ACINAR_DEVELOPMENT_LATE_UP	S02-22-1	Placebo	pre_vs_post	S.02.22.1.Day0	S.02.22.1.Day15	-0.085	0.012	0.097
c2_cgp:FOURNIER_ACINAR_DEVELOPMENT_LATE_UP	S06-44-1	Placebo	pre_vs_post	S.06.44.1.Day0	S.06.44.1.Day15	0.482	0.034	-0.448
c2_cgp:FOURNIER_ACINAR_DEVELOPMENT_LATE_UP	S09-33-1	Placebo	pre_vs_post	S.09.33.1.Day0	S.09.33.1.Day29	0.544	-0.344	-0.888
c2_cgp:FOURNIER_ACINAR_DEVELOPMENT_LATE_UP	S12-26-1	Placebo	pre_vs_post	S.12.26.1.Day0	S.12.26.1.Day29	-0.222	0.456	0.678
c2_cgp:FOURNIER_ACINAR_DEVELOPMENT_LATE_UP	S22-04-1	Placebo	pre_vs_post	S.22.04.1.Day0	S.22.04.1.Day27	0.086	-0.48	-0.566
c2_cgp:FOURNIER_ACINAR_DEVELOPMENT_LATE_UP	S01-49-2	PolyICLC	pre_vs_post	S.01.49.2.Day0	S.01.49.2.Day29	-0.236	0.27	0.506
c2_cgp:FOURNIER_ACINAR_DEVELOPMENT_LATE_UP	S03-05-2	PolyICLC	pre_vs_post	S.03.05.2.Day0	S.03.05.2.Day29	0.445	-0.175	-0.62
c2_cgp:FOURNIER_ACINAR_DEVELOPMENT_LATE_UP	S07-87-2	PolyICLC	pre_vs_post	S.07.87.2.Day0	S.07.87.2.Day29	0.125	0.347	0.222
c2_cgp:FOURNIER_ACINAR_DEVELOPMENT_LATE_UP	S10-18-2	PolyICLC	pre_vs_post	S.10.18.2.Day0	S.10.18.2.Day29	-0.346	-0.268	0.078
c2_cgp:FOURNIER_ACINAR_DEVELOPMENT_LATE_UP	S11-58-2	PolyICLC	pre_vs_post	S.11.58.2.Day0	S.11.58.2.Day29	-0.252	0.309	0.561
c2_cgp:FOURNIER_ACINAR_DEVELOPMENT_LATE_UP	S16-07-2	PolyICLC	pre_vs_post	S.16.07.2.Day0	S.16.07.2.Day29	-0.302	0.055	0.357
c2_cgp:FOURNIER_ACINAR_DEVELOPMENT_LATE_UP	S18-53-2	PolyICLC	pre_vs_post	S.18.53.2.Day0	S.18.53.2.Day29	-0.285	-0.43	-0.145
c2_cgp:FOURNIER_ACINAR_DEVELOPMENT_LATE_UP	S21-08-2	PolyICLC	pre_vs_post	S.21.08.2.Day0	S.21.08.2.Day29	-0.242	-0.081	0.161
c2_cgp:FOURNIER_ACINAR_DEVELOPMENT_LATE_UP	S05-94-3	Resiquimod	pre_vs_post	S.05.94.3.Day0	S.05.94.3.Day29	0.116	-0.163	-0.279
c2_cgp:FOURNIER_ACINAR_DEVELOPMENT_LATE_UP	S08-81-3	Resiquimod	pre_vs_post	S.08.81.3.Day0	S.08.81.3.Day29	0.568	-0.319	-0.887
c2_cgp:FOURNIER_ACINAR_DEVELOPMENT_LATE_UP	S13-23-3	Resiquimod	pre_vs_post	S.13.23.3.Day0	S.13.23.3.Day29	-0.154	0.24	0.394
c2_cgp:FOURNIER_ACINAR_DEVELOPMENT_LATE_UP	S15-99-3	Resiquimod	pre_vs_post	S.15.99.3.Day0	S.15.99.3.Day29	0.324	-0.378	-0.702
c2_cgp:FOURNIER_ACINAR_DEVELOPMENT_LATE_UP	S17-70-3	Resiquimod	pre_vs_post	S.17.70.3.Day0	S.17.70.3.Day35	0.156	-0.071	-0.227
c2_cgp:FOURNIER_ACINAR_DEVELOPMENT_LATE_UP	S20-75-3	Resiquimod	pre_vs_post	S.20.75.3.Day0	S.20.75.3.Day29	0.049	-0.24	-0.289
c2_cgp:FOURNIER_ACINAR_DEVELOPMENT_LATE_UP	S23-64-3	Resiquimod	pre_vs_post	S.23.64.3.Day0	S.23.64.3.Day29	-0.103	0.239	0.342
c2_cgp:FOURNIER_ACINAR_DEVELOPMENT_LATE_UP	S26-59-3	Resiquimod	pre_vs_post	S.26.59.3.Day0	S.26.59.3.Day29	-0.427	0.274	0.701
c2_cgp:FOURNIER_ACINAR_DEVELOPMENT_LATE_DN	S02-22-1	Placebo	pre_vs_post	S.02.22.1.Day0	S.02.22.1.Day15	-0.027	-0.181	-0.154
c2_cgp:FOURNIER_ACINAR_DEVELOPMENT_LATE_DN	S06-44-1	Placebo	pre_vs_post	S.06.44.1.Day0	S.06.44.1.Day15	-0.233	-0.026	0.207
c2_cgp:FOURNIER_ACINAR_DEVELOPMENT_LATE_DN	S09-33-1	Placebo	pre_vs_post	S.09.33.1.Day0	S.09.33.1.Day29	0.096	-0.358	-0.454
c2_cgp:FOURNIER_ACINAR_DEVELOPMENT_LATE_DN	S12-26-1	Placebo	pre_vs_post	S.12.26.1.Day0	S.12.26.1.Day29	0.085	-0.149	-0.234
c2_cgp:FOURNIER_ACINAR_DEVELOPMENT_LATE_DN	S22-04-1	Placebo	pre_vs_post	S.22.04.1.Day0	S.22.04.1.Day27	0.029	-0.335	-0.364
c2_cgp:FOURNIER_ACINAR_DEVELOPMENT_LATE_DN	S01-49-2	PolyICLC	pre_vs_post	S.01.49.2.Day0	S.01.49.2.Day29	-0.082	-0.247	-0.165
c2_cgp:FOURNIER_ACINAR_DEVELOPMENT_LATE_DN	S03-05-2	PolyICLC	pre_vs_post	S.03.05.2.Day0	S.03.05.2.Day29	0.215	-0.063	-0.278
c2_cgp:FOURNIER_ACINAR_DEVELOPMENT_LATE_DN	S07-87-2	PolyICLC	pre_vs_post	S.07.87.2.Day0	S.07.87.2.Day29	0.021	-0.094	-0.115
c2_cgp:FOURNIER_ACINAR_DEVELOPMENT_LATE_DN	S10-18-2	PolyICLC	pre_vs_post	S.10.18.2.Day0	S.10.18.2.Day29	0.199	-0.008	-0.207
c2_cgp:FOURNIER_ACINAR_DEVELOPMENT_LATE_DN	S11-58-2	PolyICLC	pre_vs_post	S.11.58.2.Day0	S.11.58.2.Day29	0.007	-0.314	-0.321
c2_cgp:FOURNIER_ACINAR_DEVELOPMENT_LATE_DN	S16-07-2	PolyICLC	pre_vs_post	S.16.07.2.Day0	S.16.07.2.Day29	0.116	0.133	0.017
c2_cgp:FOURNIER_ACINAR_DEVELOPMENT_LATE_DN	S18-53-2	PolyICLC	pre_vs_post	S.18.53.2.Day0	S.18.53.2.Day29	0.109	0.151	0.042
c2_cgp:FOURNIER_ACINAR_DEVELOPMENT_LATE_DN	S21-08-2	PolyICLC	pre_vs_post	S.21.08.2.Day0	S.21.08.2.Day29	-0.164	-0.413	-0.249
c2_cgp:FOURNIER_ACINAR_DEVELOPMENT_LATE_DN	S05-94-3	Resiquimod	pre_vs_post	S.05.94.3.Day0	S.05.94.3.Day29	-0.225	0.035	0.26
c2_cgp:FOURNIER_ACINAR_DEVELOPMENT_LATE_DN	S08-81-3	Resiquimod	pre_vs_post	S.08.81.3.Day0	S.08.81.3.Day29	0.013	-0.034	-0.047
c2_cgp:FOURNIER_ACINAR_DEVELOPMENT_LATE_DN	S13-23-3	Resiquimod	pre_vs_post	S.13.23.3.Day0	S.13.23.3.Day29	0.009	-0.009	-0.018
c2_cgp:FOURNIER_ACINAR_DEVELOPMENT_LATE_DN	S15-99-3	Resiquimod	pre_vs_post	S.15.99.3.Day0	S.15.99.3.Day29	0.033	-0.591	-0.624
c2_cgp:FOURNIER_ACINAR_DEVELOPMENT_LATE_DN	S17-70-3	Resiquimod	pre_vs_post	S.17.70.3.Day0	S.17.70.3.Day35	0.193	0.217	0.024
c2_cgp:FOURNIER_ACINAR_DEVELOPMENT_LATE_DN	S20-75-3	Resiquimod	pre_vs_post	S.20.75.3.Day0	S.20.75.3.Day29	-0.19	-0.153	0.037
c2_cgp:FOURNIER_ACINAR_DEVELOPMENT_LATE_DN	S23-64-3	Resiquimod	pre_vs_post	S.23.64.3.Day0	S.23.64.3.Day29	0.119	-0.198	-0.317
c2_cgp:FOURNIER_ACINAR_DEVELOPMENT_LATE_DN	S26-59-3	Resiquimod	pre_vs_post	S.26.59.3.Day0	S.26.59.3.Day29	0.233	-0.014	-0.247
c2_cgp:NAM_FXYD5_TARGETS_DN	S02-22-1	Placebo	pre_vs_post	S.02.22.1.Day0	S.02.22.1.Day15	-0.189	-0.226	-0.037
c2_cgp:NAM_FXYD5_TARGETS_DN	S06-44-1	Placebo	pre_vs_post	S.06.44.1.Day0	S.06.44.1.Day15	-0.452	-0.322	0.13
c2_cgp:NAM_FXYD5_TARGETS_DN	S09-33-1	Placebo	pre_vs_post	S.09.33.1.Day0	S.09.33.1.Day29	-0.502	0.503	1.005
c2_cgp:NAM_FXYD5_TARGETS_DN	S12-26-1	Placebo	pre_vs_post	S.12.26.1.Day0	S.12.26.1.Day29	0.178	0.275	0.097
c2_cgp:NAM_FXYD5_TARGETS_DN	S22-04-1	Placebo	pre_vs_post	S.22.04.1.Day0	S.22.04.1.Day27	0.192	0.041	-0.151
c2_cgp:NAM_FXYD5_TARGETS_DN	S01-49-2	PolyICLC	pre_vs_post	S.01.49.2.Day0	S.01.49.2.Day29	-0.169	0.15	0.319
c2_cgp:NAM_FXYD5_TARGETS_DN	S03-05-2	PolyICLC	pre_vs_post	S.03.05.2.Day0	S.03.05.2.Day29	0.137	-0.365	-0.502
c2_cgp:NAM_FXYD5_TARGETS_DN	S07-87-2	PolyICLC	pre_vs_post	S.07.87.2.Day0	S.07.87.2.Day29	-0.215	-0.128	0.087
c2_cgp:NAM_FXYD5_TARGETS_DN	S10-18-2	PolyICLC	pre_vs_post	S.10.18.2.Day0	S.10.18.2.Day29	-0.487	0.047	0.534
c2_cgp:NAM_FXYD5_TARGETS_DN	S11-58-2	PolyICLC	pre_vs_post	S.11.58.2.Day0	S.11.58.2.Day29	-0.349	-0.07	0.279
c2_cgp:NAM_FXYD5_TARGETS_DN	S16-07-2	PolyICLC	pre_vs_post	S.16.07.2.Day0	S.16.07.2.Day29	-0.351	0.299	0.65
c2_cgp:NAM_FXYD5_TARGETS_DN	S18-53-2	PolyICLC	pre_vs_post	S.18.53.2.Day0	S.18.53.2.Day29	-0.077	0.336	0.413
c2_cgp:NAM_FXYD5_TARGETS_DN	S21-08-2	PolyICLC	pre_vs_post	S.21.08.2.Day0	S.21.08.2.Day29	-0.328	0.266	0.594
c2_cgp:NAM_FXYD5_TARGETS_DN	S05-94-3	Resiquimod	pre_vs_post	S.05.94.3.Day0	S.05.94.3.Day29	-0.351	0.105	0.456
c2_cgp:NAM_FXYD5_TARGETS_DN	S08-81-3	Resiquimod	pre_vs_post	S.08.81.3.Day0	S.08.81.3.Day29	0.03	-0.124	-0.154
c2_cgp:NAM_FXYD5_TARGETS_DN	S13-23-3	Resiquimod	pre_vs_post	S.13.23.3.Day0	S.13.23.3.Day29	0.119	0.085	-0.034
c2_cgp:NAM_FXYD5_TARGETS_DN	S15-99-3	Resiquimod	pre_vs_post	S.15.99.3.Day0	S.15.99.3.Day29	-0.314	0.315	0.629
c2_cgp:NAM_FXYD5_TARGETS_DN	S17-70-3	Resiquimod	pre_vs_post	S.17.70.3.Day0	S.17.70.3.Day35	0.36	0.325	-0.035
c2_cgp:NAM_FXYD5_TARGETS_DN	S20-75-3	Resiquimod	pre_vs_post	S.20.75.3.Day0	S.20.75.3.Day29	0.442	0.005	-0.437
c2_cgp:NAM_FXYD5_TARGETS_DN	S23-64-3	Resiquimod	pre_vs_post	S.23.64.3.Day0	S.23.64.3.Day29	-0.397	-0.296	0.101
c2_cgp:NAM_FXYD5_TARGETS_DN	S26-59-3	Resiquimod	pre_vs_post	S.26.59.3.Day0	S.26.59.3.Day29	-0.414	0.258	0.672
c2_cgp:FRASOR_TAMOXIFEN_RESPONSE_UP	S02-22-1	Placebo	pre_vs_post	S.02.22.1.Day0	S.02.22.1.Day15	0.017	0.167	0.15
c2_cgp:FRASOR_TAMOXIFEN_RESPONSE_UP	S06-44-1	Placebo	pre_vs_post	S.06.44.1.Day0	S.06.44.1.Day15	-0.075	-0.235	-0.16
c2_cgp:FRASOR_TAMOXIFEN_RESPONSE_UP	S09-33-1	Placebo	pre_vs_post	S.09.33.1.Day0	S.09.33.1.Day29	-0.052	0.121	0.173
c2_cgp:FRASOR_TAMOXIFEN_RESPONSE_UP	S12-26-1	Placebo	pre_vs_post	S.12.26.1.Day0	S.12.26.1.Day29	0.22	0.286	0.066
c2_cgp:FRASOR_TAMOXIFEN_RESPONSE_UP	S22-04-1	Placebo	pre_vs_post	S.22.04.1.Day0	S.22.04.1.Day27	0.026	0.075	0.049
c2_cgp:FRASOR_TAMOXIFEN_RESPONSE_UP	S01-49-2	PolyICLC	pre_vs_post	S.01.49.2.Day0	S.01.49.2.Day29	-0.132	0.303	0.435
c2_cgp:FRASOR_TAMOXIFEN_RESPONSE_UP	S03-05-2	PolyICLC	pre_vs_post	S.03.05.2.Day0	S.03.05.2.Day29	-0.134	0.267	0.401
c2_cgp:FRASOR_TAMOXIFEN_RESPONSE_UP	S07-87-2	PolyICLC	pre_vs_post	S.07.87.2.Day0	S.07.87.2.Day29	-0.326	-0.054	0.272
c2_cgp:FRASOR_TAMOXIFEN_RESPONSE_UP	S10-18-2	PolyICLC	pre_vs_post	S.10.18.2.Day0	S.10.18.2.Day29	-0.376	0.059	0.435
c2_cgp:FRASOR_TAMOXIFEN_RESPONSE_UP	S11-58-2	PolyICLC	pre_vs_post	S.11.58.2.Day0	S.11.58.2.Day29	-0.185	0.325	0.51
c2_cgp:FRASOR_TAMOXIFEN_RESPONSE_UP	S16-07-2	PolyICLC	pre_vs_post	S.16.07.2.Day0	S.16.07.2.Day29	-0.264	0.058	0.322
c2_cgp:FRASOR_TAMOXIFEN_RESPONSE_UP	S18-53-2	PolyICLC	pre_vs_post	S.18.53.2.Day0	S.18.53.2.Day29	0.017	-0.166	-0.183
c2_cgp:FRASOR_TAMOXIFEN_RESPONSE_UP	S21-08-2	PolyICLC	pre_vs_post	S.21.08.2.Day0	S.21.08.2.Day29	-0.142	0.079	0.221
c2_cgp:FRASOR_TAMOXIFEN_RESPONSE_UP	S05-94-3	Resiquimod	pre_vs_post	S.05.94.3.Day0	S.05.94.3.Day29	-0.254	-0.019	0.235
c2_cgp:FRASOR_TAMOXIFEN_RESPONSE_UP	S08-81-3	Resiquimod	pre_vs_post	S.08.81.3.Day0	S.08.81.3.Day29	0.064	-0.192	-0.256
c2_cgp:FRASOR_TAMOXIFEN_RESPONSE_UP	S13-23-3	Resiquimod	pre_vs_post	S.13.23.3.Day0	S.13.23.3.Day29	0.049	0.102	0.053
c2_cgp:FRASOR_TAMOXIFEN_RESPONSE_UP	S15-99-3	Resiquimod	pre_vs_post	S.15.99.3.Day0	S.15.99.3.Day29	-0.135	0.277	0.412
c2_cgp:FRASOR_TAMOXIFEN_RESPONSE_UP	S17-70-3	Resiquimod	pre_vs_post	S.17.70.3.Day0	S.17.70.3.Day35	-0.003	0.149	0.152
c2_cgp:FRASOR_TAMOXIFEN_RESPONSE_UP	S20-75-3	Resiquimod	pre_vs_post	S.20.75.3.Day0	S.20.75.3.Day29	-0.057	0.032	0.089
c2_cgp:FRASOR_TAMOXIFEN_RESPONSE_UP	S23-64-3	Resiquimod	pre_vs_post	S.23.64.3.Day0	S.23.64.3.Day29	-0.079	0.046	0.125
c2_cgp:FRASOR_TAMOXIFEN_RESPONSE_UP	S26-59-3	Resiquimod	pre_vs_post	S.26.59.3.Day0	S.26.59.3.Day29	-0.228	-0.088	0.14
c2_cgp:FRASOR_TAMOXIFEN_RESPONSE_DN	S02-22-1	Placebo	pre_vs_post	S.02.22.1.Day0	S.02.22.1.Day15	0.011	-0.036	-0.047
c2_cgp:FRASOR_TAMOXIFEN_RESPONSE_DN	S06-44-1	Placebo	pre_vs_post	S.06.44.1.Day0	S.06.44.1.Day15	-0.454	-0.421	0.033
c2_cgp:FRASOR_TAMOXIFEN_RESPONSE_DN	S09-33-1	Placebo	pre_vs_post	S.09.33.1.Day0	S.09.33.1.Day29	0.029	0.431	0.402
c2_cgp:FRASOR_TAMOXIFEN_RESPONSE_DN	S12-26-1	Placebo	pre_vs_post	S.12.26.1.Day0	S.12.26.1.Day29	0.234	0.199	-0.035
c2_cgp:FRASOR_TAMOXIFEN_RESPONSE_DN	S22-04-1	Placebo	pre_vs_post	S.22.04.1.Day0	S.22.04.1.Day27	0.213	0.345	0.132
c2_cgp:FRASOR_TAMOXIFEN_RESPONSE_DN	S01-49-2	PolyICLC	pre_vs_post	S.01.49.2.Day0	S.01.49.2.Day29	-0.413	0.279	0.692
c2_cgp:FRASOR_TAMOXIFEN_RESPONSE_DN	S03-05-2	PolyICLC	pre_vs_post	S.03.05.2.Day0	S.03.05.2.Day29	-0.104	0.012	0.116
c2_cgp:FRASOR_TAMOXIFEN_RESPONSE_DN	S07-87-2	PolyICLC	pre_vs_post	S.07.87.2.Day0	S.07.87.2.Day29	-0.31	0.368	0.678
c2_cgp:FRASOR_TAMOXIFEN_RESPONSE_DN	S10-18-2	PolyICLC	pre_vs_post	S.10.18.2.Day0	S.10.18.2.Day29	-0.216	-0.248	-0.032
c2_cgp:FRASOR_TAMOXIFEN_RESPONSE_DN	S11-58-2	PolyICLC	pre_vs_post	S.11.58.2.Day0	S.11.58.2.Day29	0.099	0.374	0.275
c2_cgp:FRASOR_TAMOXIFEN_RESPONSE_DN	S16-07-2	PolyICLC	pre_vs_post	S.16.07.2.Day0	S.16.07.2.Day29	0.066	-0.128	-0.194
c2_cgp:FRASOR_TAMOXIFEN_RESPONSE_DN	S18-53-2	PolyICLC	pre_vs_post	S.18.53.2.Day0	S.18.53.2.Day29	0.115	-0.412	-0.527
c2_cgp:FRASOR_TAMOXIFEN_RESPONSE_DN	S21-08-2	PolyICLC	pre_vs_post	S.21.08.2.Day0	S.21.08.2.Day29	0.038	0.138	0.1
c2_cgp:FRASOR_TAMOXIFEN_RESPONSE_DN	S05-94-3	Resiquimod	pre_vs_post	S.05.94.3.Day0	S.05.94.3.Day29	-0.146	-0.119	0.027
c2_cgp:FRASOR_TAMOXIFEN_RESPONSE_DN	S08-81-3	Resiquimod	pre_vs_post	S.08.81.3.Day0	S.08.81.3.Day29	0.191	-0.489	-0.68
c2_cgp:FRASOR_TAMOXIFEN_RESPONSE_DN	S13-23-3	Resiquimod	pre_vs_post	S.13.23.3.Day0	S.13.23.3.Day29	0.132	0.438	0.306
c2_cgp:FRASOR_TAMOXIFEN_RESPONSE_DN	S15-99-3	Resiquimod	pre_vs_post	S.15.99.3.Day0	S.15.99.3.Day29	0.055	0.273	0.218
c2_cgp:FRASOR_TAMOXIFEN_RESPONSE_DN	S17-70-3	Resiquimod	pre_vs_post	S.17.70.3.Day0	S.17.70.3.Day35	-0.036	0.307	0.343
c2_cgp:FRASOR_TAMOXIFEN_RESPONSE_DN	S20-75-3	Resiquimod	pre_vs_post	S.20.75.3.Day0	S.20.75.3.Day29	-0.184	0.615	0.799
c2_cgp:FRASOR_TAMOXIFEN_RESPONSE_DN	S23-64-3	Resiquimod	pre_vs_post	S.23.64.3.Day0	S.23.64.3.Day29	-0.105	0.149	0.254
c2_cgp:FRASOR_TAMOXIFEN_RESPONSE_DN	S26-59-3	Resiquimod	pre_vs_post	S.26.59.3.Day0	S.26.59.3.Day29	-0.447	-0.313	0.134
c2_cgp:WATANABE_COLON_CANCER_MSI_VS_MSS_UP	S02-22-1	Placebo	pre_vs_post	S.02.22.1.Day0	S.02.22.1.Day15	0.197	-0.218	-0.415
c2_cgp:WATANABE_COLON_CANCER_MSI_VS_MSS_UP	S06-44-1	Placebo	pre_vs_post	S.06.44.1.Day0	S.06.44.1.Day15	0.241	0.216	-0.025
c2_cgp:WATANABE_COLON_CANCER_MSI_VS_MSS_UP	S09-33-1	Placebo	pre_vs_post	S.09.33.1.Day0	S.09.33.1.Day29	0.123	-0.184	-0.307
c2_cgp:WATANABE_COLON_CANCER_MSI_VS_MSS_UP	S12-26-1	Placebo	pre_vs_post	S.12.26.1.Day0	S.12.26.1.Day29	-0.04	-0.279	-0.239
c2_cgp:WATANABE_COLON_CANCER_MSI_VS_MSS_UP	S22-04-1	Placebo	pre_vs_post	S.22.04.1.Day0	S.22.04.1.Day27	-0.063	-0.505	-0.442
c2_cgp:WATANABE_COLON_CANCER_MSI_VS_MSS_UP	S01-49-2	PolyICLC	pre_vs_post	S.01.49.2.Day0	S.01.49.2.Day29	0.085	-0.078	-0.163
c2_cgp:WATANABE_COLON_CANCER_MSI_VS_MSS_UP	S03-05-2	PolyICLC	pre_vs_post	S.03.05.2.Day0	S.03.05.2.Day29	0.16	-0.185	-0.345
c2_cgp:WATANABE_COLON_CANCER_MSI_VS_MSS_UP	S07-87-2	PolyICLC	pre_vs_post	S.07.87.2.Day0	S.07.87.2.Day29	0.025	-0.16	-0.185
c2_cgp:WATANABE_COLON_CANCER_MSI_VS_MSS_UP	S10-18-2	PolyICLC	pre_vs_post	S.10.18.2.Day0	S.10.18.2.Day29	0.282	-0.174	-0.456
c2_cgp:WATANABE_COLON_CANCER_MSI_VS_MSS_UP	S11-58-2	PolyICLC	pre_vs_post	S.11.58.2.Day0	S.11.58.2.Day29	0.333	0.052	-0.281
c2_cgp:WATANABE_COLON_CANCER_MSI_VS_MSS_UP	S16-07-2	PolyICLC	pre_vs_post	S.16.07.2.Day0	S.16.07.2.Day29	-0.046	0.061	0.107
c2_cgp:WATANABE_COLON_CANCER_MSI_VS_MSS_UP	S18-53-2	PolyICLC	pre_vs_post	S.18.53.2.Day0	S.18.53.2.Day29	-0.008	-0.138	-0.13
c2_cgp:WATANABE_COLON_CANCER_MSI_VS_MSS_UP	S21-08-2	PolyICLC	pre_vs_post	S.21.08.2.Day0	S.21.08.2.Day29	0.186	-0.308	-0.494
c2_cgp:WATANABE_COLON_CANCER_MSI_VS_MSS_UP	S05-94-3	Resiquimod	pre_vs_post	S.05.94.3.Day0	S.05.94.3.Day29	0.172	-0.023	-0.195
c2_cgp:WATANABE_COLON_CANCER_MSI_VS_MSS_UP	S08-81-3	Resiquimod	pre_vs_post	S.08.81.3.Day0	S.08.81.3.Day29	-0.065	0.24	0.305
c2_cgp:WATANABE_COLON_CANCER_MSI_VS_MSS_UP	S13-23-3	Resiquimod	pre_vs_post	S.13.23.3.Day0	S.13.23.3.Day29	0.173	-0.188	-0.361
c2_cgp:WATANABE_COLON_CANCER_MSI_VS_MSS_UP	S15-99-3	Resiquimod	pre_vs_post	S.15.99.3.Day0	S.15.99.3.Day29	-0.082	-0.083	-0.001
c2_cgp:WATANABE_COLON_CANCER_MSI_VS_MSS_UP	S17-70-3	Resiquimod	pre_vs_post	S.17.70.3.Day0	S.17.70.3.Day35	0.041	-0.263	-0.304
c2_cgp:WATANABE_COLON_CANCER_MSI_VS_MSS_UP	S20-75-3	Resiquimod	pre_vs_post	S.20.75.3.Day0	S.20.75.3.Day29	-0.203	0.107	0.31
c2_cgp:WATANABE_COLON_CANCER_MSI_VS_MSS_UP	S23-64-3	Resiquimod	pre_vs_post	S.23.64.3.Day0	S.23.64.3.Day29	0.031	0.152	0.121
c2_cgp:WATANABE_COLON_CANCER_MSI_VS_MSS_UP	S26-59-3	Resiquimod	pre_vs_post	S.26.59.3.Day0	S.26.59.3.Day29	0.21	-0.073	-0.283
c2_cgp:WATANABE_COLON_CANCER_MSI_VS_MSS_DN	S02-22-1	Placebo	pre_vs_post	S.02.22.1.Day0	S.02.22.1.Day15	0.189	0.036	-0.153
c2_cgp:WATANABE_COLON_CANCER_MSI_VS_MSS_DN	S06-44-1	Placebo	pre_vs_post	S.06.44.1.Day0	S.06.44.1.Day15	0.002	-0.033	-0.035
c2_cgp:WATANABE_COLON_CANCER_MSI_VS_MSS_DN	S09-33-1	Placebo	pre_vs_post	S.09.33.1.Day0	S.09.33.1.Day29	0.182	-0.031	-0.213
c2_cgp:WATANABE_COLON_CANCER_MSI_VS_MSS_DN	S12-26-1	Placebo	pre_vs_post	S.12.26.1.Day0	S.12.26.1.Day29	-0.201	-0.087	0.114
c2_cgp:WATANABE_COLON_CANCER_MSI_VS_MSS_DN	S22-04-1	Placebo	pre_vs_post	S.22.04.1.Day0	S.22.04.1.Day27	-0.118	-0.216	-0.098
c2_cgp:WATANABE_COLON_CANCER_MSI_VS_MSS_DN	S01-49-2	PolyICLC	pre_vs_post	S.01.49.2.Day0	S.01.49.2.Day29	0.167	-0.043	-0.21
c2_cgp:WATANABE_COLON_CANCER_MSI_VS_MSS_DN	S03-05-2	PolyICLC	pre_vs_post	S.03.05.2.Day0	S.03.05.2.Day29	0.01	0.021	0.011
c2_cgp:WATANABE_COLON_CANCER_MSI_VS_MSS_DN	S07-87-2	PolyICLC	pre_vs_post	S.07.87.2.Day0	S.07.87.2.Day29	-0.079	0.118	0.197
c2_cgp:WATANABE_COLON_CANCER_MSI_VS_MSS_DN	S10-18-2	PolyICLC	pre_vs_post	S.10.18.2.Day0	S.10.18.2.Day29	0.265	-0.062	-0.327
[truncated: 45,414 more rows]

## Sheet: E-IFN-GSVA-score
Supplementary Data 2E. Patient level GSVA score of interferon related gene sets in pre- vs. post-treatment samples. This is the raw data of the GSVA heatmap.
[truncated: 23 more rows]
[truncated: 14 more columns]
