# Supplementary material for: TLR agonists polarize interferon responses in conjunction with dendritic cell vaccination in malignant glioma: a randomized phase II Trial
Source: Nat Commun. 2024 May 8;15:3882. doi: 10.1038/s41467-024-48073-y (PMC11078958; doi:10.1038/s41467-024-48073-y)
Supplement: Supplementary file 6 — Supplementary Data 3 [file 41467_2024_48073_MOESM6_ESM.xlsx]

## Sheet: A-CyTOF-samples
Supplementary Data 3A. CyTOF sample characteristics.
patient_id	file_name	Tx_Group	timepoint
S01-49-2	01-49-2_Day0_normalized_beadsremoved_Live intact singlets.fcs	PolyICLC	Day0
S01-49-2	01-49-2_Day29_normalized_beadsremoved_Live intact singlets.fcs	PolyICLC	Day29
S02-22-1	02-22-1_Day1_normalized_beadsremoved_Live intact singlets.fcs	Placebo	Day1
S02-22-1	02-22-1_Day29_normalized_beadsremoved_Live intact singlets.fcs	Placebo	Day29
S03-05-2	03-05-2_Day0_normalized_beadsremoved_Live intact singlets.fcs	PolyICLC	Day0
S03-05-2	03-05-2_Day29_normalized_beadsremoved_Live intact singlets.fcs	PolyICLC	Day29
S04-10-3	04-10-3_Day29_normalized_beadsremoved_Live intact singlets.fcs	Resiquimod	Day29
S05-94-3	05-94-3_Day0_normalized_beadsremoved_Live intact singlets.fcs	Resiquimod	Day0
S05-94-3	05-94-3_Day1_normalized_beadsremoved_Live intact singlets.fcs	Resiquimod	Day1
S05-94-3	05-94-3_Day29_normalized_beadsremoved_Live intact singlets.fcs	Resiquimod	Day29
S06-44-1	06-44-1_Day0_normalized_beadsremoved_Live intact singlets.fcs	Placebo	Day0
S06-44-1	06-44-1_Day1_normalized_beadsremoved_Live intact singlets.fcs	Placebo	Day1
S07-87-2	07-87-2_Day0_normalized_beadsremoved_Live intact singlets.fcs	PolyICLC	Day0
S07-87-2	07-87-2_Day29_normalized_beadsremoved_Live intact singlets.fcs	PolyICLC	Day29
S08-81-3	08-81-3_Day0_normalized_beadsremoved_Live intact singlets.fcs	Resiquimod	Day0
S08-81-3	08-81-3_Day1_normalized_beadsremoved_Live intact singlets.fcs	Resiquimod	Day1
S08-81-3	08-81-3_Day29_normalized_beadsremoved_Live intact singlets.fcs	Resiquimod	Day29
S09-33-1	09-33-1_Day0_normalized_beadsremoved_Live intact singlets.fcs	Placebo	Day0
S09-33-1	09-33-1_Day1_normalized_beadsremoved_Live intact singlets.fcs	Placebo	Day1
S09-33-1	09-33-1_Day29_normalized_beadsremoved_Live intact singlets.fcs	Placebo	Day29
S10-18-2	10-18-2_Day0_normalized_beadsremoved_Live intact singlets.fcs	PolyICLC	Day0
S11-58-2	11-58-2_Day0_normalized_beadsremoved_Live intact singlets.fcs	PolyICLC	Day0
S11-58-2	11-58-2_Day1_normalized_beadsremoved_Live intact singlets.fcs	PolyICLC	Day1
S12-26-1	12-26-1_Day0_normalized_beadsremoved_Live intact singlets.fcs	Placebo	Day0
S12-26-1	12-26-1_Day1_normalized_beadsremoved_Live intact singlets.fcs	Placebo	Day1
S12-26-1	12-26-1_Day29_normalized_beadsremoved_Live intact singlets.fcs	Placebo	Day29
S13-23-3	13-23-3_Day0_normalized_beadsremoved_Live intact singlets.fcs	Resiquimod	Day0
S13-23-3	13-23-3_Day1_normalized_beadsremoved_Live intact singlets.fcs	Resiquimod	Day1
S13-23-3	13-23-3_Day29_normalized_beadsremoved_Live intact singlets.fcs	Resiquimod	Day29
S15-99-3	15-99-3_Day0_normalized_beadsremoved_Live intact singlets.fcs	Resiquimod	Day0
S15-99-3	15-99-3_Day1_normalized_beadsremoved_Live intact singlets.fcs	Resiquimod	Day1
S15-99-3	15-99-3_Day29_normalized_beadsremoved_Live intact singlets.fcs	Resiquimod	Day29
S16-07-2	16-07-2_Day0_normalized_beadsremoved_Live intact singlets.fcs	PolyICLC	Day0
S16-07-2	16-07-2_Day1_normalized_beadsremoved_Live intact singlets.fcs	PolyICLC	Day1
S16-07-2	16-07-2_Day29_normalized_beadsremoved_Live intact singlets.fcs	PolyICLC	Day29
S17-70-3	17-70-3_Day0_normalized_beadsremoved_Live intact singlets.fcs	Resiquimod	Day0
S17-70-3	17-70-3_Day1_normalized_beadsremoved_Live intact singlets.fcs	Resiquimod	Day1
S18-53-2	18-53-2_Day29_normalized_beadsremoved_Live intact singlets.fcs	PolyICLC	Day29
S20-75-3	20-75-3_Day0_normalized_beadsremoved_Live intact singlets.fcs	Resiquimod	Day0
S21-08-2	21-08-2_Day1_normalized_beadsremoved_Live intact singlets.fcs	PolyICLC	Day1
S21-08-2	21-08-2_Day29_normalized_beadsremoved_Live intact singlets.fcs	PolyICLC	Day29
S26-59-3	26-59-3_Day0_normalized_beadsremoved_Live intact singlets.fcs	Resiquimod	Day0
S26-59-3	26-59-3_Day1_normalized_beadsremoved_Live intact singlets.fcs	Resiquimod	Day1
S26-59-3	26-59-3_Day29_normalized_beadsremoved_Live intact singlets.fcs	Resiquimod	Day29
S27-06-2	27-06-2_Day0_normalized_beadsremoved_Live intact singlets.fcs	PolyICLC	Day0

## Sheet: B-CyTOF-MarkerList
Supplementary Data 3B. CyTOF marker list.
fcs_colname	antigen	marker_class	antibody	dilution
CD19	CD19	type	142Nd CD19 HIB19 Fluidigm 3142001B	1:100
CD25	CD25	state	143Nd CD25 (IL-2R) M-A251 Biolegend 356102	1:100
CD69	CD69	state	162Dy CD69 FN50 Fluidigm 3162001B	1:100
CD4	CD4	type	145Nd CD4 RPA-T4 Fluidigm 3145001B	1:100
CD8	CD8	type	146Nd CD8 RPA-T8 Biolegend 301002	1:100
PDL1	PDL1	state	156Gd CD274 (PD-L1) 29E.2A3 Fluidigm 3156026B	1:100
CD14	CD14	type	151Eu CD14 M5E2 Fluidigm 3151009B	1:100
TIM3	TIM3	state	153Eu TIM3 F38-2E2 Fluidigm 3153008B	1:100
PD1	PD1	state	155Gd CD279 (PD-1) EH12.2H Fluidigm 3155009B	1:100
CD33	CD33	type	158Gd CD33 WM53 Fluidigm 3158001B	1:100
CD11c	CD11c	type	147Sm CD11c Bu15 Fluidigm 347008B	1:100
CD152	CD152	state	150Nd CD152 (CTLA-4) 14D3 Invitrogen 14-1529-82	1:50
CD56	CD56	type	163Dy CD56 (NCAM) NCAM16.2 Fluidigm 3163007B	1:100
CD15	CD15	type	144Nd CD15 (SSEA-1) W6D3 Fluidigm 3144019B	1:100
CD16	CD16	type	165Ho CD16 B73.1 Fluidigm 3165007B	1:100
CD27	CD27	state	167Er CD27 O323 Fluidigm 3167002B	1:100
CD206	CD206	type	168Er CD206 MMR Fluidigm 3168008B	1:100
CD45RA	CD45RA	state	169Tm CD45RA HI100 Fluidigm 3169008B	1:100
CD3	CD3	type	170Er CD3 UCHT1 Fluidigm 3170001B	1:100
CD38	CD38	state	164Dy CD38 HIT2 Biolegend 303502	1:100
HLA_DR	HLA_DR	state	174Yb HLA-DR L243 Fluidigm 3174001B	1:100
CD127	CD127	state	176Yb CD127 (IL-7Rα) A0195D5 Fluidigm 3176004B	1:100
CD11b	CD11b	type	209Bi CD11b ICRF44 Fluidigm 3209003B	1:100
TIGIT	TIGIT	state	148Nd TIGIT MBSA43 Thermo Scientific 16-9500-82	1:100
Ki67	Ki67	state	115In Ki67 SolA15 eBiosciences 14-5698-95	1:100
CD39	CD39	state	160Gd CD39 A1 Fluidigm 3160004B	1:100
CD45RO	CD45RO	state	154Sm CD45RO UCHL1 Biolegend 304202	1:100

## Sheet: C-CyTOF-DiffExpMarkers
Supplementary Data 3C. Differentially expressed CyTOF markers computed by linear mixed model analysis.
cluster_id	marker_id	p_val	p_adj	comparison	timepoint
CD8 T	CD39	0.000171	0.055575	Placebo_Resiquimod	Day29
NK	TIGIT	0.000635	0.20574	Placebo_Resiquimod	Day29
NK	CD39	0.00498	1	Placebo_Resiquimod	Day29
CD8 T	CD38	0.0261	1	Placebo_PolyICLC	Day29
CD16 monocyte	CD38	0.0301	1	Placebo_Resiquimod	Day1
CD14 monocyte	CD27	0.0317	1	Placebo_Resiquimod	Day29
CD14 monocyte	Ki67	0.0413	1	Placebo_PolyICLC	Day29
CD14 monocyte	CD45RA	0.0457	1	Placebo_PolyICLC	Day29
CD14 monocyte	CD38	0.0466	1	Placebo_Resiquimod	Day1
CD4 T	PD1	0.0472	1	Placebo_PolyICLC	Day29
NK	CD38	0.0489	1	Placebo_Resiquimod	Day1
CD8 T	CD38	0.0507	1	Placebo_Resiquimod	Day1
B	CD38	0.0591	1	Placebo_PolyICLC	Day29
NK	TIM3	0.0645	1	Placebo_PolyICLC	Day29
CD14 monocyte	CD27	0.0647	1	Placebo_PolyICLC	Day29
Treg	CD38	0.0718	1	Placebo_PolyICLC	Day1
CD14 monocyte	Ki67	0.0806	1	Placebo_Resiquimod	Day29
CD16 monocyte	CD45RA	0.0817	1	Placebo_Resiquimod	Day29
CD4 T	CD152	0.0846	1	Placebo_Resiquimod	Day29
CD16 monocyte	PD1	0.0865	1	Placebo_PolyICLC	Day29
CD16 monocyte	Ki67	0.0883	1	Placebo_PolyICLC	Day29
CD4 T	CD38	0.0893	1	Placebo_Resiquimod	Day29
CD4 T	CD25	0.0925	1	Placebo_PolyICLC	Day29
CD16 monocyte	CD127	0.0958	1	Placebo_Resiquimod	Day1
CD4 T	CD39	0.098	1	Placebo_Resiquimod	Day29
Treg	CD38	0.101	1	Placebo_Resiquimod	Day1
NK	CD39	0.108	1	Placebo_PolyICLC	Day29
B	CD27	0.109	1	Placebo_Resiquimod	Day29
CD14 monocyte	TIM3	0.112	1	Placebo_Resiquimod	Day1
CD8 T	CD45RA	0.112	1	Placebo_PolyICLC	Day29
CD16 monocyte	CD45RA	0.115	1	Placebo_PolyICLC	Day29
CD14 monocyte	PD1	0.115	1	Placebo_Resiquimod	Day29
CD4 T	CD45RA	0.117	1	Placebo_PolyICLC	Day29
NK	CD45RA	0.121	1	Placebo_PolyICLC	Day29
Treg	CD127	0.122	1	Placebo_Resiquimod	Day29
CD4 T	CD45RA	0.124	1	Placebo_Resiquimod	Day29
CD14 monocyte	TIM3	0.127	1	Placebo_PolyICLC	Day1
Treg	CD152	0.127	1	Placebo_Resiquimod	Day29
NK	Ki67	0.13	1	Placebo_PolyICLC	Day29
NK	TIM3	0.14	1	Placebo_Resiquimod	Day29
B	CD45RA	0.144	1	Placebo_PolyICLC	Day29
CD4 T	CD25	0.15	1	Placebo_Resiquimod	Day29
Treg	CD45RA	0.151	1	Placebo_PolyICLC	Day29
NK	CD69	0.161	1	Placebo_PolyICLC	Day1
CD16 monocyte	PDL1	0.167	1	Placebo_PolyICLC	Day1
CD16 monocyte	PDL1	0.167	1	Placebo_Resiquimod	Day1
CD16 monocyte	PD1	0.167	1	Placebo_Resiquimod	Day1
Treg	CD25	0.171	1	Placebo_PolyICLC	Day29
B	CD45RA	0.176	1	Placebo_Resiquimod	Day29
NK	CD38	0.177	1	Placebo_PolyICLC	Day29
B	CD38	0.178	1	Placebo_Resiquimod	Day1
Treg	PDL1	0.182	1	Placebo_PolyICLC	Day1
Treg	CD38	0.182	1	Placebo_PolyICLC	Day29
NK	CD27	0.182	1	Placebo_Resiquimod	Day29
CD16 monocyte	CD45RA	0.184	1	Placebo_PolyICLC	Day1
NK	TIM3	0.187	1	Placebo_Resiquimod	Day1
Treg	Ki67	0.188	1	Placebo_PolyICLC	Day1
NK	TIGIT	0.191	1	Placebo_PolyICLC	Day29
CD4 T	CD38	0.192	1	Placebo_Resiquimod	Day1
Treg	PD1	0.193	1	Placebo_PolyICLC	Day29
Treg	CD69	0.193	1	Placebo_Resiquimod	Day29
NK	CD45RA	0.198	1	Placebo_Resiquimod	Day29
CD4 T	PD1	0.2	1	Placebo_PolyICLC	Day1
CD8 T	CD45RA	0.208	1	Placebo_Resiquimod	Day29
CD16 monocyte	CD38	0.21	1	Placebo_PolyICLC	Day1
CD4 T	CD38	0.21	1	Placebo_PolyICLC	Day29
CD4 T	CD69	0.21	1	Placebo_Resiquimod	Day29
B	CD38	0.212	1	Placebo_Resiquimod	Day29
B	Ki67	0.213	1	Placebo_Resiquimod	Day29
CD4 T	PD1	0.217	1	Placebo_Resiquimod	Day1
B	CD45RO	0.22	1	Placebo_PolyICLC	Day1
CD8 T	CD38	0.221	1	Placebo_Resiquimod	Day29
CD4 T	Ki67	0.222	1	Placebo_PolyICLC	Day1
CD16 monocyte	CD38	0.222	1	Placebo_Resiquimod	Day29
NK	CD38	0.224	1	Placebo_Resiquimod	Day29
CD16 monocyte	PDL1	0.225	1	Placebo_PolyICLC	Day29
NK	Ki67	0.226	1	Placebo_Resiquimod	Day29
CD8 T	CD45RO	0.23	1	Placebo_PolyICLC	Day29
CD14 monocyte	CD45RA	0.231	1	Placebo_Resiquimod	Day29
Treg	CD69	0.241	1	Placebo_PolyICLC	Day29
CD4 T	CD27	0.244	1	Placebo_Resiquimod	Day29
CD4 T	HLA_DR	0.245	1	Placebo_Resiquimod	Day1
CD8 T	Ki67	0.246	1	Placebo_PolyICLC	Day29
B	Ki67	0.246	1	Placebo_PolyICLC	Day29
NK	CD45RA	0.248	1	Placebo_PolyICLC	Day1
CD14 monocyte	PDL1	0.248	1	Placebo_Resiquimod	Day29
CD14 monocyte	CD38	0.255	1	Placebo_PolyICLC	Day29
Treg	CD25	0.266	1	Placebo_PolyICLC	Day1
CD8 T	CD38	0.267	1	Placebo_PolyICLC	Day1
CD16 monocyte	CD45RA	0.267	1	Placebo_Resiquimod	Day1
CD16 monocyte	CD69	0.267	1	Placebo_Resiquimod	Day29
NK	CD39	0.268	1	Placebo_Resiquimod	Day1
CD16 monocyte	CD45RO	0.27	1	Placebo_PolyICLC	Day29
Treg	CD45RA	0.27	1	Placebo_Resiquimod	Day29
CD14 monocyte	CD38	0.276	1	Placebo_Resiquimod	Day29
CD8 T	PDL1	0.278	1	Placebo_PolyICLC	Day1
CD8 T	CD45RA	0.282	1	Placebo_PolyICLC	Day1
B	CD45RA	0.282	1	Placebo_PolyICLC	Day1
CD14 monocyte	CD45RA	0.286	1	Placebo_PolyICLC	Day1
B	CD69	0.286	1	Placebo_Resiquimod	Day1
CD8 T	CD39	0.288	1	Placebo_PolyICLC	Day1
CD4 T	CD69	0.3	1	Placebo_PolyICLC	Day29
CD4 T	Ki67	0.3	1	Placebo_Resiquimod	Day29
CD8 T	Ki67	0.307	1	Placebo_PolyICLC	Day1
CD8 T	PD1	0.31	1	Placebo_PolyICLC	Day1
CD14 monocyte	CD38	0.312	1	Placebo_PolyICLC	Day1
CD16 monocyte	CD38	0.32	1	Placebo_PolyICLC	Day29
CD4 T	Ki67	0.326	1	Placebo_PolyICLC	Day29
CD4 T	PD1	0.328	1	Placebo_Resiquimod	Day29
NK	CD39	0.331	1	Placebo_PolyICLC	Day1
B	CD25	0.331	1	Placebo_Resiquimod	Day29
NK	Ki67	0.336	1	Placebo_PolyICLC	Day1
NK	CD69	0.338	1	Placebo_Resiquimod	Day1
NK	HLA_DR	0.341	1	Placebo_Resiquimod	Day1
B	CD25	0.343	1	Placebo_PolyICLC	Day29
CD16 monocyte	CD127	0.343	1	Placebo_Resiquimod	Day29
CD14 monocyte	Ki67	0.345	1	Placebo_PolyICLC	Day1
CD4 T	CD152	0.346	1	Placebo_Resiquimod	Day1
CD14 monocyte	CD152	0.347	1	Placebo_Resiquimod	Day1
CD16 monocyte	HLA_DR	0.347	1	Placebo_Resiquimod	Day1
CD8 T	CD25	0.347	1	Placebo_Resiquimod	Day29
B	CD45RA	0.348	1	Placebo_Resiquimod	Day1
Treg	HLA_DR	0.35	1	Placebo_PolyICLC	Day1
CD4 T	HLA_DR	0.352	1	Placebo_PolyICLC	Day29
CD16 monocyte	CD45RO	0.352	1	Placebo_Resiquimod	Day29
NK	CD38	0.353	1	Placebo_PolyICLC	Day1
CD8 T	CD27	0.354	1	Placebo_PolyICLC	Day1
NK	CD152	0.359	1	Placebo_Resiquimod	Day1
CD8 T	Ki67	0.359	1	Placebo_Resiquimod	Day29
CD14 monocyte	CD39	0.362	1	Placebo_Resiquimod	Day1
CD4 T	CD152	0.362	1	Placebo_PolyICLC	Day29
CD8 T	PDL1	0.363	1	Placebo_Resiquimod	Day29
CD4 T	CD45RO	0.365	1	Placebo_PolyICLC	Day1
CD16 monocyte	PD1	0.37	1	Placebo_PolyICLC	Day1
CD16 monocyte	CD152	0.37	1	Placebo_PolyICLC	Day1
CD14 monocyte	CD69	0.37	1	Placebo_Resiquimod	Day29
CD8 T	CD27	0.37	1	Placebo_Resiquimod	Day29
CD16 monocyte	PDL1	0.372	1	Placebo_Resiquimod	Day29
NK	CD25	0.374	1	Placebo_Resiquimod	Day29
NK	CD45RO	0.378	1	Placebo_PolyICLC	Day1
NK	TIM3	0.379	1	Placebo_PolyICLC	Day1
NK	TIGIT	0.379	1	Placebo_PolyICLC	Day1
Treg	TIGIT	0.379	1	Placebo_Resiquimod	Day29
CD14 monocyte	CD69	0.381	1	Placebo_PolyICLC	Day29
CD14 monocyte	CD45RO	0.382	1	Placebo_PolyICLC	Day1
B	CD25	0.382	1	Placebo_Resiquimod	Day1
CD8 T	PD1	0.383	1	Placebo_Resiquimod	Day29
Treg	PD1	0.384	1	Placebo_PolyICLC	Day1
CD16 monocyte	PD1	0.384	1	Placebo_Resiquimod	Day29
CD4 T	PDL1	0.385	1	Placebo_PolyICLC	Day1
CD14 monocyte	CD39	0.401	1	Placebo_PolyICLC	Day1
Treg	CD152	0.402	1	Placebo_Resiquimod	Day1
CD14 monocyte	CD45RO	0.404	1	Placebo_Resiquimod	Day1
CD14 monocyte	CD152	0.407	1	Placebo_PolyICLC	Day1
CD16 monocyte	Ki67	0.409	1	Placebo_Resiquimod	Day29
CD16 monocyte	Ki67	0.41	1	Placebo_PolyICLC	Day1
Treg	CD152	0.41	1	Placebo_PolyICLC	Day29
CD4 T	CD25	0.411	1	Placebo_PolyICLC	Day1
CD4 T	CD127	0.412	1	Placebo_PolyICLC	Day29
B	CD27	0.414	1	Placebo_Resiquimod	Day1
Treg	PD1	0.415	1	Placebo_Resiquimod	Day29
CD14 monocyte	CD127	0.416	1	Placebo_Resiquimod	Day1
CD4 T	CD27	0.428	1	Placebo_PolyICLC	Day29
Treg	HLA_DR	0.429	1	Placebo_PolyICLC	Day29
Treg	Ki67	0.429	1	Placebo_Resiquimod	Day29
CD8 T	HLA_DR	0.44	1	Placebo_Resiquimod	Day1
B	Ki67	0.44	1	Placebo_Resiquimod	Day1
CD14 monocyte	PD1	0.443	1	Placebo_Resiquimod	Day1
CD8 T	PD1	0.443	1	Placebo_Resiquimod	Day1
Treg	CD45RO	0.444	1	Placebo_PolyICLC	Day29
CD4 T	CD25	0.445	1	Placebo_Resiquimod	Day1
CD16 monocyte	CD27	0.445	1	Placebo_Resiquimod	Day29
CD8 T	CD69	0.446	1	Placebo_Resiquimod	Day1
CD8 T	PDL1	0.446	1	Placebo_Resiquimod	Day1
CD14 monocyte	CD25	0.447	1	Placebo_Resiquimod	Day29
CD14 monocyte	CD45RA	0.472	1	Placebo_Resiquimod	Day1
Treg	Ki67	0.473	1	Placebo_PolyICLC	Day29
CD8 T	CD152	0.474	1	Placebo_Resiquimod	Day1
B	CD152	0.474	1	Placebo_Resiquimod	Day1
CD16 monocyte	CD25	0.475	1	Placebo_Resiquimod	Day29
CD16 monocyte	CD127	0.479	1	Placebo_PolyICLC	Day1
CD4 T	HLA_DR	0.479	1	Placebo_Resiquimod	Day29
Treg	CD45RO	0.479	1	Placebo_Resiquimod	Day29
CD8 T	CD69	0.481	1	Placebo_Resiquimod	Day29
NK	PDL1	0.481	1	Placebo_Resiquimod	Day29
CD14 monocyte	CD127	0.486	1	Placebo_Resiquimod	Day29
Treg	TIGIT	0.488	1	Placebo_PolyICLC	Day29
NK	HLA_DR	0.492	1	Placebo_Resiquimod	Day29
Treg	CD38	0.493	1	Placebo_Resiquimod	Day29
Treg	HLA_DR	0.494	1	Placebo_Resiquimod	Day29
Treg	CD27	0.495	1	Placebo_Resiquimod	Day1
Treg	CD127	0.497	1	Placebo_PolyICLC	Day29
CD14 monocyte	PDL1	0.498	1	Placebo_PolyICLC	Day29
CD14 monocyte	HLA_DR	0.499	1	Placebo_Resiquimod	Day1
CD8 T	CD69	0.499	1	Placebo_PolyICLC	Day29
NK	CD45RO	0.499	1	Placebo_PolyICLC	Day29
CD8 T	CD127	0.502	1	Placebo_Resiquimod	Day29
CD8 T	CD127	0.508	1	Placebo_Resiquimod	Day1
CD14 monocyte	CD69	0.511	1	Placebo_Resiquimod	Day1
CD8 T	PD1	0.512	1	Placebo_PolyICLC	Day29
B	Ki67	0.522	1	Placebo_PolyICLC	Day1
NK	CD45RA	0.527	1	Placebo_Resiquimod	Day1
CD4 T	CD45RO	0.527	1	Placebo_Resiquimod	Day29
CD16 monocyte	CD27	0.534	1	Placebo_PolyICLC	Day29
CD16 monocyte	CD152	0.534	1	Placebo_Resiquimod	Day29
B	CD27	0.537	1	Placebo_PolyICLC	Day29
CD16 monocyte	CD152	0.538	1	Placebo_PolyICLC	Day29
NK	HLA_DR	0.547	1	Placebo_PolyICLC	Day1
CD14 monocyte	HLA_DR	0.547	1	Placebo_PolyICLC	Day29
CD8 T	CD45RO	0.551	1	Placebo_PolyICLC	Day1
CD14 monocyte	CD39	0.552	1	Placebo_PolyICLC	Day29
NK	CD45RO	0.555	1	Placebo_Resiquimod	Day1
B	HLA_DR	0.556	1	Placebo_PolyICLC	Day1
NK	CD69	0.556	1	Placebo_Resiquimod	Day29
CD4 T	CD27	0.559	1	Placebo_PolyICLC	Day1
CD16 monocyte	TIM3	0.574	1	Placebo_Resiquimod	Day1
CD8 T	CD127	0.58	1	Placebo_PolyICLC	Day1
CD8 T	CD27	0.586	1	Placebo_Resiquimod	Day1
Treg	CD69	0.587	1	Placebo_Resiquimod	Day1
NK	HLA_DR	0.587	1	Placebo_PolyICLC	Day29
CD16 monocyte	CD127	0.588	1	Placebo_PolyICLC	Day29
CD4 T	CD127	0.59	1	Placebo_Resiquimod	Day29
CD4 T	CD45RO	0.592	1	Placebo_PolyICLC	Day29
B	CD38	0.594	1	Placebo_PolyICLC	Day1
NK	CD27	0.597	1	Placebo_PolyICLC	Day29
CD4 T	CD127	0.598	1	Placebo_Resiquimod	Day1
CD8 T	TIGIT	0.599	1	Placebo_Resiquimod	Day1
B	CD45RO	0.601	1	Placebo_Resiquimod	Day1
Treg	TIGIT	0.626	1	Placebo_PolyICLC	Day1
CD8 T	TIGIT	0.638	1	Placebo_Resiquimod	Day29
CD8 T	HLA_DR	0.639	1	Placebo_PolyICLC	Day29
CD16 monocyte	CD152	0.641	1	Placebo_Resiquimod	Day1
CD8 T	CD45RO	0.642	1	Placebo_Resiquimod	Day29
Treg	CD45RO	0.647	1	Placebo_PolyICLC	Day1
CD14 monocyte	CD39	0.647	1	Placebo_Resiquimod	Day29
CD8 T	CD27	0.649	1	Placebo_PolyICLC	Day29
CD16 monocyte	CD69	0.651	1	Placebo_Resiquimod	Day1
CD14 monocyte	TIM3	0.654	1	Placebo_PolyICLC	Day29
CD4 T	PDL1	0.655	1	Placebo_PolyICLC	Day29
CD14 monocyte	PD1	0.662	1	Placebo_PolyICLC	Day29
CD16 monocyte	CD45RO	0.663	1	Placebo_Resiquimod	Day1
Treg	PD1	0.673	1	Placebo_Resiquimod	Day1
Treg	CD39	0.676	1	Placebo_PolyICLC	Day1
CD4 T	PDL1	0.676	1	Placebo_Resiquimod	Day29
NK	Ki67	0.679	1	Placebo_Resiquimod	Day1
CD16 monocyte	CD39	0.688	1	Placebo_Resiquimod	Day1
CD14 monocyte	HLA_DR	0.699	1	Placebo_Resiquimod	Day29
B	CD127	0.701	1	Placebo_PolyICLC	Day1
Treg	CD27	0.711	1	Placebo_PolyICLC	Day29
CD16 monocyte	Ki67	0.721	1	Placebo_Resiquimod	Day1
CD16 monocyte	CD39	0.722	1	Placebo_PolyICLC	Day29
Treg	HLA_DR	0.724	1	Placebo_Resiquimod	Day1
Treg	CD25	0.727	1	Placebo_Resiquimod	Day29
CD14 monocyte	Ki67	0.731	1	Placebo_Resiquimod	Day1
Treg	CD45RA	0.737	1	Placebo_Resiquimod	Day1
Treg	TIGIT	0.746	1	Placebo_Resiquimod	Day1
CD8 T	HLA_DR	0.753	1	Placebo_Resiquimod	Day29
CD4 T	CD127	0.756	1	Placebo_PolyICLC	Day1
B	HLA_DR	0.756	1	Placebo_Resiquimod	Day29
CD14 monocyte	CD69	0.757	1	Placebo_PolyICLC	Day1
CD4 T	Ki67	0.757	1	Placebo_Resiquimod	Day1
CD8 T	Ki67	0.761	1	Placebo_Resiquimod	Day1
B	CD127	0.762	1	Placebo_Resiquimod	Day1
CD4 T	HLA_DR	0.764	1	Placebo_PolyICLC	Day1
CD4 T	CD27	0.766	1	Placebo_Resiquimod	Day1
CD4 T	CD45RO	0.775	1	Placebo_Resiquimod	Day1
NK	TIGIT	0.776	1	Placebo_Resiquimod	Day1
Treg	PDL1	0.78	1	Placebo_Resiquimod	Day29
Treg	PDL1	0.783	1	Placebo_PolyICLC	Day29
B	HLA_DR	0.783	1	Placebo_PolyICLC	Day29
B	CD39	0.784	1	Placebo_Resiquimod	Day1
CD16 monocyte	TIM3	0.786	1	Placebo_PolyICLC	Day29
CD8 T	CD45RA	0.787	1	Placebo_Resiquimod	Day1
CD14 monocyte	CD45RO	0.787	1	Placebo_Resiquimod	Day29
Treg	CD25	0.799	1	Placebo_Resiquimod	Day1
Treg	CD27	0.806	1	Placebo_PolyICLC	Day1
CD8 T	CD45RO	0.809	1	Placebo_Resiquimod	Day1
CD14 monocyte	CD127	0.809	1	Placebo_PolyICLC	Day29
CD16 monocyte	HLA_DR	0.811	1	Placebo_Resiquimod	Day29
CD14 monocyte	CD45RO	0.816	1	Placebo_PolyICLC	Day29
Treg	CD39	0.82	1	Placebo_Resiquimod	Day29
CD4 T	CD38	0.821	1	Placebo_PolyICLC	Day1
CD16 monocyte	CD69	0.828	1	Placebo_PolyICLC	Day1
CD16 monocyte	HLA_DR	0.828	1	Placebo_PolyICLC	Day29
B	CD127	0.828	1	Placebo_Resiquimod	Day29
Treg	CD152	0.829	1	Placebo_PolyICLC	Day1
Treg	PDL1	0.833	1	Placebo_Resiquimod	Day1
CD8 T	TIGIT	0.834	1	Placebo_PolyICLC	Day29
B	CD39	0.84	1	Placebo_Resiquimod	Day29
B	HLA_DR	0.841	1	Placebo_Resiquimod	Day1
CD8 T	CD39	0.845	1	Placebo_Resiquimod	Day1
CD4 T	CD152	0.849	1	Placebo_PolyICLC	Day1
B	CD39	0.85	1	Placebo_PolyICLC	Day29
Treg	Ki67	0.857	1	Placebo_Resiquimod	Day1
CD8 T	CD39	0.859	1	Placebo_PolyICLC	Day29
CD16 monocyte	CD39	0.859	1	Placebo_Resiquimod	Day29
CD14 monocyte	HLA_DR	0.866	1	Placebo_PolyICLC	Day1
NK	CD69	0.869	1	Placebo_PolyICLC	Day29
B	CD127	0.871	1	Placebo_PolyICLC	Day29
Treg	CD45RA	0.876	1	Placebo_PolyICLC	Day1
Treg	CD45RO	0.889	1	Placebo_Resiquimod	Day1
CD4 T	CD39	0.889	1	Placebo_PolyICLC	Day29
CD14 monocyte	CD127	0.89	1	Placebo_PolyICLC	Day1
Treg	CD127	0.89	1	Placebo_Resiquimod	Day1
Treg	CD27	0.896	1	Placebo_Resiquimod	Day29
B	CD39	0.898	1	Placebo_PolyICLC	Day1
CD16 monocyte	TIM3	0.903	1	Placebo_Resiquimod	Day29
Treg	CD39	0.909	1	Placebo_Resiquimod	Day1
Treg	CD39	0.914	1	Placebo_PolyICLC	Day29
CD16 monocyte	TIM3	0.915	1	Placebo_PolyICLC	Day1
B	CD27	0.919	1	Placebo_PolyICLC	Day1
CD4 T	CD45RA	0.922	1	Placebo_PolyICLC	Day1
CD8 T	CD127	0.925	1	Placebo_PolyICLC	Day29
CD8 T	TIGIT	0.934	1	Placebo_PolyICLC	Day1
CD16 monocyte	HLA_DR	0.935	1	Placebo_PolyICLC	Day1
CD16 monocyte	CD39	0.94	1	Placebo_PolyICLC	Day1
CD4 T	CD69	0.943	1	Placebo_PolyICLC	Day1
Treg	CD127	0.954	1	Placebo_PolyICLC	Day1
CD16 monocyte	CD45RO	0.958	1	Placebo_PolyICLC	Day1
Treg	CD69	0.963	1	Placebo_PolyICLC	Day1
CD8 T	HLA_DR	0.965	1	Placebo_PolyICLC	Day1
CD4 T	CD69	0.974	1	Placebo_Resiquimod	Day1
CD4 T	PDL1	0.979	1	Placebo_Resiquimod	Day1
CD4 T	CD45RA	0.983	1	Placebo_Resiquimod	Day1
CD14 monocyte	TIM3	0.989	1	Placebo_Resiquimod	Day29

## Sheet: D-CyTOF-Celltype-frac
Supplementary Data 3D. Sample-level fractions of cell types identified by unsupervised clustering of the CyTOF dataset.
cluster_id	sample_id	Freq (%)	Tx_Group	timepoint
CD14 monocyte	S02-22-1.Placebo.Day1	16.7757	Placebo	Day1
CD16 monocyte	S02-22-1.Placebo.Day1	1.04712	Placebo	Day1
CD8 T	S02-22-1.Placebo.Day1	39.7469	Placebo	Day1
CD4 T	S02-22-1.Placebo.Day1	15.2705	Placebo	Day1
Treg	S02-22-1.Placebo.Day1	8.76963	Placebo	Day1
NK	S02-22-1.Placebo.Day1	10.3403	Placebo	Day1
B	S02-22-1.Placebo.Day1	8.04974	Placebo	Day1
CD14 monocyte	S05-94-3.Resiquimod.Day1	19.5112	Resiquimod	Day1
CD16 monocyte	S05-94-3.Resiquimod.Day1	1.54786	Resiquimod	Day1
CD8 T	S05-94-3.Resiquimod.Day1	23.8697	Resiquimod	Day1
CD4 T	S05-94-3.Resiquimod.Day1	34.7047	Resiquimod	Day1
Treg	S05-94-3.Resiquimod.Day1	2.34216	Resiquimod	Day1
NK	S05-94-3.Resiquimod.Day1	9.91853	Resiquimod	Day1
B	S05-94-3.Resiquimod.Day1	8.10591	Resiquimod	Day1
CD14 monocyte	S06-44-1.Placebo.Day1	1.93906	Placebo	Day1
CD16 monocyte	S06-44-1.Placebo.Day1	0	Placebo	Day1
CD8 T	S06-44-1.Placebo.Day1	35.5956	Placebo	Day1
CD4 T	S06-44-1.Placebo.Day1	51.5512	Placebo	Day1
Treg	S06-44-1.Placebo.Day1	3.51801	Placebo	Day1
NK	S06-44-1.Placebo.Day1	3.241	Placebo	Day1
B	S06-44-1.Placebo.Day1	4.15512	Placebo	Day1
CD14 monocyte	S08-81-3.Resiquimod.Day1	31.1694	Resiquimod	Day1
CD16 monocyte	S08-81-3.Resiquimod.Day1	4.4497	Resiquimod	Day1
CD8 T	S08-81-3.Resiquimod.Day1	21.5606	Resiquimod	Day1
CD4 T	S08-81-3.Resiquimod.Day1	20.0129	Resiquimod	Day1
Treg	S08-81-3.Resiquimod.Day1	2.68702	Resiquimod	Day1
NK	S08-81-3.Resiquimod.Day1	16.3801	Resiquimod	Day1
B	S08-81-3.Resiquimod.Day1	3.74033	Resiquimod	Day1
CD14 monocyte	S09-33-1.Placebo.Day1	40.6166	Placebo	Day1
CD16 monocyte	S09-33-1.Placebo.Day1	2.52826	Placebo	Day1
CD8 T	S09-33-1.Placebo.Day1	9.22919	Placebo	Day1
CD4 T	S09-33-1.Placebo.Day1	26.4132	Placebo	Day1
Treg	S09-33-1.Placebo.Day1	3.84378	Placebo	Day1
NK	S09-33-1.Placebo.Day1	7.54368	Placebo	Day1
B	S09-33-1.Placebo.Day1	9.82528	Placebo	Day1
CD14 monocyte	S11-58-2.PolyICLC.Day1	28.5714	PolyICLC	Day1
CD16 monocyte	S11-58-2.PolyICLC.Day1	4.6116	PolyICLC	Day1
CD8 T	S11-58-2.PolyICLC.Day1	20.1681	PolyICLC	Day1
CD4 T	S11-58-2.PolyICLC.Day1	25.497	PolyICLC	Day1
Treg	S11-58-2.PolyICLC.Day1	6.53823	PolyICLC	Day1
NK	S11-58-2.PolyICLC.Day1	10.0635	PolyICLC	Day1
B	S11-58-2.PolyICLC.Day1	4.55011	PolyICLC	Day1
CD14 monocyte	S12-26-1.Placebo.Day1	17.9806	Placebo	Day1
CD16 monocyte	S12-26-1.Placebo.Day1	1.96565	Placebo	Day1
CD8 T	S12-26-1.Placebo.Day1	29.1124	Placebo	Day1
CD4 T	S12-26-1.Placebo.Day1	34.0782	Placebo	Day1
Treg	S12-26-1.Placebo.Day1	4.28305	Placebo	Day1
NK	S12-26-1.Placebo.Day1	8.56611	Placebo	Day1
B	S12-26-1.Placebo.Day1	4.01407	Placebo	Day1
CD14 monocyte	S13-23-3.Resiquimod.Day1	44.3578	Resiquimod	Day1
CD16 monocyte	S13-23-3.Resiquimod.Day1	0.573394	Resiquimod	Day1
CD8 T	S13-23-3.Resiquimod.Day1	22.3165	Resiquimod	Day1
CD4 T	S13-23-3.Resiquimod.Day1	22.2936	Resiquimod	Day1
Treg	S13-23-3.Resiquimod.Day1	1.16972	Resiquimod	Day1
NK	S13-23-3.Resiquimod.Day1	6.65138	Resiquimod	Day1
B	S13-23-3.Resiquimod.Day1	2.63761	Resiquimod	Day1
CD14 monocyte	S15-99-3.Resiquimod.Day1	9.62343	Resiquimod	Day1
CD16 monocyte	S15-99-3.Resiquimod.Day1	0.732218	Resiquimod	Day1
CD8 T	S15-99-3.Resiquimod.Day1	16.9874	Resiquimod	Day1
CD4 T	S15-99-3.Resiquimod.Day1	53.2845	Resiquimod	Day1
Treg	S15-99-3.Resiquimod.Day1	3.32636	Resiquimod	Day1
NK	S15-99-3.Resiquimod.Day1	9.76987	Resiquimod	Day1
B	S15-99-3.Resiquimod.Day1	6.27615	Resiquimod	Day1
CD14 monocyte	S16-07-2.PolyICLC.Day1	26.2449	PolyICLC	Day1
CD16 monocyte	S16-07-2.PolyICLC.Day1	1.27912	PolyICLC	Day1
CD8 T	S16-07-2.PolyICLC.Day1	29.8538	PolyICLC	Day1
CD4 T	S16-07-2.PolyICLC.Day1	25.2627	PolyICLC	Day1
Treg	S16-07-2.PolyICLC.Day1	5.84742	PolyICLC	Day1
NK	S16-07-2.PolyICLC.Day1	7.85747	PolyICLC	Day1
B	S16-07-2.PolyICLC.Day1	3.65464	PolyICLC	Day1
CD14 monocyte	S17-70-3.Resiquimod.Day1	42.5834	Resiquimod	Day1
CD16 monocyte	S17-70-3.Resiquimod.Day1	3.54347	Resiquimod	Day1
CD8 T	S17-70-3.Resiquimod.Day1	14.3387	Resiquimod	Day1
CD4 T	S17-70-3.Resiquimod.Day1	22.0231	Resiquimod	Day1
Treg	S17-70-3.Resiquimod.Day1	7.02513	Resiquimod	Day1
NK	S17-70-3.Resiquimod.Day1	6.34528	Resiquimod	Day1
B	S17-70-3.Resiquimod.Day1	4.14091	Resiquimod	Day1
CD14 monocyte	S21-08-2.PolyICLC.Day1	62.7779	PolyICLC	Day1
CD16 monocyte	S21-08-2.PolyICLC.Day1	8.19906	PolyICLC	Day1
CD8 T	S21-08-2.PolyICLC.Day1	5.71079	PolyICLC	Day1
CD4 T	S21-08-2.PolyICLC.Day1	8.4846	PolyICLC	Day1
Treg	S21-08-2.PolyICLC.Day1	3.83439	PolyICLC	Day1
NK	S21-08-2.PolyICLC.Day1	5.03773	PolyICLC	Day1
B	S21-08-2.PolyICLC.Day1	5.95554	PolyICLC	Day1
CD14 monocyte	S26-59-3.Resiquimod.Day1	25.8486	Resiquimod	Day1
CD16 monocyte	S26-59-3.Resiquimod.Day1	3.8794	Resiquimod	Day1
CD8 T	S26-59-3.Resiquimod.Day1	32.4057	Resiquimod	Day1
CD4 T	S26-59-3.Resiquimod.Day1	20.7253	Resiquimod	Day1
Treg	S26-59-3.Resiquimod.Day1	2.36137	Resiquimod	Day1
NK	S26-59-3.Resiquimod.Day1	9.50875	Resiquimod	Day1
B	S26-59-3.Resiquimod.Day1	5.27093	Resiquimod	Day1
CD14 monocyte	S01-49-2.PolyICLC.Day29	23.0394	PolyICLC	Day29
CD16 monocyte	S01-49-2.PolyICLC.Day29	2.07715	PolyICLC	Day29
CD8 T	S01-49-2.PolyICLC.Day29	9.68631	PolyICLC	Day29
CD4 T	S01-49-2.PolyICLC.Day29	27.5964	PolyICLC	Day29
Treg	S01-49-2.PolyICLC.Day29	7.27003	PolyICLC	Day29
NK	S01-49-2.PolyICLC.Day29	4.06952	PolyICLC	Day29
B	S01-49-2.PolyICLC.Day29	26.2611	PolyICLC	Day29
CD14 monocyte	S02-22-1.Placebo.Day29	5.77147	Placebo	Day29
CD16 monocyte	S02-22-1.Placebo.Day29	0.325809	Placebo	Day29
CD8 T	S02-22-1.Placebo.Day29	50.3607	Placebo	Day29
CD4 T	S02-22-1.Placebo.Day29	18.6176	Placebo	Day29
Treg	S02-22-1.Placebo.Day29	4.81731	Placebo	Day29
NK	S02-22-1.Placebo.Day29	6.51617	Placebo	Day29
B	S02-22-1.Placebo.Day29	13.5909	Placebo	Day29
CD14 monocyte	S03-05-2.PolyICLC.Day29	11.1084	PolyICLC	Day29
CD16 monocyte	S03-05-2.PolyICLC.Day29	0.364609	PolyICLC	Day29
CD8 T	S03-05-2.PolyICLC.Day29	50.4375	PolyICLC	Day29
CD4 T	S03-05-2.PolyICLC.Day29	21.3904	PolyICLC	Day29
Treg	S03-05-2.PolyICLC.Day29	1.31259	PolyICLC	Day29
NK	S03-05-2.PolyICLC.Day29	6.73311	PolyICLC	Day29
B	S03-05-2.PolyICLC.Day29	8.65338	PolyICLC	Day29
CD14 monocyte	S04-10-3.Resiquimod.Day29	2.0202	Resiquimod	Day29
CD16 monocyte	S04-10-3.Resiquimod.Day29	0.252525	Resiquimod	Day29
CD8 T	S04-10-3.Resiquimod.Day29	10.4798	Resiquimod	Day29
CD4 T	S04-10-3.Resiquimod.Day29	7.55051	Resiquimod	Day29
Treg	S04-10-3.Resiquimod.Day29	2.39899	Resiquimod	Day29
NK	S04-10-3.Resiquimod.Day29	3.53535	Resiquimod	Day29
B	S04-10-3.Resiquimod.Day29	73.7626	Resiquimod	Day29
CD14 monocyte	S05-94-3.Resiquimod.Day29	22.0647	Resiquimod	Day29
CD16 monocyte	S05-94-3.Resiquimod.Day29	1.68926	Resiquimod	Day29
CD8 T	S05-94-3.Resiquimod.Day29	27.1324	Resiquimod	Day29
CD4 T	S05-94-3.Resiquimod.Day29	30.8655	Resiquimod	Day29
Treg	S05-94-3.Resiquimod.Day29	4.44213	Resiquimod	Day29
NK	S05-94-3.Resiquimod.Day29	6.15224	Resiquimod	Day29
B	S05-94-3.Resiquimod.Day29	7.65381	Resiquimod	Day29
CD14 monocyte	S07-87-2.PolyICLC.Day29	33.5211	PolyICLC	Day29
CD16 monocyte	S07-87-2.PolyICLC.Day29	2.75344	PolyICLC	Day29
CD8 T	S07-87-2.PolyICLC.Day29	24.2804	PolyICLC	Day29
CD4 T	S07-87-2.PolyICLC.Day29	19.6704	PolyICLC	Day29
Treg	S07-87-2.PolyICLC.Day29	2.69086	PolyICLC	Day29
NK	S07-87-2.PolyICLC.Day29	3.6504	PolyICLC	Day29
B	S07-87-2.PolyICLC.Day29	13.4335	PolyICLC	Day29
CD14 monocyte	S08-81-3.Resiquimod.Day29	10.5822	Resiquimod	Day29
CD16 monocyte	S08-81-3.Resiquimod.Day29	0.321647	Resiquimod	Day29
CD8 T	S08-81-3.Resiquimod.Day29	59.4082	Resiquimod	Day29
CD4 T	S08-81-3.Resiquimod.Day29	15.9858	Resiquimod	Day29
Treg	S08-81-3.Resiquimod.Day29	0.739788	Resiquimod	Day29
NK	S08-81-3.Resiquimod.Day29	5.66098	Resiquimod	Day29
B	S08-81-3.Resiquimod.Day29	7.30138	Resiquimod	Day29
CD14 monocyte	S09-33-1.Placebo.Day29	24.9116	Placebo	Day29
CD16 monocyte	S09-33-1.Placebo.Day29	1.54006	Placebo	Day29
CD8 T	S09-33-1.Placebo.Day29	10.3434	Placebo	Day29
CD4 T	S09-33-1.Placebo.Day29	30.5307	Placebo	Day29
Treg	S09-33-1.Placebo.Day29	8.42872	Placebo	Day29
NK	S09-33-1.Placebo.Day29	12.8616	Placebo	Day29
B	S09-33-1.Placebo.Day29	11.384	Placebo	Day29
CD14 monocyte	S12-26-1.Placebo.Day29	8.29464	Placebo	Day29
CD16 monocyte	S12-26-1.Placebo.Day29	1.49852	Placebo	Day29
CD8 T	S12-26-1.Placebo.Day29	37.2942	Placebo	Day29
CD4 T	S12-26-1.Placebo.Day29	32.862	Placebo	Day29
Treg	S12-26-1.Placebo.Day29	5.17096	Placebo	Day29
NK	S12-26-1.Placebo.Day29	6.94386	Placebo	Day29
B	S12-26-1.Placebo.Day29	7.93584	Placebo	Day29
CD14 monocyte	S13-23-3.Resiquimod.Day29	40.7933	Resiquimod	Day29
CD16 monocyte	S13-23-3.Resiquimod.Day29	0.465322	Resiquimod	Day29
CD8 T	S13-23-3.Resiquimod.Day29	28.4955	Resiquimod	Day29
CD4 T	S13-23-3.Resiquimod.Day29	17.084	Resiquimod	Day29
Treg	S13-23-3.Resiquimod.Day29	5.11855	Resiquimod	Day29
NK	S13-23-3.Resiquimod.Day29	1.46244	Resiquimod	Day29
B	S13-23-3.Resiquimod.Day29	6.58099	Resiquimod	Day29
CD14 monocyte	S15-99-3.Resiquimod.Day29	26.9935	Resiquimod	Day29
CD16 monocyte	S15-99-3.Resiquimod.Day29	0.862613	Resiquimod	Day29
CD8 T	S15-99-3.Resiquimod.Day29	16.579	Resiquimod	Day29
CD4 T	S15-99-3.Resiquimod.Day29	42.1628	Resiquimod	Day29
Treg	S15-99-3.Resiquimod.Day29	4.20787	Resiquimod	Day29
NK	S15-99-3.Resiquimod.Day29	3.28214	Resiquimod	Day29
B	S15-99-3.Resiquimod.Day29	5.91206	Resiquimod	Day29
CD14 monocyte	S16-07-2.PolyICLC.Day29	19.4084	PolyICLC	Day29
CD16 monocyte	S16-07-2.PolyICLC.Day29	0.1924	PolyICLC	Day29
CD8 T	S16-07-2.PolyICLC.Day29	41.2217	PolyICLC	Day29
CD4 T	S16-07-2.PolyICLC.Day29	19.6248	PolyICLC	Day29
Treg	S16-07-2.PolyICLC.Day29	2.9341	PolyICLC	Day29
NK	S16-07-2.PolyICLC.Day29	2.9822	PolyICLC	Day29
B	S16-07-2.PolyICLC.Day29	13.6364	PolyICLC	Day29
CD14 monocyte	S18-53-2.PolyICLC.Day29	15.7469	PolyICLC	Day29
CD16 monocyte	S18-53-2.PolyICLC.Day29	1.84647	PolyICLC	Day29
CD8 T	S18-53-2.PolyICLC.Day29	25.1245	PolyICLC	Day29
CD4 T	S18-53-2.PolyICLC.Day29	39.751	PolyICLC	Day29
Treg	S18-53-2.PolyICLC.Day29	5.95436	PolyICLC	Day29
NK	S18-53-2.PolyICLC.Day29	3.90041	PolyICLC	Day29
B	S18-53-2.PolyICLC.Day29	7.67635	PolyICLC	Day29
CD14 monocyte	S21-08-2.PolyICLC.Day29	55.9653	PolyICLC	Day29
CD16 monocyte	S21-08-2.PolyICLC.Day29	1.22195	PolyICLC	Day29
CD8 T	S21-08-2.PolyICLC.Day29	13.4859	PolyICLC	Day29
CD4 T	S21-08-2.PolyICLC.Day29	12.8416	PolyICLC	Day29
Treg	S21-08-2.PolyICLC.Day29	1.19973	PolyICLC	Day29
NK	S21-08-2.PolyICLC.Day29	2.08842	PolyICLC	Day29
B	S21-08-2.PolyICLC.Day29	13.1971	PolyICLC	Day29
CD14 monocyte	S26-59-3.Resiquimod.Day29	12.4446	Resiquimod	Day29
CD16 monocyte	S26-59-3.Resiquimod.Day29	1.89833	Resiquimod	Day29
CD8 T	S26-59-3.Resiquimod.Day29	35.5621	Resiquimod	Day29
CD4 T	S26-59-3.Resiquimod.Day29	30.9428	Resiquimod	Day29
Treg	S26-59-3.Resiquimod.Day29	4.40835	Resiquimod	Day29
NK	S26-59-3.Resiquimod.Day29	7.06602	Resiquimod	Day29
B	S26-59-3.Resiquimod.Day29	7.67771	Resiquimod	Day29
CD14 monocyte	S01-49-2.PolyICLC.Day0	29.1529	PreTx	Day0
CD16 monocyte	S01-49-2.PolyICLC.Day0	2.36524	PreTx	Day0
CD8 T	S01-49-2.PolyICLC.Day0	10.7811	PreTx	Day0
CD4 T	S01-49-2.PolyICLC.Day0	38.6139	PreTx	Day0
Treg	S01-49-2.PolyICLC.Day0	2.31023	PreTx	Day0
NK	S01-49-2.PolyICLC.Day0	11.7162	PreTx	Day0
B	S01-49-2.PolyICLC.Day0	5.06051	PreTx	Day0
CD14 monocyte	S03-05-2.PolyICLC.Day0	5.28807	PreTx	Day0
CD16 monocyte	S03-05-2.PolyICLC.Day0	0.761317	PreTx	Day0
CD8 T	S03-05-2.PolyICLC.Day0	32.4074	PreTx	Day0
CD4 T	S03-05-2.PolyICLC.Day0	46.9753	PreTx	Day0
Treg	S03-05-2.PolyICLC.Day0	8.55967	PreTx	Day0
NK	S03-05-2.PolyICLC.Day0	3.14815	PreTx	Day0
B	S03-05-2.PolyICLC.Day0	2.86008	PreTx	Day0
CD14 monocyte	S05-94-3.Resiquimod.Day0	38.0489	PreTx	Day0
CD16 monocyte	S05-94-3.Resiquimod.Day0	1.03563	PreTx	Day0
CD8 T	S05-94-3.Resiquimod.Day0	17.4606	PreTx	Day0
CD4 T	S05-94-3.Resiquimod.Day0	23.9229	PreTx	Day0
Treg	S05-94-3.Resiquimod.Day0	1.63629	PreTx	Day0
NK	S05-94-3.Resiquimod.Day0	10.087	PreTx	Day0
B	S05-94-3.Resiquimod.Day0	7.80862	PreTx	Day0
CD14 monocyte	S06-44-1.Placebo.Day0	31.5736	PreTx	Day0
CD16 monocyte	S06-44-1.Placebo.Day0	1.33006	PreTx	Day0
CD8 T	S06-44-1.Placebo.Day0	25.0665	PreTx	Day0
CD4 T	S06-44-1.Placebo.Day0	23.7364	PreTx	Day0
Treg	S06-44-1.Placebo.Day0	2.61919	PreTx	Day0
NK	S06-44-1.Placebo.Day0	7.63249	PreTx	Day0
B	S06-44-1.Placebo.Day0	8.04174	PreTx	Day0
CD14 monocyte	S07-87-2.PolyICLC.Day0	30.4232	PreTx	Day0
CD16 monocyte	S07-87-2.PolyICLC.Day0	0.668151	PreTx	Day0
CD8 T	S07-87-2.PolyICLC.Day0	27.461	PreTx	Day0
CD4 T	S07-87-2.PolyICLC.Day0	31.7817	PreTx	Day0
Treg	S07-87-2.PolyICLC.Day0	1.93764	PreTx	Day0
NK	S07-87-2.PolyICLC.Day0	3.65256	PreTx	Day0
B	S07-87-2.PolyICLC.Day0	4.07572	PreTx	Day0
CD14 monocyte	S08-81-3.Resiquimod.Day0	4.50349	PreTx	Day0
CD16 monocyte	S08-81-3.Resiquimod.Day0	0.18014	PreTx	Day0
CD8 T	S08-81-3.Resiquimod.Day0	45.7555	PreTx	Day0
CD4 T	S08-81-3.Resiquimod.Day0	33.6186	PreTx	Day0
Treg	S08-81-3.Resiquimod.Day0	3.44517	PreTx	Day0
NK	S08-81-3.Resiquimod.Day0	8.96195	PreTx	Day0
B	S08-81-3.Resiquimod.Day0	3.53524	PreTx	Day0
CD14 monocyte	S09-33-1.Placebo.Day0	37.1582	PreTx	Day0
CD16 monocyte	S09-33-1.Placebo.Day0	0.784402	PreTx	Day0
CD8 T	S09-33-1.Placebo.Day0	13.2452	PreTx	Day0
CD4 T	S09-33-1.Placebo.Day0	29.6056	PreTx	Day0
Treg	S09-33-1.Placebo.Day0	2.19632	PreTx	Day0
NK	S09-33-1.Placebo.Day0	7.68714	PreTx	Day0
B	S09-33-1.Placebo.Day0	9.32317	PreTx	Day0
CD14 monocyte	S10-18-2.PolyICLC.Day0	5.53684	PreTx	Day0
CD16 monocyte	S10-18-2.PolyICLC.Day0	0.989474	PreTx	Day0
CD8 T	S10-18-2.PolyICLC.Day0	35.0526	PreTx	Day0
CD4 T	S10-18-2.PolyICLC.Day0	40.6737	PreTx	Day0
Treg	S10-18-2.PolyICLC.Day0	3.41053	PreTx	Day0
NK	S10-18-2.PolyICLC.Day0	4.75789	PreTx	Day0
B	S10-18-2.PolyICLC.Day0	9.57895	PreTx	Day0
CD14 monocyte	S11-58-2.PolyICLC.Day0	0.658343	PreTx	Day0
CD16 monocyte	S11-58-2.PolyICLC.Day0	0.0227015	PreTx	Day0
CD8 T	S11-58-2.PolyICLC.Day0	34.37	PreTx	Day0
CD4 T	S11-58-2.PolyICLC.Day0	54.8922	PreTx	Day0
Treg	S11-58-2.PolyICLC.Day0	2.22474	PreTx	Day0
NK	S11-58-2.PolyICLC.Day0	3.70034	PreTx	Day0
B	S11-58-2.PolyICLC.Day0	4.13167	PreTx	Day0
CD14 monocyte	S12-26-1.Placebo.Day0	6.51372	PreTx	Day0
CD16 monocyte	S12-26-1.Placebo.Day0	0.348218	PreTx	Day0
CD8 T	S12-26-1.Placebo.Day0	39.9017	PreTx	Day0
CD4 T	S12-26-1.Placebo.Day0	34.9652	PreTx	Day0
Treg	S12-26-1.Placebo.Day0	5.3052	PreTx	Day0
NK	S12-26-1.Placebo.Day0	6.16551	PreTx	Day0
B	S12-26-1.Placebo.Day0	6.80049	PreTx	Day0
CD14 monocyte	S13-23-3.Resiquimod.Day0	43.0852	PreTx	Day0
CD16 monocyte	S13-23-3.Resiquimod.Day0	5.39084	PreTx	Day0
CD8 T	S13-23-3.Resiquimod.Day0	18.4118	PreTx	Day0
CD4 T	S13-23-3.Resiquimod.Day0	21.4804	PreTx	Day0
Treg	S13-23-3.Resiquimod.Day0	3.15157	PreTx	Day0
NK	S13-23-3.Resiquimod.Day0	6.55194	PreTx	Day0
B	S13-23-3.Resiquimod.Day0	1.92826	PreTx	Day0
CD14 monocyte	S15-99-3.Resiquimod.Day0	2.64804	PreTx	Day0
CD16 monocyte	S15-99-3.Resiquimod.Day0	0.0625521	PreTx	Day0
CD8 T	S15-99-3.Resiquimod.Day0	19.412	PreTx	Day0
CD4 T	S15-99-3.Resiquimod.Day0	64.0117	PreTx	Day0
Treg	S15-99-3.Resiquimod.Day0	5.56714	PreTx	Day0
NK	S15-99-3.Resiquimod.Day0	5.04587	PreTx	Day0
B	S15-99-3.Resiquimod.Day0	3.25271	PreTx	Day0
CD14 monocyte	S16-07-2.PolyICLC.Day0	12.2969	PreTx	Day0
CD16 monocyte	S16-07-2.PolyICLC.Day0	1.48057	PreTx	Day0
CD8 T	S16-07-2.PolyICLC.Day0	38.0218	PreTx	Day0
CD4 T	S16-07-2.PolyICLC.Day0	29.4057	PreTx	Day0
Treg	S16-07-2.PolyICLC.Day0	7.79354	PreTx	Day0
NK	S16-07-2.PolyICLC.Day0	5.94283	PreTx	Day0
B	S16-07-2.PolyICLC.Day0	5.05861	PreTx	Day0
CD14 monocyte	S17-70-3.Resiquimod.Day0	29.7854	PreTx	Day0
CD16 monocyte	S17-70-3.Resiquimod.Day0	1.85107	PreTx	Day0
CD8 T	S17-70-3.Resiquimod.Day0	19.9832	PreTx	Day0
CD4 T	S17-70-3.Resiquimod.Day0	28.1237	PreTx	Day0
Treg	S17-70-3.Resiquimod.Day0	8.35086	PreTx	Day0
NK	S17-70-3.Resiquimod.Day0	6.89945	PreTx	Day0
B	S17-70-3.Resiquimod.Day0	5.00631	PreTx	Day0
CD14 monocyte	S20-75-3.Resiquimod.Day0	33.0355	PreTx	Day0
CD16 monocyte	S20-75-3.Resiquimod.Day0	2.18159	PreTx	Day0
CD8 T	S20-75-3.Resiquimod.Day0	23.9352	PreTx	Day0
CD4 T	S20-75-3.Resiquimod.Day0	27.3426	PreTx	Day0
Treg	S20-75-3.Resiquimod.Day0	3.5321	PreTx	Day0
NK	S20-75-3.Resiquimod.Day0	3.8022	PreTx	Day0
B	S20-75-3.Resiquimod.Day0	6.17079	PreTx	Day0
CD14 monocyte	S26-59-3.Resiquimod.Day0	21.3504	PreTx	Day0
CD16 monocyte	S26-59-3.Resiquimod.Day0	3.61346	PreTx	Day0
CD8 T	S26-59-3.Resiquimod.Day0	32.0669	PreTx	Day0
CD4 T	S26-59-3.Resiquimod.Day0	27.9785	PreTx	Day0
Treg	S26-59-3.Resiquimod.Day0	1.94095	PreTx	Day0
NK	S26-59-3.Resiquimod.Day0	7.80508	PreTx	Day0
B	S26-59-3.Resiquimod.Day0	5.24468	PreTx	Day0
CD14 monocyte	S27-06-2.PolyICLC.Day0	44.4071	PreTx	Day0
CD16 monocyte	S27-06-2.PolyICLC.Day0	0.146905	PreTx	Day0
CD8 T	S27-06-2.PolyICLC.Day0	16.2434	PreTx	Day0
CD4 T	S27-06-2.PolyICLC.Day0	22.6653	PreTx	Day0
Treg	S27-06-2.PolyICLC.Day0	2.22455	PreTx	Day0
NK	S27-06-2.PolyICLC.Day0	3.44176	PreTx	Day0
B	S27-06-2.PolyICLC.Day0	10.8709	PreTx	Day0

## Sheet: E-scRNAseq-samples
Supplementary Data 3E. Single cell RNAseq sample characteristics.
sample_id	Tx_Group	Diagnosis	patient_id
Donor-6-P	None	Normal	Donor-6
Donor-7-A02P	None	Normal	Donor-7
S01-49-2-Day0	PolyICLC	GBM	S01-49-2
S01-49-2-Day29	PolyICLC	GBM	S01-49-2
S02-22-1-Day0	Placebo	GBM	S02-22-1
S02-22-1-Day29	Placebo	GBM	S02-22-1
S08-81-3-Day0	Resiquimod	GBM	S08-81-3
S08-81-3-Day29	Resiquimod	GBM	S08-81-3
S12-26-1-Day0	Placebo	GBM	S12-26-1
S12-26-1-Day29	Placebo	GBM	S12-26-1
S21-08-2-Day0	PolyICLC	AA	S21-08-2
S21-08-2-Day29	PolyICLC	AA	S21-08-2
S26-59-3-Day0	Resiquimod	GBM	S26-59-3
S26-59-3-Day29	Resiquimod	GBM	S26-59-3
S27-06-2-Day0	PolyICLC	GBM	S27-06-2

## Sheet: F-scRNAseq-cluster-markers
Supplementary Data 3F. Cell types identified by cluster-specific, differentially expressed transcripts in the single cell RNAseq dataset.
gene_id	p_val	avg_log2FC	pct.1	pct.2	p_val_adj	cluster	gene_symbol	pct.diff
CD79A	0	4.12904	0.978	0.027	0	B-cell-CD79A-MS4A1	CD79A	0.951
MS4A1	0	3.30695	0.891	0.012	0	B-cell-CD79A-MS4A1	MS4A1	0.879
IGHM	0	4.8756	0.817	0.044	0	B-cell-CD79A-MS4A1	IGHM	0.773
CD79B	0	3.02755	0.862	0.094	0	B-cell-CD79A-MS4A1	CD79B	0.768
HLA-DQB1	0	2.38209	0.938	0.213	0	B-cell-CD79A-MS4A1	HLA-DQB1	0.725
HLA-DQA1	0	2.37647	0.833	0.111	0	B-cell-CD79A-MS4A1	HLA-DQA1	0.722
IGHD	0	3.04747	0.667	0.005	0	B-cell-CD79A-MS4A1	IGHD	0.662
BANK1	0	2.03214	0.638	0.009	0	B-cell-CD79A-MS4A1	BANK1	0.629
LINC00926	0	1.93607	0.613	0.005	0	B-cell-CD79A-MS4A1	LINC00926	0.608
IGKC	0	4.34826	0.69	0.106	0	B-cell-CD79A-MS4A1	IGKC	0.584
TNFRSF13C	0	1.74239	0.556	0.01	0	B-cell-CD79A-MS4A1	TNFRSF13C	0.546
HLA-DRA	0	2.24025	0.998	0.46	0	B-cell-CD79A-MS4A1	HLA-DRA	0.538
HLA-DMA	0	1.28965	0.778	0.254	0	B-cell-CD79A-MS4A1	HLA-DMA	0.524
HLA-DRB1	0	1.64669	0.983	0.465	0	B-cell-CD79A-MS4A1	HLA-DRB1	0.518
HLA-DPA1	0	1.96786	0.98	0.472	0	B-cell-CD79A-MS4A1	HLA-DPA1	0.508
VPREB3	0	1.91028	0.486	0.003	0	B-cell-CD79A-MS4A1	VPREB3	0.483
HLA-DMB	0	1.23476	0.66	0.189	0	B-cell-CD79A-MS4A1	HLA-DMB	0.471
IGLC2	0	3.74732	0.502	0.033	0	B-cell-CD79A-MS4A1	IGLC2	0.469
HLA-DPB1	0	1.95414	0.989	0.52	0	B-cell-CD79A-MS4A1	HLA-DPB1	0.469
MEF2C	0	1.42216	0.603	0.15	0	B-cell-CD79A-MS4A1	MEF2C	0.453
CD221	0	1.49567	0.458	0.006	0	B-cell-CD79A-MS4A1	CD22	0.452
TCL1A	0	2.81203	0.46	0.009	0	B-cell-CD79A-MS4A1	TCL1A	0.451
RALGPS2	0	1.50923	0.452	0.017	0	B-cell-CD79A-MS4A1	RALGPS2	0.435
BCL11A	0	1.36935	0.478	0.051	0	B-cell-CD79A-MS4A1	BCL11A	0.427
BLK	0	1.29226	0.43	0.007	0	B-cell-CD79A-MS4A1	BLK	0.423
LTB5	0	1.00896	0.89	0.471	0	B-cell-CD79A-MS4A1	LTB	0.419
CCR71	0	1.615	0.715	0.125	0	CD4-T-CCR7	CCR7	0.59
LTB3	0	1.14712	0.975	0.46	0	CD4-T-CCR7	LTB	0.515
IL7R3	0	0.918563	0.805	0.292	0	CD4-T-CCR7	IL7R	0.513
PIK3IP11	0	1.18944	0.728	0.264	0	CD4-T-CCR7	PIK3IP1	0.464
MAL2	0	1.13671	0.555	0.115	0	CD4-T-CCR7	MAL	0.44
TRAC3	0	0.668835	0.835	0.405	0	CD4-T-CCR7	TRAC	0.43
CD3E5	0	0.638954	0.808	0.403	0	CD4-T-CCR7	CD3E	0.405
LDHB2	0	1.14403	0.948	0.543	0	CD4-T-CCR7	LDHB	0.405
TCF72	0	0.970418	0.626	0.222	0	CD4-T-CCR7	TCF7	0.404
NOSIP2	0	0.997859	0.718	0.325	0	CD4-T-CCR7	NOSIP	0.393
FHIT	0	0.999705	0.397	0.051	0	CD4-T-CCR7	FHIT	0.346
LEF11	0	0.900647	0.441	0.101	0	CD4-T-CCR7	LEF1	0.34
LEPROTL12	0	0.804101	0.731	0.392	0	CD4-T-CCR7	LEPROTL1	0.339
C6orf481	0	0.833709	0.768	0.44	0	CD4-T-CCR7	C6orf48	0.328
SNHG81	0	0.858787	0.804	0.477	0	CD4-T-CCR7	SNHG8	0.327
C12orf571	0	0.676604	0.768	0.445	0	CD4-T-CCR7	C12orf57	0.323
FOXP1	0	0.657918	0.667	0.371	0	CD4-T-CCR7	FOXP1	0.296
CD272	0	0.645513	0.464	0.174	0	CD4-T-CCR7	CD27	0.29
MYC1	0	0.880506	0.428	0.144	0	CD4-T-CCR7	MYC	0.284
EIF3E1	0	0.924935	0.94	0.664	0	CD4-T-CCR7	EIF3E	0.276
TRABD2A1	0	0.774908	0.337	0.069	0	CD4-T-CCR7	TRABD2A	0.268
TSHZ2	0	0.801726	0.285	0.03	0	CD4-T-CCR7	TSHZ2	0.255
SARAF2	0	0.916937	0.961	0.709	0	CD4-T-CCR7	SARAF	0.252
NPM12	0	1.00278	0.972	0.726	0	CD4-T-CCR7	NPM1	0.246
RCAN32	0	0.643876	0.37	0.129	0	CD4-T-CCR7	RCAN3	0.241
NOP531	0	0.658769	0.849	0.61	0	CD4-T-CCR7	NOP53	0.239
TRAT11	0	0.645268	0.342	0.108	0	CD4-T-CCR7	TRAT1	0.234
FLT3LG1	0	0.599733	0.376	0.143	0	CD4-T-CCR7	FLT3LG	0.233
SATB11	0	0.599465	0.372	0.147	0	CD4-T-CCR7	SATB1	0.225
OXNAD11	0	0.586665	0.3	0.088	0	CD4-T-CCR7	OXNAD1	0.212
RPL17	0	0.630378	0.892	0.685	0	CD4-T-CCR7	RPL17	0.207
EEF1B22	0	0.956322	0.991	0.842	0	CD4-T-CCR7	EEF1B2	0.149
RPS17	0	0.705797	0.874	0.727	0	CD4-T-CCR7	RPS17	0.147
RPL36A	0	0.629784	0.975	0.841	0	CD4-T-CCR7	RPL36A	0.134
TOMM7	0	0.697911	0.985	0.859	0	CD4-T-CCR7	TOMM7	0.126
RPL4	0	0.789744	0.994	0.892	0	CD4-T-CCR7	RPL4	0.102
RPS10	0	0.773767	0.995	0.893	0	CD4-T-CCR7	RPS10	0.102
RPS51	0	0.910989	0.997	0.902	0	CD4-T-CCR7	RPS5	0.095
RPSA2	0	0.773564	0.997	0.902	0	CD4-T-CCR7	RPSA	0.095
RPL52	0	0.955914	0.998	0.905	0	CD4-T-CCR7	RPL5	0.093
RPL221	0	0.70527	0.997	0.924	0	CD4-T-CCR7	RPL22	0.073
RPL311	0	0.945224	0.996	0.924	0	CD4-T-CCR7	RPL31	0.072
RPL24	0	0.6551	0.999	0.927	0	CD4-T-CCR7	RPL24	0.072
RPL10A1	0	0.78429	0.999	0.929	0	CD4-T-CCR7	RPL10A	0.07
RPS212	0	0.728632	0.999	0.936	0	CD4-T-CCR7	RPS21	0.063
RPL142	0	0.746761	0.999	0.937	0	CD4-T-CCR7	RPL14	0.062
RPL381	0	0.721231	0.998	0.937	0	CD4-T-CCR7	RPL38	0.061
RPS20	0	0.809052	0.998	0.939	0	CD4-T-CCR7	RPS20	0.059
RPL181	0	0.673338	1	0.949	0	CD4-T-CCR7	RPL18	0.051
RPS252	0	0.939362	1	0.951	0	CD4-T-CCR7	RPS25	0.049
SPIB	0	1.36356	0.429	0.011	0	B-cell-CD79A-MS4A1	SPIB	0.418
FCER2	0	1.54315	0.412	0.007	0	B-cell-CD79A-MS4A1	FCER2	0.405
FCRLA	0	1.33087	0.388	0.002	0	B-cell-CD79A-MS4A1	FCRLA	0.386
HVCN1	0	1.31566	0.457	0.076	0	B-cell-CD79A-MS4A1	HVCN1	0.381
HLA-DRB5	0	1.48053	0.531	0.165	0	B-cell-CD79A-MS4A1	HLA-DRB5	0.366
TCF4	0	1.1877	0.402	0.041	0	B-cell-CD79A-MS4A1	TCF4	0.361
P2RX5	0	1.17875	0.373	0.016	0	B-cell-CD79A-MS4A1	P2RX5	0.357
CYB561A3	0	1.13153	0.455	0.098	0	B-cell-CD79A-MS4A1	CYB561A3	0.357
IRF8	0	1.02632	0.455	0.107	0	B-cell-CD79A-MS4A1	IRF8	0.348
CD19	0	1.15979	0.35	0.003	0	B-cell-CD79A-MS4A1	CD19	0.347
HLA-DOB	0	1.1399	0.357	0.011	0	B-cell-CD79A-MS4A1	HLA-DOB	0.346
CD40	0	1.08851	0.368	0.026	0	B-cell-CD79A-MS4A1	CD40	0.342
EZR	0	1.19351	0.643	0.309	0	B-cell-CD79A-MS4A1	EZR	0.334
RPS81	0	0.774025	0.999	0.951	0	CD4-T-CCR7	RPS8	0.048
RPS161	0	0.721086	1	0.952	0	CD4-T-CCR7	RPS16	0.048
RPL33	0	0.862202	0.999	0.952	0	CD4-T-CCR7	RPL3	0.047
RPL361	0	0.770366	0.999	0.952	0	CD4-T-CCR7	RPL36	0.047
RPL91	0	0.898084	1	0.954	0	CD4-T-CCR7	RPL9	0.046
RPS24	0	0.645112	1	0.954	0	CD4-T-CCR7	RPS2	0.046
RPS131	0	0.742463	0.999	0.954	0	CD4-T-CCR7	RPS13	0.045
RPL27A	0	0.617717	0.998	0.953	0	CD4-T-CCR7	RPL27A	0.045
RPL372	0	0.641489	1	0.956	0	CD4-T-CCR7	RPL37	0.044
RPL23A1	0	0.653688	1	0.957	0	CD4-T-CCR7	RPL23A	0.043
RPL7	0	0.678129	0.999	0.958	0	CD4-T-CCR7	RPL7	0.041
RPS62	0	0.986394	1	0.96	0	CD4-T-CCR7	RPS6	0.04
RPS4X1	0	0.83119	1	0.96	0	CD4-T-CCR7	RPS4X	0.04
RPS32	0	0.791184	1	0.96	0	CD4-T-CCR7	RPS3	0.04
RPL191	0	0.702077	1	0.961	0	CD4-T-CCR7	RPL19	0.039
RPL302	0	0.846775	1	0.962	0	CD4-T-CCR7	RPL30	0.038
RPS231	0	0.725936	1	0.962	0	CD4-T-CCR7	RPS23	0.038
RPL35A	0	0.764041	0.999	0.962	0	CD4-T-CCR7	RPL35A	0.037
RPS3A1	0	0.925403	1	0.964	0	CD4-T-CCR7	RPS3A	0.036
FAM129C	0	1.11052	0.339	0.006	0	B-cell-CD79A-MS4A1	FAM129C	0.333
IGLC3	0	3.05636	0.339	0.008	0	B-cell-CD79A-MS4A1	IGLC3	0.331
ADAM28	0	1.17302	0.353	0.022	0	B-cell-CD79A-MS4A1	ADAM28	0.331
JCHAIN	0	1.21398	0.338	0.022	0	B-cell-CD79A-MS4A1	JCHAIN	0.316
SMIM14	0	1.08636	0.39	0.089	0	B-cell-CD79A-MS4A1	SMIM14	0.301
PLPP5	0	1.22241	0.348	0.052	0	B-cell-CD79A-MS4A1	PLPP5	0.296
CXCR42	0	1.21913	0.829	0.535	0	B-cell-CD79A-MS4A1	CXCR4	0.294
CD74	0	2.70095	0.999	0.711	0	B-cell-CD79A-MS4A1	CD74	0.288
EAF2	0	1.0201	0.346	0.059	0	B-cell-CD79A-MS4A1	EAF2	0.287
CD37	0	1.96137	0.983	0.701	0	B-cell-CD79A-MS4A1	CD37	0.282
RPS292	0	0.823801	1	0.966	0	CD4-T-CCR7	RPS29	0.034
CD241	0	1.0234	0.284	0.002	0	B-cell-CD79A-MS4A1	CD24	0.282
RPS182	0	0.743491	1	0.967	0	CD4-T-CCR7	RPS18	0.033
HLA-DQA2	0	1.2204	0.332	0.061	0	B-cell-CD79A-MS4A1	HLA-DQA2	0.271
RPS281	0	0.663947	1	0.967	0	CD4-T-CCR7	RPS28	0.033
RPL11	0	0.754472	1	0.968	0	CD4-T-CCR7	RPL11	0.032
RPS15A	0	0.754137	1	0.968	0	CD4-T-CCR7	RPS15A	0.032
TPT12	0	0.66008	1	0.969	0	CD4-T-CCR7	TPT1	0.031
RPS122	0	0.932903	1	0.97	0	CD4-T-CCR7	RPS12	0.03
RPL321	0	0.860268	1	0.971	0	CD4-T-CCR7	RPL32	0.029
FAM30A	0	1.01939	0.255	0.006	0	B-cell-CD79A-MS4A1	FAM30A	0.249
RPS141	0	0.765645	1	0.971	0	CD4-T-CCR7	RPS14	0.029
RPLP2	0	0.773296	1	0.972	0	CD4-T-CCR7	RPLP2	0.028
RPL13A	0	0.639926	1	0.972	0	CD4-T-CCR7	RPL13A	0.028
RPL211	0	0.821332	1	0.973	0	CD4-T-CCR7	RPL21	0.027
RPL34	0	0.732998	1	0.973	0	CD4-T-CCR7	RPL34	0.027
RPS27A1	0	0.758669	1	0.975	0	CD4-T-CCR7	RPS27A	0.025
RPL132	0	0.839104	1	0.976	0	CD4-T-CCR7	RPL13	0.024
EEF1A12	0	0.724619	1	0.978	0	CD4-T-CCR7	EEF1A1	0.022
RPL102	0	0.702029	1	0.979	0	CD4-T-CCR7	RPL10	0.021
RPS272	0	0.85622	1	0.98	0	CD4-T-CCR7	RPS27	0.02
IL7R2	0	1.68038	0.852	0.241	0	CD4-T-IL7R-LTB	IL7R	0.611
LTB2	0	1.90514	0.977	0.415	0	CD4-T-IL7R-LTB	LTB	0.562
TRAC2	0	0.998768	0.866	0.363	0	CD4-T-IL7R-LTB	TRAC	0.503
CD3D3	0	0.644294	0.865	0.377	0	CD4-T-IL7R-LTB	CD3D	0.488
CD3E4	0	0.656509	0.826	0.366	0	CD4-T-IL7R-LTB	CD3E	0.46
IL323	0	0.816373	0.884	0.461	0	CD4-T-IL7R-LTB	IL32	0.423
SPOCK21	0	0.807916	0.641	0.221	0	CD4-T-IL7R-LTB	SPOCK2	0.42
CD22	0	0.624577	0.722	0.311	0	CD4-T-IL7R-LTB	CD2	0.411
LDHB1	0	1.0731	0.918	0.513	0	CD4-T-IL7R-LTB	LDHB	0.405
TCF71	0	0.74216	0.562	0.198	0	CD4-T-IL7R-LTB	TCF7	0.364
AQP31	0	1.00503	0.432	0.068	0	CD4-T-IL7R-LTB	AQP3	0.364
NOSIP1	0	0.864211	0.657	0.301	0	CD4-T-IL7R-LTB	NOSIP	0.356
MAL1	0	0.858383	0.449	0.094	0	CD4-T-IL7R-LTB	MAL	0.355
RORA1	0	0.745651	0.528	0.191	0	CD4-T-IL7R-LTB	RORA	0.337
TRBC22	0	0.738251	0.704	0.368	0	CD4-T-IL7R-LTB	TRBC2	0.336
LEPROTL11	0	0.697819	0.691	0.369	0	CD4-T-IL7R-LTB	LEPROTL1	0.322
ITM2A1	0	0.697847	0.482	0.164	0	CD4-T-IL7R-LTB	ITM2A	0.318
TRAT1	0	0.748436	0.39	0.08	0	CD4-T-IL7R-LTB	TRAT1	0.31
ARHGAP15	0	0.621034	0.496	0.2	0	CD4-T-IL7R-LTB	ARHGAP15	0.296
BIRC3	0	0.598218	0.472	0.181	0	CD4-T-IL7R-LTB	BIRC3	0.291
ARID5B	0	0.6503	0.438	0.155	0	CD4-T-IL7R-LTB	ARID5B	0.283
TNFRSF251	0	0.654826	0.357	0.076	0	CD4-T-IL7R-LTB	TNFRSF25	0.281
RCAN31	0	0.667933	0.385	0.106	0	CD4-T-IL7R-LTB	RCAN3	0.279
FLT3LG	0	0.635819	0.397	0.12	0	CD4-T-IL7R-LTB	FLT3LG	0.277
CORO1B	0	0.72212	0.457	0.192	0	CD4-T-IL7R-LTB	CORO1B	0.265
ITGB11	0	0.656916	0.557	0.295	0	CD4-T-IL7R-LTB	ITGB1	0.262
CD5	0	0.603519	0.325	0.084	0	CD4-T-IL7R-LTB	CD5	0.241
GATA3	0	0.641175	0.325	0.085	0	CD4-T-IL7R-LTB	GATA3	0.24
SARAF1	0	0.706823	0.931	0.692	0	CD4-T-IL7R-LTB	SARAF	0.239
NPM11	0	0.606029	0.946	0.709	0	CD4-T-IL7R-LTB	NPM1	0.237
TNFRSF4	0	0.677525	0.259	0.027	0	CD4-T-IL7R-LTB	TNFRSF4	0.232
HINT1	0	0.698984	0.955	0.741	0	CD4-T-IL7R-LTB	HINT1	0.214
ZFP36L22	0	0.627555	0.705	0.491	0	CD4-T-IL7R-LTB	ZFP36L2	0.214
PASK1	0	0.671994	0.267	0.058	0	CD4-T-IL7R-LTB	PASK	0.209
EEF1B21	0	0.62425	0.972	0.832	0	CD4-T-IL7R-LTB	EEF1B2	0.14
RPLP0	0	0.673266	0.992	0.879	0	CD4-T-IL7R-LTB	RPLP0	0.113
RPSA1	0	0.788437	0.996	0.895	0	CD4-T-IL7R-LTB	RPSA	0.101
RPL51	0	0.672627	0.994	0.898	0	CD4-T-IL7R-LTB	RPL5	0.096
RPS211	0	0.668934	0.998	0.931	0	CD4-T-IL7R-LTB	RPS21	0.067
RPL141	0	0.657979	0.998	0.931	0	CD4-T-IL7R-LTB	RPL14	0.067
RPS251	0	0.662152	0.999	0.947	0	CD4-T-IL7R-LTB	RPS25	0.052
RPL36	0	0.690363	0.999	0.948	0	CD4-T-IL7R-LTB	RPL36	0.051
RPL31	0	0.596082	0.999	0.948	0	CD4-T-IL7R-LTB	RPL3	0.051
RPS22	0	0.617097	0.999	0.95	0	CD4-T-IL7R-LTB	RPS2	0.049
RPL371	0	0.602969	0.999	0.952	0	CD4-T-IL7R-LTB	RPL37	0.047
RPS61	0	0.610588	1	0.956	0	CD4-T-IL7R-LTB	RPS6	0.044
RPS31	0	0.588012	0.999	0.957	0	CD4-T-IL7R-LTB	RPS3	0.042
RPL301	0	0.626626	0.999	0.959	0	CD4-T-IL7R-LTB	RPL30	0.04
RPS181	0	0.759872	1	0.964	0	CD4-T-IL7R-LTB	RPS18	0.036
RPS291	0	0.720417	0.999	0.963	0	CD4-T-IL7R-LTB	RPS29	0.036
TPT11	0	0.756302	0.999	0.966	0	CD4-T-IL7R-LTB	TPT1	0.033
RPS121	0	0.742491	1	0.968	0	CD4-T-IL7R-LTB	RPS12	0.032
RPL131	0	0.674929	1	0.974	0	CD4-T-IL7R-LTB	RPL13	0.026
EEF1A11	0	0.613168	1	0.976	0	CD4-T-IL7R-LTB	EEF1A1	0.024
RPL101	0	0.58738	1	0.977	0	CD4-T-IL7R-LTB	RPL10	0.023
RPS271	0	0.592052	1	0.979	0	CD4-T-IL7R-LTB	RPS27	0.021
CD8B2	0	1.55421	0.803	0.123	0	CD8-T-CCR7	CD8B	0.68
CCR7	0	1.42961	0.755	0.138	0	CD8-T-CCR7	CCR7	0.617
IL7R1	0	0.87454	0.828	0.305	0	CD8-T-CCR7	IL7R	0.523
LINC02446	0	1.42139	0.53	0.022	0	CD8-T-CCR7	LINC02446	0.508
TCF7	0	1.02861	0.724	0.229	0	CD8-T-CCR7	TCF7	0.495
LTB1	0	0.77519	0.967	0.473	0	CD8-T-CCR7	LTB	0.494
CD8A2	0	0.788443	0.643	0.15	0	CD8-T-CCR7	CD8A	0.493
PIK3IP1	0	0.996006	0.765	0.275	0	CD8-T-CCR7	PIK3IP1	0.49
NOSIP	0	1.02599	0.786	0.332	0	CD8-T-CCR7	NOSIP	0.454
CD3E3	0	0.602096	0.848	0.412	0	CD8-T-CCR7	CD3E	0.436
LEF1	0	0.956821	0.534	0.106	0	CD8-T-CCR7	LEF1	0.428
NELL2	0	0.99386	0.481	0.057	0	CD8-T-CCR7	NELL2	0.424
NUCB2	0	0.892042	0.6	0.18	0	CD8-T-CCR7	NUCB2	0.42
LEPROTL1	0	0.766563	0.806	0.397	0	CD8-T-CCR7	LEPROTL1	0.409
SNHG8	0	1.00154	0.89	0.482	0	CD8-T-CCR7	SNHG8	0.408
LDHB	0	0.936743	0.959	0.553	0	CD8-T-CCR7	LDHB	0.406
CD271	0	0.760296	0.574	0.177	0	CD8-T-CCR7	CD27	0.397
GYPC	0	0.603918	0.786	0.414	0	CD8-T-CCR7	GYPC	0.372
MAL	0	0.78648	0.498	0.129	0	CD8-T-CCR7	MAL	0.369
C12orf57	0	0.630528	0.82	0.452	0	CD8-T-CCR7	C12orf57	0.368
C6orf48	0	0.688287	0.801	0.447	0	CD8-T-CCR7	C6orf48	0.354
OXNAD1	0	0.766996	0.428	0.088	0	CD8-T-CCR7	OXNAD1	0.34
TRABD2A	0	0.767123	0.404	0.073	0	CD8-T-CCR7	TRABD2A	0.331
ATM	0	0.630118	0.63	0.303	0	CD8-T-CCR7	ATM	0.327
MGAT4A	0	0.601219	0.598	0.271	0	CD8-T-CCR7	MGAT4A	0.327
SATB1	0	0.66132	0.469	0.149	0	CD8-T-CCR7	SATB1	0.32
RCAN3	0	0.719201	0.449	0.132	0	CD8-T-CCR7	RCAN3	0.317
PASK	0	0.703051	0.366	0.075	0	CD8-T-CCR7	PASK	0.291
NOP53	0	0.607699	0.896	0.614	0	CD8-T-CCR7	NOP53	0.282
EIF3E	0	0.684328	0.95	0.67	0	CD8-T-CCR7	EIF3E	0.28
MYC	0	0.653755	0.43	0.151	0	CD8-T-CCR7	MYC	0.279
SH3YL1	0	0.62641	0.369	0.091	0	CD8-T-CCR7	SH3YL1	0.278
S100B	0	1.21447	0.299	0.023	0	CD8-T-CCR7	S100B	0.276
PDE3B	0	0.61878	0.359	0.087	0	CD8-T-CCR7	PDE3B	0.272
CARS	0	0.660526	0.349	0.078	0	CD8-T-CCR7	CARS	0.271
SARAF	0	0.72685	0.973	0.715	0	CD8-T-CCR7	SARAF	0.258
NPM1	0	0.921518	0.988	0.732	0	CD8-T-CCR7	NPM1	0.256
RPS4Y1	0	1.18347	0.328	0.127	0	CD8-T-CCR7	RPS4Y1	0.201
EEF1B2	0	1.0308	0.997	0.845	0	CD8-T-CCR7	EEF1B2	0.152
RPS5	0	0.971443	0.999	0.904	0	CD8-T-CCR7	RPS5	0.095
RPSA	0	0.778156	1	0.905	0	CD8-T-CCR7	RPSA	0.095
RPL5	0	0.87223	1	0.908	0	CD8-T-CCR7	RPL5	0.092
RPL22	0	0.673163	0.999	0.926	0	CD8-T-CCR7	RPL22	0.073
RPL10A	0	0.772787	1	0.931	0	CD8-T-CCR7	RPL10A	0.069
RPL7A	0	0.638171	1	0.934	0	CD8-T-CCR7	RPL7A	0.066
RPS21	0	0.766965	1	0.937	0	CD8-T-CCR7	RPS21	0.063
RPL14	0	0.682332	1	0.938	0	CD8-T-CCR7	RPL14	0.062
RPL38	0	0.589701	1	0.938	0	CD8-T-CCR7	RPL38	0.062
RPL18	0	0.643454	1	0.95	0	CD8-T-CCR7	RPL18	0.05
RPS8	0	0.721341	1	0.952	0	CD8-T-CCR7	RPS8	0.048
RPS25	0	0.700278	1	0.952	0	CD8-T-CCR7	RPS25	0.048
RPL12	0	0.611125	1	0.953	0	CD8-T-CCR7	RPL12	0.047
RPL3	0	0.733096	1	0.954	0	CD8-T-CCR7	RPL3	0.046
RPS16	0	0.645311	1	0.954	0	CD8-T-CCR7	RPS16	0.046
RPS2	0	0.725088	1	0.955	0	CD8-T-CCR7	RPS2	0.045
RPS13	0	0.627265	1	0.955	0	CD8-T-CCR7	RPS13	0.045
RPL9	0	0.783665	1	0.956	0	CD8-T-CCR7	RPL9	0.044
RPL37	0	0.651923	1	0.957	0	CD8-T-CCR7	RPL37	0.043
RPL23A	0	0.587247	1	0.958	0	CD8-T-CCR7	RPL23A	0.042
RPS6	0	0.847411	1	0.961	0	CD8-T-CCR7	RPS6	0.039
RPS3	0	0.700936	1	0.961	0	CD8-T-CCR7	RPS3	0.039
RPS4X	0	0.63581	1	0.961	0	CD8-T-CCR7	RPS4X	0.039
RPL19	0	0.656964	1	0.962	0	CD8-T-CCR7	RPL19	0.038
RPL30	0	0.750726	1	0.963	0	CD8-T-CCR7	RPL30	0.037
RPS23	0	0.700596	1	0.963	0	CD8-T-CCR7	RPS23	0.037
RPS3A	0	0.873183	1	0.965	0	CD8-T-CCR7	RPS3A	0.035
RPS29	0	0.62452	1	0.966	0	CD8-T-CCR7	RPS29	0.034
RPS18	0	0.743962	1	0.968	0	CD8-T-CCR7	RPS18	0.032
RPS28	0	0.605633	1	0.968	0	CD8-T-CCR7	RPS28	0.032
TPT1	0	0.681456	1	0.97	0	CD8-T-CCR7	TPT1	0.03
RPS12	0	0.956631	1	0.971	0	CD8-T-CCR7	RPS12	0.029
RPS14	0	0.647795	1	0.971	0	CD8-T-CCR7	RPS14	0.029
RPL32	0	0.768002	1	0.972	0	CD8-T-CCR7	RPL32	0.028
RPL21	0	0.626486	1	0.974	0	CD8-T-CCR7	RPL21	0.026
RPS27A	0	0.631711	1	0.975	0	CD8-T-CCR7	RPS27A	0.025
RPL13	0	0.831752	1	0.976	0	CD8-T-CCR7	RPL13	0.024
EEF1A1	0	0.652951	1	0.979	0	CD8-T-CCR7	EEF1A1	0.021
RPL10	0	0.601377	1	0.98	0	CD8-T-CCR7	RPL10	0.02
RPS27	0	0.610563	1	0.981	0	CD8-T-CCR7	RPS27	0.019
GZMH	0	2.75797	0.921	0.144	0	CD8-T-GZMH	GZMH	0.777
FGFBP2	0	1.88389	0.788	0.129	0	CD8-T-GZMH	FGFBP2	0.659
CCL5	0	1.99432	0.991	0.345	0	CD8-T-GZMH	CCL5	0.646
CST7	0	1.61673	0.862	0.234	0	CD8-T-GZMH	CST7	0.628
NKG7	0	2.12641	0.998	0.374	0	CD8-T-GZMH	NKG7	0.624
GZMA	0	1.59666	0.834	0.24	0	CD8-T-GZMH	GZMA	0.594
CTSW	0	1.20911	0.844	0.317	0	CD8-T-GZMH	CTSW	0.527
GZMB	0	1.03039	0.68	0.161	0	CD8-T-GZMH	GZMB	0.519
GNLY	0	1.2682	0.798	0.3	0	CD8-T-GZMH	GNLY	0.498
PRF1	0	1.00861	0.676	0.182	0	CD8-T-GZMH	PRF1	0.494
CD3D	0	1.50817	0.884	0.403	0	CD8-T-GZMH	CD3D	0.481
CD8A	0	1.68061	0.572	0.132	0	CD8-T-GZMH	CD8A	0.44
C12orf75	0	1.21162	0.628	0.206	0	CD8-T-GZMH	C12orf75	0.422
GZMM	0	1.19838	0.689	0.267	0	CD8-T-GZMH	GZMM	0.422
CD3E	0	1.12013	0.801	0.395	0	CD8-T-GZMH	CD3E	0.406
CD3G	0	1.37777	0.657	0.259	0	CD8-T-GZMH	CD3G	0.398
KLRD1	0	1.14624	0.551	0.153	0	CD8-T-GZMH	KLRD1	0.398
IL32	0	1.31709	0.875	0.486	0	CD8-T-GZMH	IL32	0.389
LYAR	0	1.07116	0.58	0.239	0	CD8-T-GZMH	LYAR	0.341
TRGC2	0	1.5877	0.405	0.065	0	CD8-T-GZMH	TRGC2	0.34
TRAC	0	0.975795	0.737	0.404	0	CD8-T-GZMH	TRAC	0.333
CD8B	0	1.32571	0.452	0.121	0	CD8-T-GZMH	CD8B	0.331
HOPX	0	0.947331	0.495	0.169	0	CD8-T-GZMH	HOPX	0.326
CD2	0	1.01576	0.658	0.341	0	CD8-T-GZMH	CD2	0.317
LINC01871	0	1.1402	0.422	0.113	0	CD8-T-GZMH	LINC01871	0.309
CD99	0	1.00002	0.799	0.505	0	CD8-T-GZMH	CD99	0.294
KLRG1	0	1.09333	0.378	0.09	0	CD8-T-GZMH	KLRG1	0.288
TRBC1	0	1.11459	0.58	0.292	0	CD8-T-GZMH	TRBC1	0.288
MATK	0	0.851099	0.417	0.131	0	CD8-T-GZMH	MATK	0.286
TRBC2	0	0.877835	0.668	0.391	0	CD8-T-GZMH	TRBC2	0.277
LCK	0	0.844331	0.606	0.329	0	CD8-T-GZMH	LCK	0.277
APOBEC3G	0	0.962539	0.468	0.208	0	CD8-T-GZMH	APOBEC3G	0.26
ADGRG1	0	0.889047	0.313	0.054	0	CD8-T-GZMH	ADGRG1	0.259
FCRL6	0	0.897454	0.305	0.056	0	CD8-T-GZMH	FCRL6	0.249
ID2	0	0.682583	0.692	0.448	0	CD8-T-GZMH	ID2	0.244
PPP2R5C	0	0.957001	0.697	0.454	0	CD8-T-GZMH	PPP2R5C	0.243
SAMD3	0	0.786805	0.357	0.125	0	CD8-T-GZMH	SAMD3	0.232
CHST12	0	0.712524	0.395	0.169	0	CD8-T-GZMH	CHST12	0.226
LAT	0	0.66568	0.472	0.25	0	CD8-T-GZMH	LAT	0.222
RARRES3	0	0.823025	0.692	0.471	0	CD8-T-GZMH	RARRES3	0.221
PRSS23	0	0.787208	0.261	0.041	0	CD8-T-GZMH	PRSS23	0.22
LAIR2	0	0.941161	0.278	0.063	0	CD8-T-GZMH	LAIR2	0.215
LITAF	0	0.723122	0.699	0.487	0	CD8-T-GZMH	LITAF	0.212
SYNE2	0	0.747506	0.421	0.212	0	CD8-T-GZMH	SYNE2	0.209
ABHD17A	0	0.881437	0.439	0.232	0	CD8-T-GZMH	ABHD17A	0.207
PYHIN1	0	0.698336	0.313	0.107	0	CD8-T-GZMH	PYHIN1	0.206
IL2RG	0	0.732929	0.558	0.354	0	CD8-T-GZMH	IL2RG	0.204
CYTOR	0	0.707996	0.42	0.217	0	CD8-T-GZMH	CYTOR	0.203
PAXX	0	0.716841	0.53	0.335	0	CD8-T-GZMH	PAXX	0.195
CLEC2D	0	0.692374	0.484	0.29	0	CD8-T-GZMH	CLEC2D	0.194
SLC9A3R1	0	0.710741	0.428	0.235	0	CD8-T-GZMH	SLC9A3R1	0.193
ARL4C	0	0.744909	0.543	0.351	0	CD8-T-GZMH	ARL4C	0.192
APMAP	0	0.637444	0.356	0.167	0	CD8-T-GZMH	APMAP	0.189
PRKCH	0	0.66749	0.372	0.185	0	CD8-T-GZMH	PRKCH	0.187
HCST	0	0.962938	0.882	0.697	0	CD8-T-GZMH	HCST	0.185
ZAP70	0	0.603917	0.369	0.188	0	CD8-T-GZMH	ZAP70	0.181
ARPC5L	0	0.661943	0.447	0.267	0	CD8-T-GZMH	ARPC5L	0.18
RUNX3	0	0.669021	0.423	0.244	0	CD8-T-GZMH	RUNX3	0.179
FLNA	0	0.594379	0.616	0.447	0	CD8-T-GZMH	FLNA	0.169
TSEN54	0	0.635391	0.265	0.098	0	CD8-T-GZMH	TSEN54	0.167
SYNE1	0	0.668385	0.293	0.126	0	CD8-T-GZMH	SYNE1	0.167
ANXA6	0	0.663431	0.466	0.307	0	CD8-T-GZMH	ANXA6	0.159
ITGB7	0	0.638693	0.305	0.148	0	CD8-T-GZMH	ITGB7	0.157
AES	0	0.601895	0.741	0.585	0	CD8-T-GZMH	AES	0.156
ITGB1	0	0.666571	0.473	0.318	0	CD8-T-GZMH	ITGB1	0.155
CALR	0	0.721943	0.61	0.464	0	CD8-T-GZMH	CALR	0.146
CALM1	0	0.723521	0.912	0.767	0	CD8-T-GZMH	CALM1	0.145
CD52	0	0.99741	0.951	0.808	0	CD8-T-GZMH	CD52	0.143
YWHAQ	0	0.631807	0.458	0.316	0	CD8-T-GZMH	YWHAQ	0.142
CMC1	4.56115e-205	0.623131	0.327	0.197	7.20981e-201	CD8-T-GZMH	CMC1	0.13
UBB	0	0.598811	0.903	0.779	0	CD8-T-GZMH	UBB	0.124
CD81	6.46743e-171	0.625015	0.33	0.23	1.02231e-166	CD8-T-GZMH	CD81	0.1
PFN1	0	0.7351	0.958	0.877	0	CD8-T-GZMH	PFN1	0.081
HLA-C	0	0.766796	0.997	0.957	0	CD8-T-GZMH	HLA-C	0.04
HLA-A	0	0.665394	0.998	0.96	0	CD8-T-GZMH	HLA-A	0.038
B2M	0	0.65882	1	0.997	0	CD8-T-GZMH	B2M	0.003
GZMK	0	2.70693	0.687	0.077	0	CD8-T-GZMK	GZMK	0.61
CCL51	0	1.44852	0.944	0.35	0	CD8-T-GZMK	CCL5	0.594
LYAR1	0	1.50528	0.728	0.226	0	CD8-T-GZMK	LYAR	0.502
CD3D1	0	1.16483	0.893	0.403	0	CD8-T-GZMK	CD3D	0.49
CD8A1	0	1.41674	0.608	0.129	0	CD8-T-GZMK	CD8A	0.479
CD8B1	0	1.56653	0.585	0.11	0	CD8-T-GZMK	CD8B	0.475
CST71	0	0.819804	0.702	0.25	0	CD8-T-GZMK	CST7	0.452
TRAC1	0	1.13368	0.838	0.395	0	CD8-T-GZMK	TRAC	0.443
GZMA1	0	1.04183	0.694	0.253	0	CD8-T-GZMK	GZMA	0.441
CD3E1	0	1.00688	0.82	0.394	0	CD8-T-GZMK	CD3E	0.426
IL321	0	1.13896	0.882	0.486	0	CD8-T-GZMK	IL32	0.396
GZMM1	0	0.893877	0.664	0.27	0	CD8-T-GZMK	GZMM	0.394
TRBC21	0	1.05781	0.744	0.384	0	CD8-T-GZMK	TRBC2	0.36
DUSP2	0	1.53688	0.509	0.162	0	CD8-T-GZMK	DUSP2	0.347
CD21	0	0.887955	0.681	0.339	0	CD8-T-GZMK	CD2	0.342
CD3G1	0	0.781815	0.59	0.265	0	CD8-T-GZMK	CD3G	0.325
CXCR4	0	0.95878	0.833	0.525	0	CD8-T-GZMK	CXCR4	0.308
LCK1	0	0.76031	0.63	0.327	0	CD8-T-GZMK	LCK	0.303
CMC11	0	1.23742	0.466	0.185	0	CD8-T-GZMK	CMC1	0.281
LINC018711	0	0.86776	0.385	0.117	0	CD8-T-GZMK	LINC01871	0.268
CLEC2D1	0	0.594332	0.519	0.287	0	CD8-T-GZMK	CLEC2D	0.232
RARRES31	0	0.601999	0.694	0.471	0	CD8-T-GZMK	RARRES3	0.223
SH2D1A	0	0.729005	0.326	0.105	0	CD8-T-GZMK	SH2D1A	0.221
CD27	0	0.84224	0.391	0.175	0	CD8-T-GZMK	CD27	0.216
KLRG11	0	0.765365	0.311	0.097	0	CD8-T-GZMK	KLRG1	0.214
PPP2R5C1	0	0.659004	0.668	0.457	0	CD8-T-GZMK	PPP2R5C	0.211
TRGC21	0	0.7477	0.284	0.076	0	CD8-T-GZMK	TRGC2	0.208
ITM2A	0	0.596125	0.391	0.191	0	CD8-T-GZMK	ITM2A	0.2
ZFP36L2	0	0.619754	0.688	0.505	0	CD8-T-GZMK	ZFP36L2	0.183
TRBC11	2.53972e-267	0.664709	0.481	0.302	4.01453e-263	CD8-T-GZMK	TRBC1	0.179
PIK3R1	0	0.660701	0.409	0.231	0	CD8-T-GZMK	PIK3R1	0.178
JUN	1.06636e-221	0.737961	0.478	0.333	1.6856e-217	CD8-T-GZMK	JUN	0.145
GZMK1	0	2.02496	0.788	0.117	0	CD8-T-KLRB1	GZMK	0.671
KLRB1	0	2.79635	0.909	0.248	0	CD8-T-KLRB1	KLRB1	0.661
IL7R	0	1.62646	0.852	0.317	0	CD8-T-KLRB1	IL7R	0.535
GZMA2	0	0.907829	0.804	0.281	0	CD8-T-KLRB1	GZMA	0.523
LYAR2	0	1.17192	0.714	0.26	0	CD8-T-KLRB1	LYAR	0.454
CD3D2	7.87295e-241	0.787559	0.862	0.437	1.24448e-236	CD8-T-KLRB1	CD3D	0.425
NCR3	0	1.42738	0.5	0.083	0	CD8-T-KLRB1	NCR3	0.417
IL322	0	1.1132	0.925	0.512	0	CD8-T-KLRB1	IL32	0.413
KLRG12	0	1.27637	0.515	0.108	0	CD8-T-KLRB1	KLRG1	0.407
CD3E2	4.60339e-235	0.825652	0.829	0.423	7.27658e-231	CD8-T-KLRB1	CD3E	0.406
LTB	5.16661e-250	1.05523	0.889	0.486	8.16686e-246	CD8-T-KLRB1	LTB	0.403
LINC018712	0	1.11076	0.513	0.133	0	CD8-T-KLRB1	LINC01871	0.38
DUSP21	0	1.39545	0.561	0.185	0	CD8-T-KLRB1	DUSP2	0.376
SPOCK2	1.98406e-286	1.09554	0.645	0.273	3.1362e-282	CD8-T-KLRB1	SPOCK2	0.372
CXCR41	0	1.23679	0.903	0.545	0	CD8-T-KLRB1	CXCR4	0.358
CD69	2.5684e-227	0.95355	0.615	0.273	4.05986e-223	CD8-T-KLRB1	CD69	0.342
FKBP11	7.28072e-267	0.89737	0.52	0.185	1.15086e-262	CD8-T-KLRB1	FKBP11	0.335
RORA	3.79762e-233	0.941442	0.565	0.232	6.0029e-229	CD8-T-KLRB1	RORA	0.333
ARL4C1	6.4296e-158	0.868751	0.646	0.362	1.01633e-153	CD8-T-KLRB1	ARL4C	0.284
ZFP36L21	3.87329e-196	1.11114	0.779	0.516	6.1225e-192	CD8-T-KLRB1	ZFP36L2	0.263
ID21	1.99195e-115	0.708741	0.726	0.464	3.14868e-111	CD8-T-KLRB1	ID2	0.262
AQP3	1.67782e-226	0.913803	0.367	0.115	2.65214e-222	CD8-T-KLRB1	AQP3	0.252
PDCD4	8.29237e-102	0.663026	0.557	0.341	1.31077e-97	CD8-T-KLRB1	PDCD4	0.216
ERN1	1.03742e-195	0.686567	0.297	0.087	1.63984e-191	CD8-T-KLRB1	ERN1	0.21
GPR65	2.5903e-111	0.645037	0.399	0.191	4.09449e-107	CD8-T-KLRB1	GPR65	0.208
ODF2L	6.58606e-118	0.623103	0.365	0.16	1.04106e-113	CD8-T-KLRB1	ODF2L	0.205
TNFRSF25	6.87777e-151	0.674802	0.315	0.112	1.08717e-146	CD8-T-KLRB1	TNFRSF25	0.203
ATF7IP2	6.8441e-115	0.637892	0.36	0.162	1.08185e-110	CD8-T-KLRB1	ATF7IP2	0.198
DDIT4	3.00569e-85	0.624536	0.426	0.231	4.7511e-81	CD8-T-KLRB1	DDIT4	0.195
MYBL1	2.77069e-226	0.648804	0.251	0.057	4.37963e-222	CD8-T-KLRB1	MYBL1	0.194
TTC39C	6.68131e-104	0.61121	0.337	0.152	1.05611e-99	CD8-T-KLRB1	TTC39C	0.185
PHACTR2	3.38931e-114	0.670919	0.285	0.113	5.35748e-110	CD8-T-KLRB1	PHACTR2	0.172
BTG1	9.71109e-117	0.784551	0.831	0.667	1.53503e-112	CD8-T-KLRB1	BTG1	0.164
JUN1	3.2321e-36	0.603168	0.474	0.343	5.10898e-32	CD8-T-KLRB1	JUN	0.131
HLA-DQA11	0	2.99036	0.913	0.139	0	cDC2-FCER1A-CLEC10A	HLA-DQA1	0.774
CPVL2	0	1.84207	0.935	0.196	0	cDC2-FCER1A-CLEC10A	CPVL	0.739
HLA-DMB2	0	1.59189	0.939	0.204	0	cDC2-FCER1A-CLEC10A	HLA-DMB	0.735
FCER1A	0	2.94049	0.733	0.009	0	cDC2-FCER1A-CLEC10A	FCER1A	0.724
HLA-DQB11	0	2.89023	0.965	0.242	0	cDC2-FCER1A-CLEC10A	HLA-DQB1	0.723
CLEC10A	0	2.38333	0.742	0.019	0	cDC2-FCER1A-CLEC10A	CLEC10A	0.723
HLA-DMA2	0	2.02752	0.986	0.273	0	cDC2-FCER1A-CLEC10A	HLA-DMA	0.713
ALDH21	0	1.1684	0.831	0.139	0	cDC2-FCER1A-CLEC10A	ALDH2	0.692
LGALS22	0	1.25541	0.878	0.201	0	cDC2-FCER1A-CLEC10A	LGALS2	0.677
GRN2	0	1.33683	0.975	0.299	0	cDC2-FCER1A-CLEC10A	GRN	0.676
LY862	0	1.02361	0.848	0.18	0	cDC2-FCER1A-CLEC10A	LY86	0.668
FCGRT3	0	1.12055	0.946	0.284	0	cDC2-FCER1A-CLEC10A	FCGRT	0.662
CST33	0	2.48915	0.997	0.338	0	cDC2-FCER1A-CLEC10A	CST3	0.659
CCDC88A1	0	1.20036	0.801	0.148	0	cDC2-FCER1A-CLEC10A	CCDC88A	0.653
CTSH1	0	1.09001	0.864	0.218	0	cDC2-FCER1A-CLEC10A	CTSH	0.646
CFP3	0	1.06314	0.88	0.234	0	cDC2-FCER1A-CLEC10A	CFP	0.646
CAPG1	0	1.11025	0.839	0.211	0	cDC2-FCER1A-CLEC10A	CAPG	0.628
CSTA2	0	0.808767	0.896	0.276	0	cDC2-FCER1A-CLEC10A	CSTA	0.62
GSN1	0	0.929963	0.676	0.084	0	cDC2-FCER1A-CLEC10A	GSN	0.592
AP1S22	0	0.999038	0.853	0.268	0	cDC2-FCER1A-CLEC10A	AP1S2	0.585
JAML2	0	1.07116	0.796	0.215	0	cDC2-FCER1A-CLEC10A	JAML	0.581
CD862	0	0.901409	0.694	0.113	0	cDC2-FCER1A-CLEC10A	CD86	0.581
SPINT2	0	0.792514	0.742	0.161	0	cDC2-FCER1A-CLEC10A	SPINT2	0.581
RNF1301	0	0.914915	0.791	0.211	0	cDC2-FCER1A-CLEC10A	RNF130	0.58
RAB311	0	0.747348	0.73	0.16	0	cDC2-FCER1A-CLEC10A	RAB31	0.57
MNDA2	0	0.598865	0.821	0.252	0	cDC2-FCER1A-CLEC10A	MNDA	0.569
CD1D1	0	0.87893	0.646	0.082	0	cDC2-FCER1A-CLEC10A	CD1D	0.564
LGALS32	0	0.795065	0.829	0.269	0	cDC2-FCER1A-CLEC10A	LGALS3	0.56
LYZ2	0	1.30115	0.999	0.441	0	cDC2-FCER1A-CLEC10A	LYZ	0.558
RNASE61	0	0.961488	0.68	0.122	0	cDC2-FCER1A-CLEC10A	RNASE6	0.558
BID1	0	1.0176	0.794	0.237	0	cDC2-FCER1A-CLEC10A	BID	0.557
ZNF385A1	0	0.69414	0.672	0.116	0	cDC2-FCER1A-CLEC10A	ZNF385A	0.556
PPT11	0	0.7011	0.788	0.233	0	cDC2-FCER1A-CLEC10A	PPT1	0.555
PPA1	0	1.05594	0.881	0.326	0	cDC2-FCER1A-CLEC10A	PPA1	0.555
MEF2C2	0	0.6816	0.721	0.167	0	cDC2-FCER1A-CLEC10A	MEF2C	0.554
SPI13	0	0.999827	0.746	0.193	0	cDC2-FCER1A-CLEC10A	SPI1	0.553
YWHAE	0	0.704332	0.791	0.239	0	cDC2-FCER1A-CLEC10A	YWHAE	0.552
C1orf1623	0	0.976132	0.909	0.358	0	cDC2-FCER1A-CLEC10A	C1orf162	0.551
ANXA52	0	0.897132	0.866	0.315	0	cDC2-FCER1A-CLEC10A	ANXA5	0.551
TYMP3	6.40696e-297	0.710855	0.854	0.303	1.01275e-292	cDC2-FCER1A-CLEC10A	TYMP	0.551
CSF2RA1	0	0.977989	0.625	0.076	0	cDC2-FCER1A-CLEC10A	CSF2RA	0.549
CD1C	0	1.76609	0.566	0.017	0	cDC2-FCER1A-CLEC10A	CD1C	0.549
CD331	0	0.803162	0.639	0.093	0	cDC2-FCER1A-CLEC10A	CD33	0.546
H2AFY1	0	0.998632	0.896	0.352	0	cDC2-FCER1A-CLEC10A	H2AFY	0.544
LGALS92	0	0.626371	0.783	0.24	0	cDC2-FCER1A-CLEC10A	LGALS9	0.543
RNH11	0	0.827426	0.879	0.337	0	cDC2-FCER1A-CLEC10A	RNH1	0.542
AP2S13	0	0.784611	0.952	0.41	0	cDC2-FCER1A-CLEC10A	AP2S1	0.542
TGFBI1	0	0.635303	0.696	0.155	0	cDC2-FCER1A-CLEC10A	TGFBI	0.541
TIMP12	1.92063e-288	0.69043	0.943	0.402	3.03594e-284	cDC2-FCER1A-CLEC10A	TIMP1	0.541
CIITA	0	0.928656	0.6	0.061	0	cDC2-FCER1A-CLEC10A	CIITA	0.539
ANXA22	0	1.36935	0.971	0.436	0	cDC2-FCER1A-CLEC10A	ANXA2	0.535
CTSZ2	0	1.06883	0.731	0.198	0	cDC2-FCER1A-CLEC10A	CTSZ	0.533
FABP5	0	1.01683	0.637	0.105	0	cDC2-FCER1A-CLEC10A	FABP5	0.532
SSR1	0	0.620166	0.761	0.23	0	cDC2-FCER1A-CLEC10A	SSR1	0.531
CNPY32	2.35153e-263	0.604497	0.855	0.325	3.71707e-259	cDC2-FCER1A-CLEC10A	CNPY3	0.53
TUBA1B1	0	1.21612	0.938	0.411	0	cDC2-FCER1A-CLEC10A	TUBA1B	0.527
SYNGR22	0	0.614288	0.739	0.219	0	cDC2-FCER1A-CLEC10A	SYNGR2	0.52
HLA-DRA3	0	2.93608	1	0.482	0	cDC2-FCER1A-CLEC10A	HLA-DRA	0.518
RBPJ1	2.22771e-307	0.594629	0.759	0.243	3.52134e-303	cDC2-FCER1A-CLEC10A	RBPJ	0.516
HLA-DRB13	0	2.83451	1	0.486	0	cDC2-FCER1A-CLEC10A	HLA-DRB1	0.514
PHACTR1	0	0.758476	0.603	0.091	0	cDC2-FCER1A-CLEC10A	PHACTR1	0.512
PLSCR11	0	0.731785	0.722	0.213	0	cDC2-FCER1A-CLEC10A	PLSCR1	0.509
HLA-DPA13	0	3.02457	0.998	0.493	0	cDC2-FCER1A-CLEC10A	HLA-DPA1	0.505
CEBPD2	0	0.932897	0.707	0.203	0	cDC2-FCER1A-CLEC10A	CEBPD	0.504
GDI21	2.34546e-282	0.807875	0.85	0.346	3.70747e-278	cDC2-FCER1A-CLEC10A	GDI2	0.504
PAK1	0	0.77881	0.597	0.094	0	cDC2-FCER1A-CLEC10A	PAK1	0.503
FOS2	5.89274e-260	0.789518	0.909	0.41	9.31465e-256	cDC2-FCER1A-CLEC10A	FOS	0.499
FKBP1A2	5.74215e-232	0.635289	0.951	0.455	9.07662e-228	cDC2-FCER1A-CLEC10A	FKBP1A	0.496
LAP31	1.17343e-301	0.64462	0.728	0.233	1.85484e-297	cDC2-FCER1A-CLEC10A	LAP3	0.495
CLEC4A1	0	0.622528	0.602	0.108	0	cDC2-FCER1A-CLEC10A	CLEC4A	0.494
TMEM14C	0	0.674457	0.65	0.158	0	cDC2-FCER1A-CLEC10A	TMEM14C	0.492
KCNK6	0	0.760456	0.56	0.075	0	cDC2-FCER1A-CLEC10A	KCNK6	0.485
CAT	0	0.602902	0.661	0.178	0	cDC2-FCER1A-CLEC10A	CAT	0.483
ATP6V0B3	1.54327e-218	0.620427	0.92	0.438	2.43945e-214	cDC2-FCER1A-CLEC10A	ATP6V0B	0.482
ENHO	0	1.15529	0.485	0.003	0	cDC2-FCER1A-CLEC10A	ENHO	0.482
SAMHD11	2.8147e-281	0.979066	0.877	0.395	4.4492e-277	cDC2-FCER1A-CLEC10A	SAMHD1	0.482
CSTB1	9.02841e-246	0.756662	0.894	0.415	1.42712e-241	cDC2-FCER1A-CLEC10A	CSTB	0.479
GLIPR11	5.17943e-254	0.659774	0.744	0.265	8.18713e-250	cDC2-FCER1A-CLEC10A	GLIPR1	0.479
KLF42	0	0.711379	0.607	0.132	0	cDC2-FCER1A-CLEC10A	KLF4	0.475
PRCP	0	0.652967	0.581	0.107	0	cDC2-FCER1A-CLEC10A	PRCP	0.474
C20orf271	0	0.58982	0.62	0.147	0	cDC2-FCER1A-CLEC10A	C20orf27	0.473
PYCARD3	3.13026e-199	0.585221	0.828	0.358	4.94801e-195	cDC2-FCER1A-CLEC10A	PYCARD	0.47
RAC11	2.89876e-228	0.716939	0.838	0.369	4.58206e-224	cDC2-FCER1A-CLEC10A	RAC1	0.469
ATP5F1B1	1.75909e-244	0.726296	0.939	0.476	2.7806e-240	cDC2-FCER1A-CLEC10A	ATP5F1B	0.463
PGLS1	1.89223e-216	0.598947	0.769	0.309	2.99105e-212	cDC2-FCER1A-CLEC10A	PGLS	0.46
HLA-DPB13	0	2.85726	0.998	0.539	0	cDC2-FCER1A-CLEC10A	HLA-DPB1	0.459
OGFRL11	0	0.650243	0.603	0.144	0	cDC2-FCER1A-CLEC10A	OGFRL1	0.459
HMGA1	0	0.607841	0.628	0.169	0	cDC2-FCER1A-CLEC10A	HMGA1	0.459
MGST2	0	0.636587	0.539	0.081	0	cDC2-FCER1A-CLEC10A	MGST2	0.458
IGSF62	0	0.804983	0.596	0.138	0	cDC2-FCER1A-CLEC10A	IGSF6	0.458
GPAT3	0	0.797169	0.496	0.039	0	cDC2-FCER1A-CLEC10A	GPAT3	0.457
ATP5F1A	1.49945e-193	0.62935	0.915	0.461	2.37018e-189	cDC2-FCER1A-CLEC10A	ATP5F1A	0.454
SLC25A51	0	0.983398	0.949	0.498	0	cDC2-FCER1A-CLEC10A	SLC25A5	0.451
GPR183	0	0.888856	0.627	0.18	0	cDC2-FCER1A-CLEC10A	GPR183	0.447
COTL13	1.82781e-260	1.0029	0.95	0.503	2.88921e-256	cDC2-FCER1A-CLEC10A	COTL1	0.447
ADAM281	0	0.774264	0.48	0.034	0	cDC2-FCER1A-CLEC10A	ADAM28	0.446
HLA-DRB52	0	2.2484	0.623	0.178	0	cDC2-FCER1A-CLEC10A	HLA-DRB5	0.445
LMO22	0	0.720898	0.565	0.122	0	cDC2-FCER1A-CLEC10A	LMO2	0.443
SNX31	8.15391e-164	0.613123	0.851	0.409	1.28889e-159	cDC2-FCER1A-CLEC10A	SNX3	0.442
KCTD121	0	0.639101	0.575	0.138	0	cDC2-FCER1A-CLEC10A	KCTD12	0.437
TPI11	2.41001e-196	0.634987	0.943	0.511	3.8095e-192	cDC2-FCER1A-CLEC10A	TPI1	0.432
PLD4	0	0.713665	0.461	0.03	0	cDC2-FCER1A-CLEC10A	PLD4	0.431
GSTP13	0	1.1384	0.986	0.556	0	cDC2-FCER1A-CLEC10A	GSTP1	0.43
LGALS13	0	1.16044	0.994	0.572	0	cDC2-FCER1A-CLEC10A	LGALS1	0.422
NDRG2	0	0.739198	0.424	0.015	0	cDC2-FCER1A-CLEC10A	NDRG2	0.409
PRELID12	2.19682e-168	0.63073	0.801	0.397	3.47251e-164	cDC2-FCER1A-CLEC10A	PRELID1	0.404
BASP1	0	0.861809	0.48	0.081	0	cDC2-FCER1A-CLEC10A	BASP1	0.399
LMNA	0	0.889361	0.446	0.048	0	cDC2-FCER1A-CLEC10A	LMNA	0.398
EIF3L	2.7768e-259	0.830201	0.966	0.571	4.38928e-255	cDC2-FCER1A-CLEC10A	EIF3L	0.395
ANXA11	1.48694e-185	0.799487	0.952	0.581	2.35041e-181	cDC2-FCER1A-CLEC10A	ANXA1	0.371
ENO1	1.29198e-171	0.618837	0.954	0.585	2.04223e-167	cDC2-FCER1A-CLEC10A	ENO1	0.369
LSP11	2.5697e-277	0.933494	0.976	0.61	4.06192e-273	cDC2-FCER1A-CLEC10A	LSP1	0.366
SLC25A3	2.70937e-251	0.801226	0.958	0.596	4.2827e-247	cDC2-FCER1A-CLEC10A	SLC25A3	0.362
MS4A6A2	8.75348e-187	0.895459	0.575	0.219	1.38366e-182	cDC2-FCER1A-CLEC10A	MS4A6A	0.356
FCGR2B	0	0.713102	0.376	0.029	0	cDC2-FCER1A-CLEC10A	FCGR2B	0.347
CXCL162	1.4295e-298	0.725399	0.457	0.111	2.25961e-294	cDC2-FCER1A-CLEC10A	CXCL16	0.346
ARPC1B1	9.50234e-207	0.748728	0.968	0.623	1.50203e-202	cDC2-FCER1A-CLEC10A	ARPC1B	0.345
HLA-DQA21	0	1.60269	0.414	0.071	0	cDC2-FCER1A-CLEC10A	HLA-DQA2	0.343
YBX11	5.72544e-169	0.856939	0.926	0.614	9.0502e-165	cDC2-FCER1A-CLEC10A	YBX1	0.312
AREG1	0	1.98062	0.334	0.056	0	cDC2-FCER1A-CLEC10A	AREG	0.278
S100A101	0	1.37629	0.992	0.715	0	cDC2-FCER1A-CLEC10A	S100A10	0.277
RNASE21	0	0.593187	0.337	0.06	0	cDC2-FCER1A-CLEC10A	RNASE2	0.277
CD742	0	2.67058	0.999	0.723	0	cDC2-FCER1A-CLEC10A	CD74	0.276
VIM2	0	1.41623	0.994	0.751	0	cDC2-FCER1A-CLEC10A	VIM	0.243
SLC25A61	2.26471e-230	0.844335	0.991	0.779	3.57982e-226	cDC2-FCER1A-CLEC10A	SLC25A6	0.212
ACTG1	3.28069e-272	0.922146	0.991	0.831	5.18579e-268	cDC2-FCER1A-CLEC10A	ACTG1	0.16
S100A63	8.8742e-166	0.617735	0.997	0.864	1.40274e-161	cDC2-FCER1A-CLEC10A	S100A6	0.133
GAPDH1	0	1.07804	0.999	0.872	0	cDC2-FCER1A-CLEC10A	GAPDH	0.127
ACTB1	1.07829e-179	0.73456	0.999	0.974	1.70445e-175	cDC2-FCER1A-CLEC10A	ACTB	0.025
IL1B1	0	2.13085	0.351	0.113	0	CD14-monocyte2	IL1B	0.238
RBP71	2.09526e-244	1.27897	0.256	0.117	3.31198e-240	CD14-monocyte2	RBP7	0.139
CXCL81	0	1.76614	0.326	0.122	0	CD14-monocyte2	CXCL8	0.204
CCL31	0	2.11868	0.34	0.141	0	CD14-monocyte2	CCL3	0.199
G0S21	0	1.87323	0.396	0.144	0	CD14-monocyte2	G0S2	0.252
CD361	1.42974e-125	1.00083	0.262	0.156	2.25999e-121	CD14-monocyte2	CD36	0.106
LILRA51	5.23085e-124	1.13423	0.261	0.162	8.2684e-120	CD14-monocyte2	LILRA5	0.099
MAFB1	2.99778e-146	1.22797	0.277	0.163	4.73859e-142	CD14-monocyte2	MAFB	0.114
FCGR2A1	3.18136e-110	1.06981	0.259	0.167	5.02877e-106	CD14-monocyte2	FCGR2A	0.092
DUSP61	1.91296e-107	1.05914	0.264	0.168	3.02382e-103	CD14-monocyte2	DUSP6	0.096
SLC11A11	1.15368e-127	1.10598	0.271	0.169	1.82362e-123	CD14-monocyte2	SLC11A1	0.102
PLAUR1	1.05169e-99	1.12661	0.265	0.177	1.66241e-95	CD14-monocyte2	PLAUR	0.088
AC020656.11	0	2.62436	0.595	0.178	0	CD14-monocyte2	AC020656.1	0.417
GCA1	1.40503e-148	1.22793	0.288	0.179	2.22093e-144	CD14-monocyte2	GCA	0.109
TNFAIP21	6.05959e-185	1.37093	0.318	0.187	9.5784e-181	CD14-monocyte2	TNFAIP2	0.131
CSF3R1	4.04078e-302	1.32314	0.36	0.188	6.38725e-298	CD14-monocyte2	CSF3R	0.172
FPR11	8.59349e-266	1.3176	0.348	0.188	1.35837e-261	CD14-monocyte2	FPR1	0.16
IFNGR21	8.69499e-55	1.02865	0.25	0.195	1.37442e-50	CD14-monocyte2	IFNGR2	0.055
LGALS21	9.68629e-285	1.45529	0.377	0.201	1.53111e-280	CD14-monocyte2	LGALS2	0.176
CEBPD1	3.54571e-100	1.04385	0.299	0.205	5.6047e-96	CD14-monocyte2	CEBPD	0.094
MS4A6A1	0	1.44189	0.439	0.212	0	CD14-monocyte2	MS4A6A	0.227
TNFSF13B1	2.39675e-227	1.37557	0.358	0.214	3.78854e-223	CD14-monocyte2	TNFSF13B	0.144
MPEG11	7.415e-215	1.25415	0.36	0.218	1.17209e-210	CD14-monocyte2	MPEG1	0.142
S100A121	0	2.07461	0.683	0.219	0	CD14-monocyte2	S100A12	0.464
JAML1	1.96017e-72	1.01837	0.284	0.219	3.09844e-68	CD14-monocyte2	JAML	0.065
MARCKS1	1.09121e-261	1.46977	0.382	0.22	1.72487e-257	CD14-monocyte2	MARCKS	0.162
CFD1	2.21024e-213	1.19909	0.368	0.22	3.49373e-209	CD14-monocyte2	CFD	0.148
VCAN1	0	1.69379	0.613	0.221	0	CD14-monocyte2	VCAN	0.392
BCL2A11	1.19674e-191	1.38113	0.353	0.224	1.89169e-187	CD14-monocyte2	BCL2A1	0.129
CYBB1	0	1.43415	0.428	0.227	0	CD14-monocyte2	CYBB	0.201
FGL21	0	1.43296	0.442	0.232	0	CD14-monocyte2	FGL2	0.21
CD141	0	1.76974	0.623	0.234	0	CD14-monocyte2	CD14	0.389
SOD21	0	1.74323	0.416	0.239	0	CD14-monocyte2	SOD2	0.177
CLEC7A1	3.08187e-293	1.26426	0.421	0.241	4.87152e-289	CD14-monocyte2	CLEC7A	0.18
CCL42	5.03775e-56	1.4842	0.293	0.241	7.96317e-52	CD14-monocyte2	CCL4	0.052
MNDA1	0	1.84296	0.59	0.242	0	CD14-monocyte2	MNDA	0.348
ATP2B1-AS11	2.55606e-137	1.30342	0.349	0.249	4.04037e-133	CD14-monocyte2	ATP2B1-AS1	0.1
RGS21	1.8724e-259	1.55998	0.408	0.259	2.9597e-255	CD14-monocyte2	RGS2	0.149
GLUL1	6.42326e-55	1.02005	0.308	0.261	1.01532e-50	CD14-monocyte2	GLUL	0.047
CSTA1	0	1.68743	0.581	0.268	0	CD14-monocyte2	CSTA	0.313
SERPINA11	0	1.43569	0.553	0.272	0	CD14-monocyte2	SERPINA1	0.281
NCF11	0	1.6575	0.46	0.272	0	CD14-monocyte2	NCF1	0.188
NAMPT1	0	2.02761	0.581	0.284	0	CD14-monocyte2	NAMPT	0.297
NFKBIZ1	3.18961e-56	1.1191	0.326	0.287	5.04182e-52	CD14-monocyte2	NFKBIZ	0.039
CEBPB1	1.23943e-55	1.00486	0.336	0.289	1.95917e-51	CD14-monocyte2	CEBPB	0.047
GRN1	2.05433e-177	1.09175	0.425	0.302	3.24727e-173	CD14-monocyte2	GRN	0.123
FCN11	0	1.48874	0.739	0.305	0	CD14-monocyte2	FCN1	0.434
IFITM31	0	1.47005	0.513	0.305	0	CD14-monocyte2	IFITM3	0.208
TYMP1	2.61684e-127	1.12122	0.403	0.306	4.13644e-123	CD14-monocyte2	TYMP	0.097
CST31	0	1.2687	0.671	0.329	0	CD14-monocyte2	CST3	0.342
STXBP21	9.37928e-174	1.25743	0.444	0.346	1.48258e-169	CD14-monocyte2	STXBP2	0.098
VAMP51	2.22666e-29	1.27274	0.343	0.354	3.51969e-25	CD14-monocyte2	VAMP5	-0.011
PYCARD1	5.56737e-75	1.03518	0.397	0.363	8.80033e-71	CD14-monocyte2	PYCARD	0.034
IFI61	6.1953e-19	1.24075	0.343	0.363	9.79292e-15	CD14-monocyte2	IFI6	-0.02
LST11	0	1.62074	0.798	0.377	0	CD14-monocyte2	LST1	0.421
S100A81	0	2.73852	0.945	0.381	0	CD14-monocyte2	S100A8	0.564
AIF11	0	1.69388	0.812	0.382	0	CD14-monocyte2	AIF1	0.43
ISG151	1.03114e-11	1.46961	0.348	0.392	1.62992e-07	CD14-monocyte2	ISG15	-0.044
CARD161	6.18771e-57	1.08013	0.409	0.408	9.78092e-53	CD14-monocyte2	CARD16	0.001
CTSD1	1.96621e-188	1.21401	0.495	0.412	3.10799e-184	CD14-monocyte2	CTSD	0.083
FCER1G1	0	1.2558	0.74	0.413	0	CD14-monocyte2	FCER1G	0.327
FOS1	8.55204e-85	1.34286	0.448	0.415	1.35182e-80	CD14-monocyte2	FOS	0.033
AP2S11	7.62675e-48	1.01913	0.404	0.418	1.20556e-43	CD14-monocyte2	AP2S1	-0.014
NCF21	6.59947e-85	0.955984	0.274	0.194	1.04318e-80	CD14-monocyte2	NCF2	0.08
NPC21	1.17964e-130	0.951142	0.503	0.426	1.86465e-126	CD14-monocyte2	NPC2	0.077
SPI11	6.04182e-55	0.706203	0.267	0.197	9.55031e-51	CD14-monocyte2	SPI1	0.07
CFP1	4.0818e-75	0.992461	0.308	0.239	6.45211e-71	CD14-monocyte2	CFP	0.069
LYZ1	0	1.99285	0.973	0.421	0	CD14-monocyte2	LYZ	0.552
CD681	7.1662e-50	0.77875	0.294	0.236	1.13276e-45	CD14-monocyte2	CD68	0.058
DUSP11	1.21415e-227	1.3899	0.531	0.431	1.91921e-223	CD14-monocyte2	DUSP1	0.1
CPVL1	1.04216e-42	0.817188	0.256	0.203	1.64735e-38	CD14-monocyte2	CPVL	0.053
MCL11	3.9937e-79	1.08468	0.443	0.441	6.31284e-75	CD14-monocyte2	MCL1	0.002
S100A91	0	2.18436	0.961	0.449	0	CD14-monocyte2	S100A9	0.512
NUP2141	3.6369e-52	0.994622	0.256	0.206	5.74885e-48	CD14-monocyte2	NUP214	0.05
TKT1	1.08529e-102	0.993231	0.447	0.398	1.71551e-98	CD14-monocyte2	TKT	0.049
ZFP36L11	3.92013e-72	1.07309	0.451	0.452	6.19655e-68	CD14-monocyte2	ZFP36L1	-0.001
TYROBP1	0	1.76747	0.931	0.458	0	CD14-monocyte2	TYROBP	0.473
COTL11	0	1.11933	0.65	0.502	0	CD14-monocyte2	COTL1	0.148
NFKBIA1	1.5879e-216	1.57765	0.559	0.511	2.50999e-212	CD14-monocyte2	NFKBIA	0.048
FCGRT1	2.63417e-57	0.942645	0.335	0.29	4.16384e-53	CD14-monocyte2	FCGRT	0.045
APLP21	1.27051e-52	0.822803	0.343	0.298	2.0083e-48	CD14-monocyte2	APLP2	0.045
CTSS1	0	1.57234	0.808	0.515	0	CD14-monocyte2	CTSS	0.293
LYN1	1.79459e-39	0.862217	0.284	0.246	2.8367e-35	CD14-monocyte2	LYN	0.038
PSAP1	0	1.29364	0.775	0.518	0	CD14-monocyte2	PSAP	0.257
LGALS11	0	1.33765	0.798	0.566	0	CD14-monocyte2	LGALS1	0.232
S100A111	0	1.32586	0.753	0.576	0	CD14-monocyte2	S100A11	0.177
AGTRAP1	5.39961e-33	0.916198	0.264	0.236	8.53516e-29	CD14-monocyte2	AGTRAP	0.028
OAZ11	0	0.882699	0.834	0.81	0	CD14-monocyte2	OAZ1	0.024
HIF1A1	3.52219e-25	0.976207	0.253	0.23	5.56753e-21	CD14-monocyte2	HIF1A	0.023
TSPO1	0	1.29508	0.663	0.576	0	CD14-monocyte2	TSPO	0.087
BRI31	1.28519e-23	0.786301	0.294	0.278	2.0315e-19	CD14-monocyte2	BRI3	0.016
PLEK1	1.20515e-30	0.896149	0.349	0.34	1.90498e-26	CD14-monocyte2	PLEK	0.009
HSBP11	1.51402e-20	0.928513	0.274	0.268	2.39321e-16	CD14-monocyte2	HSBP1	0.006
PTPRE1	3.18364e-15	0.783576	0.261	0.256	5.03238e-11	CD14-monocyte2	PTPRE	0.005
FGR1	3.2782e-17	0.758531	0.285	0.281	5.18185e-13	CD14-monocyte2	FGR	0.004
LAMTOR41	3.103e-177	1.23882	0.567	0.583	4.90492e-173	CD14-monocyte2	LAMTOR4	-0.016
SAT11	0	1.40121	0.811	0.617	0	CD14-monocyte2	SAT1	0.194
TMSB4X	0	0.621885	0.995	0.994	0	CD14-monocyte2	TMSB4X	0.001
AP1S21	1.12264e-13	0.75096	0.276	0.276	1.77456e-09	CD14-monocyte2	AP1S2	0
NEAT11	0	1.13847	0.759	0.713	0	CD14-monocyte2	NEAT1	0.046
CTSB1	6.33327e-12	0.774292	0.274	0.282	1.0011e-07	CD14-monocyte2	CTSB	-0.008
ELOB1	4.36612e-214	1.13423	0.653	0.731	6.90153e-210	CD14-monocyte2	ELOB	-0.078
CASP11	4.36862e-12	0.883931	0.28	0.293	6.90548e-08	CD14-monocyte2	CASP1	-0.013
SRGN1	0	1.06141	0.819	0.768	0	CD14-monocyte2	SRGN	0.051
ASAH11	2.7195e-15	0.705521	0.321	0.335	4.29871e-11	CD14-monocyte2	ASAH1	-0.014
S100A41	0	1.19044	0.955	0.846	0	CD14-monocyte2	S100A4	0.109
VIM1	1.22967e-216	0.746635	0.739	0.755	1.94373e-212	CD14-monocyte2	VIM	-0.016
S100A61	0	1.47827	0.96	0.861	0	CD14-monocyte2	S100A6	0.099
GLIPR21	5.15812e-07	0.767911	0.247	0.264	0.00815343	CD14-monocyte2	GLIPR2	-0.017
CNPY31	9.88871e-18	0.892713	0.314	0.332	1.56311e-13	CD14-monocyte2	CNPY3	-0.018
SERF21	0	1.00131	0.886	0.903	0	CD14-monocyte2	SERF2	-0.017
LYST1	6.16725e-05	0.72426	0.243	0.263	0.974857	CD14-monocyte2	LYST	-0.02
SDCBP1	2.0733e-28	0.918022	0.36	0.382	3.27727e-24	CD14-monocyte2	SDCBP	-0.022
TALDO11	1.38932e-20	0.775506	0.352	0.376	2.1961e-16	CD14-monocyte2	TALDO1	-0.024
VMP11	0.00103266	0.714215	0.254	0.284	1	CD14-monocyte2	VMP1	-0.03
ATP6V0B1	9.63965e-45	0.961433	0.416	0.446	1.52374e-40	CD14-monocyte2	ATP6V0B	-0.03
C1orf1621	2.14741e-11	0.753643	0.336	0.367	3.39442e-07	CD14-monocyte2	C1orf162	-0.031
GSTP11	1.65486e-64	0.823326	0.528	0.563	2.61584e-60	CD14-monocyte2	GSTP1	-0.035
POLE4	5.34631e-05	0.918555	0.26	0.295	0.845092	CD14-monocyte2	POLE4	-0.035
ATP5F1E1	0	0.900713	0.882	0.92	0	CD14-monocyte2	ATP5F1E	-0.038
CKLF	1.01121e-10	0.912594	0.316	0.356	1.59842e-06	CD14-monocyte2	CKLF	-0.04
FTH11	0	1.14638	0.972	0.954	0	CD14-monocyte2	FTH1	0.018
VSIR1	4.91398e-15	0.728576	0.384	0.434	7.76752e-11	CD14-monocyte2	VSIR	-0.05
PFDN5	0	0.776952	0.862	0.922	0	CD14-monocyte2	PFDN5	-0.06
SAMSN11	0.000270204	0.66979	0.205	0.271	1	CD14-monocyte2	SAMSN1	-0.066
ATP6V0D11	0.00426837	0.642717	0.222	0.29	1	CD14-monocyte2	ATP6V0D1	-0.068
TUBA1A1	0.00270394	0.803007	0.328	0.402	1	CD14-monocyte2	TUBA1A	-0.074
FTL1	0	1.6395	0.993	0.96	0	CD14-monocyte2	FTL	0.033
PTPN6	0.00327601	0.602455	0.255	0.335	1	CD14-monocyte2	PTPN6	-0.08
LAMTOR2	9.55137e-11	0.602451	0.188	0.27	1.50979e-06	CD14-monocyte2	LAMTOR2	-0.082
IRF2BP21	8.0881e-06	0.654439	0.224	0.307	0.127849	CD14-monocyte2	IRF2BP2	-0.083
LSM6	7.06636e-11	0.638714	0.187	0.272	1.11698e-06	CD14-monocyte2	LSM6	-0.085
ZFP361	2.82738e-06	0.650185	0.411	0.501	0.0446924	CD14-monocyte2	ZFP36	-0.09
MYL6	7.22105e-210	0.599404	0.791	0.884	1.14143e-205	CD14-monocyte2	MYL6	-0.093
TMEM2191	0.00209381	0.704606	0.265	0.363	1	CD14-monocyte2	TMEM219	-0.098
CYBA1	7.7006e-143	0.772377	0.716	0.815	1.21723e-138	CD14-monocyte2	CYBA	-0.099
KLF61	2.34982e-12	0.736133	0.445	0.544	3.71436e-08	CD14-monocyte2	KLF6	-0.099
LCP11	6.34938e-10	0.632339	0.454	0.568	1.00365e-05	CD14-monocyte2	LCP1	-0.114
ENY2	4.3292e-10	0.611031	0.253	0.371	6.84317e-06	CD14-monocyte2	ENY2	-0.118
POLR2L	3.6626e-08	0.856791	0.416	0.534	0.000578947	CD14-monocyte2	POLR2L	-0.118
ATP5MPL1	1.62884e-82	0.91906	0.591	0.716	2.57471e-78	CD14-monocyte2	ATP5MPL	-0.125
CD441	1.63727e-14	0.753243	0.473	0.605	2.58804e-10	CD14-monocyte2	CD44	-0.132
MT2A	3.16973e-08	0.782382	0.307	0.441	0.00050104	CD14-monocyte2	MT2A	-0.134
DAZAP21	0.00125465	0.697819	0.423	0.566	1	CD14-monocyte2	DAZAP2	-0.143
EMP31	2.75718e-53	0.601413	0.641	0.785	4.35828e-49	CD14-monocyte2	EMP3	-0.144
UQCR11	1.15047e-56	0.965965	0.574	0.722	1.81855e-52	CD14-monocyte2	UQCR11	-0.148
PSMB3	2.30367e-06	0.615315	0.335	0.497	0.0364141	CD14-monocyte2	PSMB3	-0.162
STX7	0	0.992464	0.423	0.123	0	B-cell-CD79A-MS4A1	STX7	0.3
SNX2	0	0.991784	0.57	0.223	0	B-cell-CD79A-MS4A1	SNX2	0.347
GNG7	0	0.990028	0.329	0.018	0	B-cell-CD79A-MS4A1	GNG7	0.311
BIRC32	0	0.981803	0.508	0.205	0	B-cell-CD79A-MS4A1	BIRC3	0.303
ISG201	0	0.969153	0.74	0.396	0	B-cell-CD79A-MS4A1	ISG20	0.344
FCMR1	0	0.968836	0.434	0.119	0	B-cell-CD79A-MS4A1	FCMR	0.315
CD72	0	0.965443	0.269	0.011	0	B-cell-CD79A-MS4A1	CD72	0.258
SWAP70	0	0.96016	0.366	0.061	0	B-cell-CD79A-MS4A1	SWAP70	0.305
PAX5	0	0.955236	0.281	0.001	0	B-cell-CD79A-MS4A1	PAX5	0.28
LAPTM5	0	0.949513	0.939	0.745	0	B-cell-CD79A-MS4A1	LAPTM5	0.194
MARCH1	0	0.898807	0.452	0.149	0	B-cell-CD79A-MS4A1	MARCH1	0.303
CXXC51	0	0.897346	0.41	0.102	0	B-cell-CD79A-MS4A1	CXXC5	0.308
PDLIM1	0	0.895926	0.453	0.049	0	B-cell-CD79A-MS4A1	PDLIM1	0.404
FOXP12	0	0.886222	0.626	0.377	0	B-cell-CD79A-MS4A1	FOXP1	0.249
POU2AF1	0	0.86944	0.272	0.004	0	B-cell-CD79A-MS4A1	POU2AF1	0.268
TPD52	0	0.859119	0.334	0.051	0	B-cell-CD79A-MS4A1	TPD52	0.283
ARHGAP24	0	0.857346	0.29	0.031	0	B-cell-CD79A-MS4A1	ARHGAP24	0.259
IL4R	0	0.850963	0.285	0.11	0	B-cell-CD79A-MS4A1	IL4R	0.175
TMEM156	0	0.84827	0.346	0.077	0	B-cell-CD79A-MS4A1	TMEM156	0.269
RPS11	0	0.824901	0.996	0.939	0	B-cell-CD79A-MS4A1	RPS11	0.057
PKIG	0	0.818096	0.266	0.009	0	B-cell-CD79A-MS4A1	PKIG	0.257
RPS52	0	0.816082	0.993	0.903	0	B-cell-CD79A-MS4A1	RPS5	0.09
TCOF1	0	0.815544	0.313	0.115	0	B-cell-CD79A-MS4A1	TCOF1	0.198
LY86	0	0.790467	0.479	0.173	0	B-cell-CD79A-MS4A1	LY86	0.306
ORAI2	0	0.78274	0.372	0.11	0	B-cell-CD79A-MS4A1	ORAI2	0.262
TSC22D3	0	0.781671	0.789	0.567	0	B-cell-CD79A-MS4A1	TSC22D3	0.222
SEL1L3	0	0.769857	0.289	0.051	0	B-cell-CD79A-MS4A1	SEL1L3	0.238
SYPL1	0	0.768879	0.41	0.152	0	B-cell-CD79A-MS4A1	SYPL1	0.258
RUBCNL	0	0.765484	0.254	0.014	0	B-cell-CD79A-MS4A1	RUBCNL	0.24
CD83	0	0.764162	0.337	0.147	0	B-cell-CD79A-MS4A1	CD83	0.19
SYNGR2	0	0.737095	0.461	0.212	0	B-cell-CD79A-MS4A1	SYNGR2	0.249
HERPUD1	0	0.73478	0.561	0.344	0	B-cell-CD79A-MS4A1	HERPUD1	0.217
PPM1K	0	0.718811	0.382	0.143	0	B-cell-CD79A-MS4A1	PPM1K	0.239
GAPT	0	0.717135	0.263	0.057	0	B-cell-CD79A-MS4A1	GAPT	0.206
ZCCHC7	0	0.709616	0.295	0.084	0	B-cell-CD79A-MS4A1	ZCCHC7	0.211
TAGAP	0	0.701732	0.399	0.179	0	B-cell-CD79A-MS4A1	TAGAP	0.22
IFT57	0	0.700082	0.299	0.077	0	B-cell-CD79A-MS4A1	IFT57	0.222
RPL18A	0	0.698684	0.998	0.966	0	B-cell-CD79A-MS4A1	RPL18A	0.032
SP110	0	0.680181	0.558	0.326	0	B-cell-CD79A-MS4A1	SP110	0.232
PARP1	0	0.67987	0.394	0.159	0	B-cell-CD79A-MS4A1	PARP1	0.235
FAM3C	0	0.678726	0.272	0.067	0	B-cell-CD79A-MS4A1	FAM3C	0.205
POU2F2	0	0.678478	0.482	0.234	0	B-cell-CD79A-MS4A1	POU2F2	0.248
TSPAN3	0	0.672216	0.291	0.071	0	B-cell-CD79A-MS4A1	TSPAN3	0.22
CD521	0	0.665394	0.942	0.813	0	B-cell-CD79A-MS4A1	CD52	0.129
RPS232	0	0.655134	0.998	0.962	0	B-cell-CD79A-MS4A1	RPS23	0.036
PRDM2	0	0.65445	0.344	0.16	0	B-cell-CD79A-MS4A1	PRDM2	0.184
SMARCB1	0	0.628965	0.349	0.138	0	B-cell-CD79A-MS4A1	SMARCB1	0.211
RHOH	0	0.619595	0.452	0.216	0	B-cell-CD79A-MS4A1	RHOH	0.236
SNX3	0	0.619531	0.659	0.401	0	B-cell-CD79A-MS4A1	SNX3	0.258
HSP90AB1	8.12621e-307	0.613991	0.757	0.556	1.28451e-302	B-cell-CD79A-MS4A1	HSP90AB1	0.201
REL	3.09219e-220	0.619619	0.501	0.314	4.88783e-216	B-cell-CD79A-MS4A1	REL	0.187
BTG11	4.43183e-216	0.793298	0.787	0.663	7.00539e-212	B-cell-CD79A-MS4A1	BTG1	0.124
JUND	3.51843e-46	0.862716	0.544	0.507	5.56158e-42	B-cell-CD79A-MS4A1	JUND	0.037
NDUFA11	9.96498e-16	0.588783	0.307	0.478	1.57516e-11	CD14-monocyte2	NDUFA11	-0.171
CLEC4E	0	1.01353	0.396	0.018	0	CD14-monocyte1	CLEC4E	0.378
CYP1B1	0	1.20114	0.371	0.02	0	CD14-monocyte1	CYP1B1	0.351
FOLR3	0	1.13919	0.323	0.02	0	CD14-monocyte1	FOLR3	0.303
CD93	0	1.06063	0.438	0.026	0	CD14-monocyte1	CD93	0.412
RETN	0	1.10462	0.342	0.027	0	CD14-monocyte1	RETN	0.315
CCR1	0	1.08052	0.438	0.03	0	CD14-monocyte1	CCR1	0.408
ASGR1	0	1.11656	0.477	0.034	0	CD14-monocyte1	ASGR1	0.443
RBP7	0	1.17946	0.466	0.034	0	CD14-monocyte1	RBP7	0.432
LRP1	0	1.03695	0.449	0.035	0	CD14-monocyte1	LRP1	0.414
PLBD1	0	1.43055	0.497	0.036	0	CD14-monocyte1	PLBD1	0.461
TLR2	0	1.0001	0.458	0.037	0	CD14-monocyte1	TLR2	0.421
KCTD12	0	1.34629	0.531	0.041	0	CD14-monocyte1	KCTD12	0.49
DMXL2	0	1.03147	0.448	0.041	0	CD14-monocyte1	DMXL2	0.407
TMEM176B	0	1.32208	0.416	0.045	0	CD14-monocyte1	TMEM176B	0.371
IER3	0	1.09284	0.409	0.045	0	CD14-monocyte1	IER3	0.364
CD36	0	1.74174	0.598	0.046	0	CD14-monocyte1	CD36	0.552
ALDH2	0	1.1696	0.519	0.05	0	CD14-monocyte1	ALDH2	0.469
TIMP2	0	1.154	0.514	0.05	0	CD14-monocyte1	TIMP2	0.464
CXCL8	0	1.77902	0.434	0.052	0	CD14-monocyte1	CXCL8	0.382
APOBEC3A	0	1.56566	0.487	0.054	0	CD14-monocyte1	APOBEC3A	0.433
C5AR1	0	1.20659	0.469	0.054	0	CD14-monocyte1	C5AR1	0.415
KLF4	0	1.23349	0.458	0.054	0	CD14-monocyte1	KLF4	0.404
IL1B	0	2.18767	0.393	0.054	0	CD14-monocyte1	IL1B	0.339
CD300E	0	1.54988	0.577	0.056	0	CD14-monocyte1	CD300E	0.521
IGSF6	0	1.11942	0.475	0.057	0	CD14-monocyte1	IGSF6	0.418
TGFBI	0	1.27244	0.553	0.058	0	CD14-monocyte1	TGFBI	0.495
FPR1	0	1.6913	0.71	0.06	0	CD14-monocyte1	FPR1	0.65
SGK1	0	1.33718	0.489	0.06	0	CD14-monocyte1	SGK1	0.429
MAFB	0	1.6727	0.576	0.061	0	CD14-monocyte1	MAFB	0.515
LGALS2	0	2.23608	0.767	0.063	0	CD14-monocyte1	LGALS2	0.704
CSF3R	0	1.42127	0.699	0.064	0	CD14-monocyte1	CSF3R	0.635
RAB31	0	1.22142	0.557	0.065	0	CD14-monocyte1	RAB31	0.492
LILRA5	0	1.18052	0.551	0.066	0	CD14-monocyte1	LILRA5	0.485
SLC7A7	0	1.23559	0.583	0.067	0	CD14-monocyte1	SLC7A7	0.516
CLEC12A	0	1.27271	0.539	0.067	0	CD14-monocyte1	CLEC12A	0.472
FCGR2A	0	1.17546	0.56	0.068	0	CD14-monocyte1	FCGR2A	0.492
TNFAIP2	0	1.68123	0.667	0.069	0	CD14-monocyte1	TNFAIP2	0.598
SLC11A1	0	1.31864	0.571	0.069	0	CD14-monocyte1	SLC11A1	0.502
DUSP6	0	1.67287	0.567	0.069	0	CD14-monocyte1	DUSP6	0.498
MS4A6A	0	2.05517	0.799	0.071	0	CD14-monocyte1	MS4A6A	0.728
LILRB2	0	1.05581	0.55	0.071	0	CD14-monocyte1	LILRB2	0.479
PLAUR	0	1.47052	0.588	0.074	0	CD14-monocyte1	PLAUR	0.514
G0S2	0	2.21581	0.472	0.074	0	CD14-monocyte1	G0S2	0.398
VCAN	0	2.85043	0.864	0.076	0	CD14-monocyte1	VCAN	0.788
CPVL	0	1.72853	0.696	0.076	0	CD14-monocyte1	CPVL	0.62
S100A12	0	2.98222	0.863	0.078	0	CD14-monocyte1	S100A12	0.785
PGD	0	1.02554	0.516	0.079	0	CD14-monocyte1	PGD	0.437
NCF2	0	1.49094	0.644	0.08	0	CD14-monocyte1	NCF2	0.564
CD14	0	2.72154	0.907	0.081	0	CD14-monocyte1	CD14	0.826
AC020656.1	0	1.81308	0.635	0.083	0	CD14-monocyte1	AC020656.1	0.552
GCA	0	1.27355	0.561	0.085	0	CD14-monocyte1	GCA	0.476
HCK	0	1.08396	0.577	0.086	0	CD14-monocyte1	HCK	0.491
LY861	0	1.13299	0.575	0.087	0	CD14-monocyte1	LY86	0.488
GRINA	0	1.04355	0.534	0.087	0	CD14-monocyte1	GRINA	0.447
SPI1	0	1.52203	0.616	0.09	0	CD14-monocyte1	SPI1	0.526
CEBPD	0	1.91843	0.657	0.091	0	CD14-monocyte1	CEBPD	0.566
MPEG1	0	1.68796	0.73	0.092	0	CD14-monocyte1	MPEG1	0.638
BLVRB	0	1.40738	0.617	0.092	0	CD14-monocyte1	BLVRB	0.525
IFNGR2	0	1.22751	0.595	0.093	0	CD14-monocyte1	IFNGR2	0.502
CCL3	0	2.13569	0.368	0.093	0	CD14-monocyte1	CCL3	0.275
CFD	0	1.53441	0.721	0.097	0	CD14-monocyte1	CFD	0.624
MARCKS	0	1.83816	0.717	0.098	0	CD14-monocyte1	MARCKS	0.619
TNFSF13B	0	1.53984	0.68	0.099	0	CD14-monocyte1	TNFSF13B	0.581
CLEC7A	0	2.00825	0.806	0.103	0	CD14-monocyte1	CLEC7A	0.703
FGR	0	0.982656	0.677	0.177	0	CD14-monocyte1	FGR	0.5
CYBB	0	1.80268	0.747	0.103	0	CD14-monocyte1	CYBB	0.644
RNF130	0	1.35175	0.647	0.105	0	CD14-monocyte1	RNF130	0.542
NUP214	0	1.16185	0.597	0.106	0	CD14-monocyte1	NUP214	0.491
FGL2	0	1.83631	0.748	0.109	0	CD14-monocyte1	FGL2	0.639
CD68	0	1.37518	0.728	0.109	0	CD14-monocyte1	CD68	0.619
MNDA	0	2.26591	0.827	0.11	0	CD14-monocyte1	MNDA	0.717
SCPEP1	0	1.03914	0.546	0.11	0	CD14-monocyte1	SCPEP1	0.436
CFP	0	1.49457	0.741	0.111	0	CD14-monocyte1	CFP	0.63
CTSZ	0	1.14447	0.56	0.111	0	CD14-monocyte1	CTSZ	0.449
CSTA	0	2.23017	0.923	0.115	0	CD14-monocyte1	CSTA	0.808
WARS	0	1.12563	0.561	0.119	0	CD14-monocyte1	WARS	0.442
CTSH	0	1.14279	0.615	0.123	0	CD14-monocyte1	CTSH	0.492
SERPINA1	0	1.76173	0.897	0.124	0	CD14-monocyte1	SERPINA1	0.773
CAPG	0	1.05827	0.58	0.124	0	CD14-monocyte1	CAPG	0.456
JAML	0	1.14778	0.579	0.128	0	CD14-monocyte1	JAML	0.451
BCL2A1	0	1.29476	0.615	0.129	0	CD14-monocyte1	BCL2A1	0.486
ATP2B1-AS1	0	1.57796	0.687	0.14	0	CD14-monocyte1	ATP2B1-AS1	0.547
LYN	0	1.00722	0.638	0.144	0	CD14-monocyte1	LYN	0.494
SOD2	0	1.27569	0.614	0.151	0	CD14-monocyte1	SOD2	0.463
FCN1	0	2.73041	0.979	0.154	0	CD14-monocyte1	FCN1	0.825
LGALS3	0	1.54461	0.719	0.159	0	CD14-monocyte1	LGALS3	0.56
FCGRT	0	1.56312	0.791	0.161	0	CD14-monocyte1	FCGRT	0.63
CTSB	0	1.46167	0.732	0.162	0	CD14-monocyte1	CTSB	0.57
GRN	0	1.94817	0.854	0.163	0	CD14-monocyte1	GRN	0.691
AP2S1	0	0.95094	0.787	0.319	0	CD14-monocyte1	AP2S1	0.468
AP1S2	0	1.47356	0.697	0.164	0	CD14-monocyte1	AP1S2	0.533
GLUL	0	1.15012	0.639	0.165	0	CD14-monocyte1	GLUL	0.474
RGS2	0	1.24247	0.636	0.168	0	CD14-monocyte1	RGS2	0.468
APLP2	0	1.79317	0.794	0.17	0	CD14-monocyte1	APLP2	0.624
NAMPT	0	1.36654	0.786	0.17	0	CD14-monocyte1	NAMPT	0.616
LTA4H	0	1.06127	0.588	0.177	0	CD14-monocyte1	LTA4H	0.411
BRI3	0	1.52995	0.634	0.185	0	CD14-monocyte1	BRI3	0.449
HLA-DMA1	0	1.07443	0.646	0.186	0	CD14-monocyte1	HLA-DMA	0.46
NCF1	0	1.26505	0.644	0.186	0	CD14-monocyte1	NCF1	0.458
CST3	0	2.11705	0.95	0.187	0	CD14-monocyte1	CST3	0.763
ATP2B1	0	1.07011	0.542	0.192	0	CD14-monocyte1	ATP2B1	0.35
PLEK	0	0.905424	0.697	0.247	0	CD14-monocyte1	PLEK	0.45
TYMP	0	1.75951	0.75	0.194	0	CD14-monocyte1	TYMP	0.556
ANXA2	0	0.996573	0.798	0.349	0	CD14-monocyte1	ANXA2	0.449
CEBPB	0	1.49304	0.648	0.197	0	CD14-monocyte1	CEBPB	0.451
NFKBIZ	0	1.08384	0.628	0.199	0	CD14-monocyte1	NFKBIZ	0.429
VMP1	0	1.02998	0.577	0.205	0	CD14-monocyte1	VMP1	0.372
CNPY3	0	0.90792	0.685	0.238	0	CD14-monocyte1	CNPY3	0.447
IFITM3	0	1.52595	0.69	0.217	0	CD14-monocyte1	IFITM3	0.473
PTPRE	0	0.979984	0.609	0.163	0	CD14-monocyte1	PTPRE	0.446
HSBP1	0	0.897389	0.619	0.176	0	CD14-monocyte1	HSBP1	0.443
ASAH1	0	1.07722	0.734	0.228	0	CD14-monocyte1	ASAH1	0.506
CCL41	3.99802e-79	1.53906	0.27	0.236	6.31966e-75	CD14-monocyte1	CCL4	0.034
STXBP2	0	1.11599	0.77	0.24	0	CD14-monocyte1	STXBP2	0.53
LST1	0	1.42371	0.98	0.244	0	CD14-monocyte1	LST1	0.736
AIF1	0	1.80838	0.974	0.253	0	CD14-monocyte1	AIF1	0.721
ZEB2	0	1.42672	0.771	0.253	0	CD14-monocyte1	ZEB2	0.518
S100A8	0	3.03434	0.985	0.257	0	CD14-monocyte1	S100A8	0.728
TNFRSF1B	0	0.924332	0.625	0.191	0	CD14-monocyte1	TNFRSF1B	0.434
HLA-DMB1	0	0.9814	0.556	0.123	0	CD14-monocyte1	HLA-DMB	0.433
PYCARD	0	1.15561	0.758	0.26	0	CD14-monocyte1	PYCARD	0.498
C1orf162	0	1.00394	0.729	0.269	0	CD14-monocyte1	C1orf162	0.46
TALDO1	0	1.13637	0.73	0.281	0	CD14-monocyte1	TALDO1	0.449
TKT	0	1.67067	0.848	0.282	0	CD14-monocyte1	TKT	0.566
AGTRAP	0	0.928718	0.571	0.149	0	CD14-monocyte1	AGTRAP	0.422
FCER1G	0	1.47952	0.969	0.286	0	CD14-monocyte1	FCER1G	0.683
GSTO1	0	0.636504	0.709	0.29	0	CD14-monocyte1	GSTO1	0.419
SDCBP	0	1.08196	0.731	0.289	0	CD14-monocyte1	SDCBP	0.442
NPC2	0	1.62632	0.918	0.301	0	CD14-monocyte1	NPC2	0.617
IQGAP1	0	0.929992	0.717	0.302	0	CD14-monocyte1	IQGAP1	0.415
LYZ	0	3.31506	1	0.302	0	CD14-monocyte1	LYZ	0.698
CTSD	0	1.41716	0.838	0.305	0	CD14-monocyte1	CTSD	0.533
RAC1	0	0.982204	0.701	0.289	0	CD14-monocyte1	RAC1	0.412
TIMP1	0	1.17858	0.796	0.306	0	CD14-monocyte1	TIMP1	0.49
IFI6	0	1.1031	0.534	0.317	0	CD14-monocyte1	IFI6	0.217
GNG5	0	0.889501	0.803	0.395	0	CD14-monocyte1	GNG5	0.408
VSIR	0	1.01396	0.801	0.333	0	CD14-monocyte1	VSIR	0.468
S100A9	0	3.50212	0.994	0.338	0	CD14-monocyte1	S100A9	0.656
FKBP1A	0	0.788688	0.782	0.377	0	CD14-monocyte1	FKBP1A	0.405
FOS	0	1.69759	0.71	0.339	0	CD14-monocyte1	FOS	0.371
LILRB3	0	0.937036	0.457	0.055	0	CD14-monocyte1	LILRB3	0.402
C19orf38	0	0.894994	0.468	0.067	0	CD14-monocyte1	C19orf38	0.401
PILRA	0	0.852519	0.468	0.068	0	CD14-monocyte1	PILRA	0.4
ANXA5	0	0.932953	0.637	0.238	0	CD14-monocyte1	ANXA5	0.399
DUSP1	0	1.35477	0.784	0.343	0	CD14-monocyte1	DUSP1	0.441
SLC43A2	0	0.998029	0.457	0.06	0	CD14-monocyte1	SLC43A2	0.397
CD302	0	0.96656	0.438	0.043	0	CD14-monocyte1	CD302	0.395
PLSCR1	0	0.876513	0.532	0.137	0	CD14-monocyte1	PLSCR1	0.395
ZYX	0	0.865337	0.554	0.159	0	CD14-monocyte1	ZYX	0.395
THEMIS2	0	0.794411	0.547	0.153	0	CD14-monocyte1	THEMIS2	0.394
NINJ1	0	0.958581	0.581	0.187	0	CD14-monocyte1	NINJ1	0.394
MARCH11	0	0.962279	0.476	0.083	0	CD14-monocyte1	MARCH1	0.393
ADA2	0	0.968538	0.493	0.101	0	CD14-monocyte1	ADA2	0.392
PPT1	0	0.904844	0.55	0.158	0	CD14-monocyte1	PPT1	0.392
TPP1	0	0.826478	0.538	0.147	0	CD14-monocyte1	TPP1	0.391
LRRC25	0	0.788481	0.466	0.076	0	CD14-monocyte1	LRRC25	0.39
ZFAND5	0	0.882918	0.558	0.169	0	CD14-monocyte1	ZFAND5	0.389
RAB32	0	0.685604	0.443	0.054	0	CD14-monocyte1	RAB32	0.389
CCDC88A	0	0.986016	0.463	0.075	0	CD14-monocyte1	CCDC88A	0.388
GLIPR2	0	0.829519	0.57	0.182	0	CD14-monocyte1	GLIPR2	0.388
RNASE6	0	0.927729	0.436	0.049	0	CD14-monocyte1	RNASE6	0.387
TMEM167A	0	0.866984	0.552	0.165	0	CD14-monocyte1	TMEM167A	0.387
H2AFY	0	0.888849	0.664	0.278	0	CD14-monocyte1	H2AFY	0.386
LY96	0	0.917966	0.473	0.088	0	CD14-monocyte1	LY96	0.385
ARRB2	0	0.77474	0.681	0.297	0	CD14-monocyte1	ARRB2	0.384
CARD16	0	0.884294	0.711	0.328	0	CD14-monocyte1	CARD16	0.383
LAMTOR4	0	0.85045	0.885	0.503	0	CD14-monocyte1	LAMTOR4	0.382
TYROBP	0	1.97425	0.998	0.346	0	CD14-monocyte1	TYROBP	0.652
RXRA	0	0.870919	0.442	0.062	0	CD14-monocyte1	RXRA	0.38
ATP6V0D1	0	0.765938	0.587	0.207	0	CD14-monocyte1	ATP6V0D1	0.38
HLA-DPA11	0	0.64456	0.799	0.42	0	CD14-monocyte1	HLA-DPA1	0.379
GNAI2	0	0.945596	0.754	0.375	0	CD14-monocyte1	GNAI2	0.379
PTAFR	0	0.962397	0.401	0.023	0	CD14-monocyte1	PTAFR	0.378
STX11	0	0.804148	0.465	0.087	0	CD14-monocyte1	STX11	0.378
LGALS9	0	0.803133	0.546	0.168	0	CD14-monocyte1	LGALS9	0.378
ATP6V0B	0	1.12539	0.817	0.346	0	CD14-monocyte1	ATP6V0B	0.471
CD632	0	0.808025	0.762	0.385	0	CD14-monocyte1	CD63	0.377
CAPNS1	0	0.76608	0.604	0.227	0	CD14-monocyte1	CAPNS1	0.377
MCL1	0	1.16744	0.785	0.35	0	CD14-monocyte1	MCL1	0.435
ZNF385A	0	0.92467	0.42	0.044	0	CD14-monocyte1	ZNF385A	0.376
MIDN	0	0.79358	0.552	0.179	0	CD14-monocyte1	MIDN	0.373
CRTAP	0	0.885283	0.447	0.074	0	CD14-monocyte1	CRTAP	0.373
OGFRL1	0	0.876145	0.445	0.072	0	CD14-monocyte1	OGFRL1	0.373
HLA-DRA1	0	1.42404	0.972	0.361	0	CD14-monocyte1	HLA-DRA	0.611
ZFP36L1	0	1.31127	0.775	0.366	0	CD14-monocyte1	ZFP36L1	0.409
HLA-DRB11	0	1.3777	0.911	0.381	0	CD14-monocyte1	HLA-DRB1	0.53
QKI	0	0.850257	0.501	0.131	0	CD14-monocyte1	QKI	0.37
CDA	0	0.95828	0.404	0.035	0	CD14-monocyte1	CDA	0.369
PECAM1	0	0.739271	0.483	0.114	0	CD14-monocyte1	PECAM1	0.369
IL17RA	0	0.890684	0.444	0.076	0	CD14-monocyte1	IL17RA	0.368
LYST	0	0.719871	0.551	0.185	0	CD14-monocyte1	LYST	0.366
LMO2	0	0.868413	0.417	0.051	0	CD14-monocyte1	LMO2	0.366
PLEKHO1	0	0.731072	0.536	0.17	0	CD14-monocyte1	PLEKHO1	0.366
EFHD21	0	0.686882	0.648	0.283	0	CD14-monocyte1	EFHD2	0.365
BACH1	0	0.922459	0.447	0.083	0	CD14-monocyte1	BACH1	0.364
FBXL5	0	0.825152	0.508	0.144	0	CD14-monocyte1	FBXL5	0.364
COTL1	0	1.54543	0.939	0.396	0	CD14-monocyte1	COTL1	0.543
BST1	0	0.922451	0.389	0.026	0	CD14-monocyte1	BST1	0.363
CASP1	0	0.801033	0.579	0.216	0	CD14-monocyte1	CASP1	0.363
GLIPR1	0	0.923433	0.558	0.196	0	CD14-monocyte1	GLIPR1	0.362
HNMT	0	0.908333	0.39	0.03	0	CD14-monocyte1	HNMT	0.36
SERPINB1	0	0.905068	0.68	0.321	0	CD14-monocyte1	SERPINB1	0.359
PICALM	0	0.792622	0.474	0.115	0	CD14-monocyte1	PICALM	0.359
HIF1A	0	0.997666	0.513	0.156	0	CD14-monocyte1	HIF1A	0.357
CLEC4A	0	0.862062	0.396	0.04	0	CD14-monocyte1	CLEC4A	0.356
PCBP1	0	0.848158	0.788	0.432	0	CD14-monocyte1	PCBP1	0.356
SIRPA	0	0.858008	0.373	0.02	0	CD14-monocyte1	SIRPA	0.353
GLRX	0	0.815983	0.653	0.301	0	CD14-monocyte1	GLRX	0.352
FCGR1A	0	0.967979	0.371	0.02	0	CD14-monocyte1	FCGR1A	0.351
PSAP	0	1.86504	0.988	0.41	0	CD14-monocyte1	PSAP	0.578
CTSS	0	2.24089	0.976	0.411	0	CD14-monocyte1	CTSS	0.565
AOAH	0	0.721828	0.459	0.11	0	CD14-monocyte1	AOAH	0.349
RHOG	0	0.630247	0.713	0.364	0	CD14-monocyte1	RHOG	0.349
UBE2D1	0	0.794684	0.434	0.086	0	CD14-monocyte1	UBE2D1	0.348
LCP1	0	0.943233	0.837	0.49	0	CD14-monocyte1	LCP1	0.347
IRF2BP2	0	0.861975	0.576	0.23	0	CD14-monocyte1	IRF2BP2	0.346
ATP6V1F	0	0.746238	0.717	0.371	0	CD14-monocyte1	ATP6V1F	0.346
MS4A7	0	0.665656	0.421	0.075	0	CD14-monocyte1	MS4A7	0.346
PKM	0	0.634858	0.737	0.391	0	CD14-monocyte1	PKM	0.346
CPPED1	0	0.854698	0.41	0.065	0	CD14-monocyte1	CPPED1	0.345
GNB2	0	0.674459	0.586	0.241	0	CD14-monocyte1	GNB2	0.345
NOP10	0	0.663357	0.68	0.336	0	CD14-monocyte1	NOP10	0.344
SYK	0	0.794292	0.408	0.064	0	CD14-monocyte1	SYK	0.344
CMTM6	0	0.644796	0.613	0.269	0	CD14-monocyte1	CMTM6	0.344
SH3BP2	0	0.732534	0.452	0.109	0	CD14-monocyte1	SH3BP2	0.343
TLR4	0	0.843335	0.372	0.029	0	CD14-monocyte1	TLR4	0.343
NAGK	0	0.794055	0.463	0.121	0	CD14-monocyte1	NAGK	0.342
AHNAK	0	0.835529	0.652	0.311	0	CD14-monocyte1	AHNAK	0.341
ZFP36	0	1.00478	0.766	0.425	0	CD14-monocyte1	ZFP36	0.341
HLA-DPB11	0	0.745878	0.815	0.474	0	CD14-monocyte1	HLA-DPB1	0.341
IRAK3	0	0.770806	0.381	0.041	0	CD14-monocyte1	IRAK3	0.34
NLRP3	0	0.93954	0.371	0.031	0	CD14-monocyte1	NLRP3	0.34
NAIP	0	0.839715	0.388	0.049	0	CD14-monocyte1	NAIP	0.339
NFKBIA	0	1.37898	0.811	0.435	0	CD14-monocyte1	NFKBIA	0.376
KLF10	0	0.872931	0.424	0.085	0	CD14-monocyte1	KLF10	0.339
YBX3	0	0.827975	0.44	0.101	0	CD14-monocyte1	YBX3	0.339
MXD1	0	0.746897	0.409	0.07	0	CD14-monocyte1	MXD1	0.339
ACSL1	0	0.813134	0.378	0.04	0	CD14-monocyte1	ACSL1	0.338
MGST1	0	0.917447	0.357	0.019	0	CD14-monocyte1	MGST1	0.338
EVI2B	0	0.865071	0.744	0.406	0	CD14-monocyte1	EVI2B	0.338
ITGAM	0	0.756329	0.41	0.072	0	CD14-monocyte1	ITGAM	0.338
PRAM1	0	0.797789	0.387	0.05	0	CD14-monocyte1	PRAM1	0.337
RILPL2	0	0.718678	0.513	0.176	0	CD14-monocyte1	RILPL2	0.337
GSTP1	0	1.24549	0.919	0.467	0	CD14-monocyte1	GSTP1	0.452
SAT2	0	0.670984	0.519	0.183	0	CD14-monocyte1	SAT2	0.336
METTL9	0	0.855508	0.553	0.218	0	CD14-monocyte1	METTL9	0.335
MYADM	0	0.990411	0.438	0.103	0	CD14-monocyte1	MYADM	0.335
IFI30	0	0.903867	0.392	0.057	0	CD14-monocyte1	IFI30	0.335
RBM47	0	0.820475	0.365	0.03	0	CD14-monocyte1	RBM47	0.335
MEF2C1	0	0.669969	0.438	0.104	0	CD14-monocyte1	MEF2C	0.334
SNX10	0	0.762466	0.429	0.095	0	CD14-monocyte1	SNX10	0.334
GPCPD1	0	0.791724	0.45	0.117	0	CD14-monocyte1	GPCPD1	0.333
POU2F21	0	0.759005	0.51	0.177	0	CD14-monocyte1	POU2F2	0.333
RASSF2	0	0.748646	0.406	0.073	0	CD14-monocyte1	RASSF2	0.333
AHR	0	0.963647	0.38	0.048	0	CD14-monocyte1	AHR	0.332
BNIP3L	0	0.653279	0.504	0.172	0	CD14-monocyte1	BNIP3L	0.332
TREM1	0	0.822264	0.353	0.021	0	CD14-monocyte1	TREM1	0.332
PPP1R15A	0	0.689671	0.528	0.198	0	CD14-monocyte1	PPP1R15A	0.33
RTN3	0	0.679779	0.453	0.125	0	CD14-monocyte1	RTN3	0.328
ATOX1	0	0.694777	0.486	0.158	0	CD14-monocyte1	ATOX1	0.328
GAS7	0	0.780039	0.364	0.037	0	CD14-monocyte1	GAS7	0.327
BLVRA	0	0.751794	0.449	0.122	0	CD14-monocyte1	BLVRA	0.327
CD44	0	0.997884	0.857	0.53	0	CD14-monocyte1	CD44	0.327
SMCO4	0	0.829807	0.384	0.058	0	CD14-monocyte1	SMCO4	0.326
SAMHD1	0	0.794834	0.659	0.333	0	CD14-monocyte1	SAMHD1	0.326
LRRK2	0	0.804754	0.364	0.041	0	CD14-monocyte1	LRRK2	0.323
RTN4	0	0.645565	0.597	0.275	0	CD14-monocyte1	RTN4	0.322
ODF3B	0	0.765608	0.387	0.066	0	CD14-monocyte1	ODF3B	0.321
NDUFB1	0	0.654024	0.721	0.4	0	CD14-monocyte1	NDUFB1	0.321
TMEM219	0	0.588852	0.611	0.291	0	CD14-monocyte1	TMEM219	0.32
ATP6V1B2	0	0.717218	0.405	0.086	0	CD14-monocyte1	ATP6V1B2	0.319
IFNGR1	0	0.668822	0.464	0.145	0	CD14-monocyte1	IFNGR1	0.319
MGAT1	0	0.66818	0.491	0.172	0	CD14-monocyte1	MGAT1	0.319
SEC11A	0	0.645396	0.69	0.371	0	CD14-monocyte1	SEC11A	0.319
TNFRSF1A	0	0.708038	0.399	0.082	0	CD14-monocyte1	TNFRSF1A	0.317
CHP1	0	0.675509	0.444	0.127	0	CD14-monocyte1	CHP1	0.317
MSRB1	0	0.770925	0.382	0.066	0	CD14-monocyte1	MSRB1	0.316
RHOA	0	0.718759	0.853	0.537	0	CD14-monocyte1	RHOA	0.316
DAZAP2	0	0.706832	0.808	0.493	0	CD14-monocyte1	DAZAP2	0.315
LAP3	0	0.851076	0.488	0.173	0	CD14-monocyte1	LAP3	0.315
LGALS1	0	1.61471	0.984	0.47	0	CD14-monocyte1	LGALS1	0.514
VAMP8	0	0.673263	0.785	0.471	0	CD14-monocyte1	VAMP8	0.314
GRB2	0	0.648537	0.551	0.237	0	CD14-monocyte1	GRB2	0.314
MBOAT7	0	0.705752	0.362	0.049	0	CD14-monocyte1	MBOAT7	0.313
KLF6	0	0.927215	0.786	0.474	0	CD14-monocyte1	KLF6	0.312
HMOX1	0	0.799918	0.38	0.068	0	CD14-monocyte1	HMOX1	0.312
GNS	0	0.703836	0.371	0.059	0	CD14-monocyte1	GNS	0.312
UBE2R2	0	0.665659	0.453	0.142	0	CD14-monocyte1	UBE2R2	0.311
TNFSF10	0	0.913139	0.489	0.178	0	CD14-monocyte1	TNFSF10	0.311
ZNF106	0	0.682207	0.452	0.142	0	CD14-monocyte1	ZNF106	0.31
EMILIN2	0	0.736699	0.346	0.036	0	CD14-monocyte1	EMILIN2	0.31
PTP4A2	0	0.59202	0.718	0.408	0	CD14-monocyte1	PTP4A2	0.31
FAM198B	0	0.838772	0.328	0.019	0	CD14-monocyte1	FAM198B	0.309
CD86	0	0.741341	0.364	0.055	0	CD14-monocyte1	CD86	0.309
CD4	0	0.692443	0.441	0.132	0	CD14-monocyte1	CD4	0.309
ACTR2	0	0.714466	0.699	0.39	0	CD14-monocyte1	ACTR2	0.309
AL034397.3	0	0.705816	0.342	0.034	0	CD14-monocyte1	AL034397.3	0.308
CD163	0	0.807614	0.32	0.012	0	CD14-monocyte1	CD163	0.308
PLXDC2	0	0.737676	0.334	0.026	0	CD14-monocyte1	PLXDC2	0.308
CD33	0	0.735227	0.344	0.036	0	CD14-monocyte1	CD33	0.308
METRNL	0	0.697029	0.411	0.103	0	CD14-monocyte1	METRNL	0.308
NUMB	0	0.680974	0.4	0.093	0	CD14-monocyte1	NUMB	0.307
ALOX5	0	0.669896	0.372	0.065	0	CD14-monocyte1	ALOX5	0.307
CDC42EP3	0	0.752698	0.441	0.136	0	CD14-monocyte1	CDC42EP3	0.305
PRELID1	0	0.749947	0.643	0.338	0	CD14-monocyte1	PRELID1	0.305
ENTPD1	0	0.724932	0.345	0.04	0	CD14-monocyte1	ENTPD1	0.305
LILRA2	0	0.719787	0.347	0.043	0	CD14-monocyte1	LILRA2	0.304
TBXAS1	0	0.656643	0.374	0.071	0	CD14-monocyte1	TBXAS1	0.303
TSPO	0	1.68526	0.957	0.48	0	CD14-monocyte1	TSPO	0.477
PGLS	0	0.641922	0.554	0.252	0	CD14-monocyte1	PGLS	0.302
CREG1	0	0.697888	0.335	0.034	0	CD14-monocyte1	CREG1	0.301
PLXNB2	0	0.708075	0.345	0.044	0	CD14-monocyte1	PLXNB2	0.301
CKAP4	0	0.744233	0.34	0.04	0	CD14-monocyte1	CKAP4	0.3
SMIM25	0	0.617608	0.366	0.066	0	CD14-monocyte1	SMIM25	0.3
CD1D	0	0.718249	0.324	0.027	0	CD14-monocyte1	CD1D	0.297
C9orf72	0	0.65773	0.366	0.069	0	CD14-monocyte1	C9orf72	0.297
SLC15A3	0	0.706302	0.33	0.034	0	CD14-monocyte1	SLC15A3	0.296
TUBA1A	0	0.786805	0.63	0.337	0	CD14-monocyte1	TUBA1A	0.293
NOTCH2	0	0.657594	0.363	0.07	0	CD14-monocyte1	NOTCH2	0.293
SLC31A2	0	0.68461	0.343	0.051	0	CD14-monocyte1	SLC31A2	0.292
DPYSL2	0	0.710947	0.348	0.057	0	CD14-monocyte1	DPYSL2	0.291
CD831	0	0.934691	0.386	0.097	0	CD14-monocyte1	CD83	0.289
RAB11FIP1	0	0.710783	0.397	0.108	0	CD14-monocyte1	RAB11FIP1	0.289
EIF4EBP1	0	0.643024	0.377	0.089	0	CD14-monocyte1	EIF4EBP1	0.288
HOTAIRM1	0	0.755227	0.413	0.125	0	CD14-monocyte1	HOTAIRM1	0.288
LRRFIP1	0	0.625538	0.732	0.444	0	CD14-monocyte1	LRRFIP1	0.288
ICAM1	0	0.879048	0.338	0.051	0	CD14-monocyte1	ICAM1	0.287
C3AR1	0	0.70528	0.334	0.048	0	CD14-monocyte1	C3AR1	0.286
STAB1	0	0.72673	0.295	0.01	0	CD14-monocyte1	STAB1	0.285
VAMP5	0	0.880383	0.578	0.294	0	CD14-monocyte1	VAMP5	0.284
RBPJ	0	0.615434	0.475	0.191	0	CD14-monocyte1	RBPJ	0.284
CD55	0	0.670701	0.493	0.21	0	CD14-monocyte1	CD55	0.283
AC007952.4	0	0.757818	0.367	0.084	0	CD14-monocyte1	AC007952.4	0.283
SULT1A1	0	0.669017	0.343	0.061	0	CD14-monocyte1	SULT1A1	0.282
MEGF9	0	0.735276	0.325	0.044	0	CD14-monocyte1	MEGF9	0.281
S100A11	0	1.71306	0.975	0.482	0	CD14-monocyte1	S100A11	0.493
GNAQ	0	0.61035	0.374	0.095	0	CD14-monocyte1	GNAQ	0.279
TMEM170B	0	0.684941	0.302	0.023	0	CD14-monocyte1	TMEM170B	0.279
SAT1	0	1.45055	0.98	0.533	0	CD14-monocyte1	SAT1	0.447
KIAA0930	0	0.624866	0.336	0.059	0	CD14-monocyte1	KIAA0930	0.277
RHOQ	0	0.619931	0.34	0.063	0	CD14-monocyte1	RHOQ	0.277
EHBP1L1	0	0.634133	0.356	0.079	0	CD14-monocyte1	EHBP1L1	0.277
FOSL2	0	0.613336	0.392	0.116	0	CD14-monocyte1	FOSL2	0.276
BCL6	0	0.66188	0.32	0.045	0	CD14-monocyte1	BCL6	0.275
NEAT1	0	1.5981	0.982	0.645	0	CD14-monocyte1	NEAT1	0.337
ATP5MPL	0	0.746611	0.927	0.653	0	CD14-monocyte1	ATP5MPL	0.274
MAP3K81	0	0.617298	0.439	0.166	0	CD14-monocyte1	MAP3K8	0.273
S100A10	0	1.16466	0.94	0.66	0	CD14-monocyte1	S100A10	0.28
SLC2A3	0	0.688729	0.485	0.213	0	CD14-monocyte1	SLC2A3	0.272
DPYD	0	0.639945	0.335	0.064	0	CD14-monocyte1	DPYD	0.271
CXCL16	0	0.761335	0.328	0.059	0	CD14-monocyte1	CXCL16	0.269
C4orf48	0	0.62664	0.422	0.153	0	CD14-monocyte1	C4orf48	0.269
LACTB	0	0.608846	0.329	0.06	0	CD14-monocyte1	LACTB	0.269
SLC16A3	0	0.589154	0.337	0.068	0	CD14-monocyte1	SLC16A3	0.269
AQP9	0	0.68972	0.287	0.018	0	CD14-monocyte1	AQP9	0.269
GABARAP	0	0.701806	0.399	0.132	0	CD14-monocyte1	GABARAP	0.267
OSCAR	0	0.667438	0.287	0.022	0	CD14-monocyte1	OSCAR	0.265
SERP1	0	0.626671	0.724	0.46	0	CD14-monocyte1	SERP1	0.264
TLE3	0	0.730675	0.358	0.096	0	CD14-monocyte1	TLE3	0.262
ETS2	0	0.668647	0.301	0.039	0	CD14-monocyte1	ETS2	0.262
NFAM1	0	0.646207	0.284	0.022	0	CD14-monocyte1	NFAM1	0.262
ANXA1	0	0.684468	0.791	0.531	0	CD14-monocyte1	ANXA1	0.26
ELOB	0	0.655047	0.933	0.673	0	CD14-monocyte1	ELOB	0.26
TMEM176A	0	0.89521	0.284	0.024	0	CD14-monocyte1	TMEM176A	0.26
C15orf39	0	0.594012	0.32	0.061	0	CD14-monocyte1	C15orf39	0.259
PIM3	0	0.585334	0.402	0.146	0	CD14-monocyte1	PIM3	0.256
ADGRE2	0	0.612049	0.293	0.038	0	CD14-monocyte1	ADGRE2	0.255
CARS2	0	0.597463	0.334	0.079	0	CD14-monocyte1	CARS2	0.255
CSF2RA	0	0.601003	0.284	0.029	0	CD14-monocyte1	CSF2RA	0.255
AGFG1	0	0.643407	0.328	0.074	0	CD14-monocyte1	AGFG1	0.254
RAB3D	0	0.613042	0.281	0.027	0	CD14-monocyte1	RAB3D	0.254
DSE	0	0.706132	0.292	0.039	0	CD14-monocyte1	DSE	0.253
CREB5	0	0.629436	0.268	0.015	0	CD14-monocyte1	CREB5	0.253
SAMSN1	0	0.614701	0.465	0.216	0	CD14-monocyte1	SAMSN1	0.249
RNASE2	0	0.723066	0.26	0.011	0	CD14-monocyte1	RNASE2	0.249
CES1	0	0.764672	0.288	0.039	0	CD14-monocyte1	CES1	0.249
AC245128.3	0	0.662125	0.26	0.013	0	CD14-monocyte1	AC245128.3	0.247
QPCT	0	0.644267	0.259	0.012	0	CD14-monocyte1	QPCT	0.247
IL1RN	0	0.887706	0.268	0.023	0	CD14-monocyte1	IL1RN	0.245
PFKFB3	0	0.677726	0.291	0.048	0	CD14-monocyte1	PFKFB3	0.243
HRH2	0	0.585221	0.282	0.042	0	CD14-monocyte1	HRH2	0.24
SNX18	0	0.586342	0.306	0.068	0	CD14-monocyte1	SNX18	0.238
RNF144B	0	0.650936	0.287	0.051	0	CD14-monocyte1	RNF144B	0.236
OAZ1	0	0.881185	0.987	0.765	0	CD14-monocyte1	OAZ1	0.222
SOCS3	0	0.730174	0.354	0.133	0	CD14-monocyte1	SOCS3	0.221
FOSB	0	0.946191	0.443	0.224	0	CD14-monocyte1	FOSB	0.219
VIM	0	1.57548	0.974	0.696	0	CD14-monocyte1	VIM	0.278
RASGEF1B	0	0.591808	0.253	0.037	0	CD14-monocyte1	RASGEF1B	0.216
RNF19B	0	0.623428	0.254	0.039	0	CD14-monocyte1	RNF19B	0.215
EMP3	0	0.606368	0.943	0.734	0	CD14-monocyte1	EMP3	0.209
LAPTM51	0	0.630738	0.919	0.712	0	CD14-monocyte1	LAPTM5	0.207
SRGN	0	1.31208	0.986	0.713	0	CD14-monocyte1	SRGN	0.273
ARPC3	0	0.636643	0.932	0.752	0	CD14-monocyte1	ARPC3	0.18
CYBA	0	0.824972	0.947	0.774	0	CD14-monocyte1	CYBA	0.173
S100A4	0	1.18835	0.999	0.812	0	CD14-monocyte1	S100A4	0.187
GAPDH	0	0.981377	0.987	0.844	0	CD14-monocyte1	GAPDH	0.143
SH3BGRL3	0	0.633173	0.988	0.873	0	CD14-monocyte1	SH3BGRL3	0.115
SERF2	0	0.618658	0.993	0.879	0	CD14-monocyte1	SERF2	0.114
ISG15	2.28363e-257	0.858291	0.48	0.366	3.60973e-253	CD14-monocyte1	ISG15	0.114
ATP5F1E	0	0.631588	0.995	0.897	0	CD14-monocyte1	ATP5F1E	0.098
H3F3A	0	0.684524	0.99	0.896	0	CD14-monocyte1	H3F3A	0.094
S100A6	0	1.74766	1	0.831	0	CD14-monocyte1	S100A6	0.169
FTH1	0	1.33193	1	0.944	0	CD14-monocyte1	FTH1	0.056
FTL	0	1.92433	1	0.951	0	CD14-monocyte1	FTL	0.049
FCGR3A1	0	3.05437	0.962	0.165	0	CD16-monocyte	FCGR3A	0.797
CDKN1C	0	2.48555	0.76	0.02	0	CD16-monocyte	CDKN1C	0.74
SERPINA12	0	2.17523	0.98	0.253	0	CD16-monocyte	SERPINA1	0.727
LRRC251	0	1.885	0.845	0.125	0	CD16-monocyte	LRRC25	0.72
SMIM251	0	1.93127	0.807	0.096	0	CD16-monocyte	SMIM25	0.711
MS4A71	0	2.53884	0.821	0.115	0	CD16-monocyte	MS4A7	0.706
CD682	0	1.83469	0.91	0.207	0	CD16-monocyte	CD68	0.703
IFITM32	0	2.50168	0.963	0.285	0	CD16-monocyte	IFITM3	0.678
RHOC1	0	1.84854	0.853	0.182	0	CD16-monocyte	RHOC	0.671
LILRB21	0	1.64958	0.8	0.142	0	CD16-monocyte	LILRB2	0.658
PILRA1	0	1.64684	0.775	0.122	0	CD16-monocyte	PILRA	0.653
HMOX11	0	1.64013	0.757	0.104	0	CD16-monocyte	HMOX1	0.653
CST32	0	1.627	0.96	0.317	0	CD16-monocyte	CST3	0.643
PECAM11	0	1.52367	0.804	0.162	0	CD16-monocyte	PECAM1	0.642
WARS1	0	1.51851	0.822	0.183	0	CD16-monocyte	WARS	0.639
CFD2	0	1.94071	0.833	0.199	0	CD16-monocyte	CFD	0.634
LST12	0	3.04337	0.999	0.37	0	CD16-monocyte	LST1	0.629
HCK1	0	1.6223	0.789	0.16	0	CD16-monocyte	HCK	0.629
CSF1R	0	1.71099	0.696	0.074	0	CD16-monocyte	CSF1R	0.622
AIF12	0	2.52036	0.995	0.376	0	CD16-monocyte	AIF1	0.619
LYN2	0	1.47165	0.837	0.22	0	CD16-monocyte	LYN	0.617
FCN12	0	1.13547	0.908	0.299	0	CD16-monocyte	FCN1	0.609
CFP2	0	1.28496	0.81	0.216	0	CD16-monocyte	CFP	0.594
STXBP22	0	1.59363	0.917	0.324	0	CD16-monocyte	STXBP2	0.593
FCER1G2	0	2.20835	0.994	0.402	0	CD16-monocyte	FCER1G	0.592
TCF7L2	0	1.50104	0.639	0.05	0	CD16-monocyte	TCF7L2	0.589
CLEC7A2	0	0.892628	0.81	0.223	0	CD16-monocyte	CLEC7A	0.587
BID	0	1.37858	0.8	0.218	0	CD16-monocyte	BID	0.582
BCL2A12	0	1.2189	0.784	0.204	0	CD16-monocyte	BCL2A1	0.58
ASAH12	0	1.31789	0.886	0.308	0	CD16-monocyte	ASAH1	0.578
NPC22	0	1.57987	0.974	0.404	0	CD16-monocyte	NPC2	0.57
HSBP12	0	1.22584	0.808	0.243	0	CD16-monocyte	HSBP1	0.565
SLC7A71	0	1.19617	0.714	0.149	0	CD16-monocyte	SLC7A7	0.565
TYMP2	0	1.28063	0.848	0.285	0	CD16-monocyte	TYMP	0.563
PTPN61	0	1.30233	0.868	0.306	0	CD16-monocyte	PTPN6	0.562
C19orf381	0	1.16427	0.686	0.125	0	CD16-monocyte	C19orf38	0.561
TNFRSF1B1	0	1.30084	0.814	0.257	0	CD16-monocyte	TNFRSF1B	0.557
PYCARD2	0	1.30557	0.893	0.339	0	CD16-monocyte	PYCARD	0.554
POU2F22	0	1.32766	0.774	0.222	0	CD16-monocyte	POU2F2	0.552
FGR2	0	1.06768	0.802	0.257	0	CD16-monocyte	FGR	0.545
FGL22	0	0.959688	0.761	0.218	0	CD16-monocyte	FGL2	0.543
MAPKAPK3	0	1.1836	0.692	0.152	0	CD16-monocyte	MAPKAPK3	0.54
FCGRT2	0	0.912936	0.807	0.268	0	CD16-monocyte	FCGRT	0.539
TYROBP2	0	1.49801	0.997	0.458	0	CD16-monocyte	TYROBP	0.539
TKT2	0	1.10734	0.914	0.376	0	CD16-monocyte	TKT	0.538
TIMP11	0	1.22266	0.917	0.385	0	CD16-monocyte	TIMP1	0.532
SLC2A6	0	1.21444	0.609	0.078	0	CD16-monocyte	SLC2A6	0.531
VASP	0	1.23912	0.841	0.31	0	CD16-monocyte	VASP	0.531
LILRA52	0	1.14541	0.673	0.143	0	CD16-monocyte	LILRA5	0.53
VSIR2	0	1.49397	0.932	0.407	0	CD16-monocyte	VSIR	0.525
HLA-DRA2	0	0.91496	0.985	0.465	0	CD16-monocyte	HLA-DRA	0.52
LYST2	0	1.04039	0.751	0.239	0	CD16-monocyte	LYST	0.512
HLA-DPA12	0	1.65069	0.98	0.476	0	CD16-monocyte	HLA-DPA1	0.504
IFI301	0	1.1687	0.608	0.104	0	CD16-monocyte	IFI30	0.504
CYBB2	0	0.784397	0.719	0.215	0	CD16-monocyte	CYBB	0.504
LGALS91	0	1.06817	0.726	0.224	0	CD16-monocyte	LGALS9	0.502
NCF22	0	0.87271	0.674	0.176	0	CD16-monocyte	NCF2	0.498
RGS19	0	1.07832	0.736	0.238	0	CD16-monocyte	RGS19	0.498
C1orf1622	0	1.04134	0.839	0.343	0	CD16-monocyte	C1orf162	0.496
ABI31	0	1.17323	0.627	0.132	0	CD16-monocyte	ABI3	0.495
CD79B1	0	0.782792	0.607	0.112	0	CD16-monocyte	CD79B	0.495
SPI12	0	1.54599	0.671	0.178	0	CD16-monocyte	SPI1	0.493
ANXA51	0	1.08078	0.793	0.3	0	CD16-monocyte	ANXA5	0.493
HLA-DRB12	0	0.976913	0.963	0.47	0	CD16-monocyte	HLA-DRB1	0.493
UNC119	0	1.10165	0.615	0.124	0	CD16-monocyte	UNC119	0.491
NFKBIZ2	0	1.00209	0.758	0.267	0	CD16-monocyte	NFKBIZ	0.491
PSAP2	0	1.99059	0.997	0.509	0	CD16-monocyte	PSAP	0.488
LILRA1	0	1.17709	0.556	0.069	0	CD16-monocyte	LILRA1	0.487
CTSS2	0	1.55556	0.992	0.507	0	CD16-monocyte	CTSS	0.485
COTL12	0	1.88032	0.97	0.487	0	CD16-monocyte	COTL1	0.483
THEMIS21	0	0.90098	0.696	0.214	0	CD16-monocyte	THEMIS2	0.482
SIGLEC10	0	1.17649	0.512	0.031	0	CD16-monocyte	SIGLEC10	0.481
FKBP1A1	0	1.15132	0.919	0.44	0	CD16-monocyte	FKBP1A	0.479
RHOG1	0	1.14885	0.894	0.415	0	CD16-monocyte	RHOG	0.479
RNH1	0	1.02498	0.801	0.322	0	CD16-monocyte	RNH1	0.479
C5AR11	0	0.908077	0.597	0.119	0	CD16-monocyte	C5AR1	0.478
CUX1	0	1.08367	0.601	0.128	0	CD16-monocyte	CUX1	0.473
ZFAND51	0	1.02742	0.694	0.229	0	CD16-monocyte	ZFAND5	0.465
ARRB21	0	0.867349	0.821	0.356	0	CD16-monocyte	ARRB2	0.465
CXCL161	0	1.10277	0.558	0.094	0	CD16-monocyte	CXCL16	0.464
ANXA21	0	1.04488	0.885	0.422	0	CD16-monocyte	ANXA2	0.463
MTSS1	0	1.05978	0.546	0.085	0	CD16-monocyte	MTSS1	0.461
CTSL	0	1.11096	0.506	0.046	0	CD16-monocyte	CTSL	0.46
CTSC1	0	1.04803	0.786	0.327	0	CD16-monocyte	CTSC	0.459
ZEB21	0	0.722283	0.798	0.34	0	CD16-monocyte	ZEB2	0.458
CSTB	0	1.28286	0.856	0.4	0	CD16-monocyte	CSTB	0.456
MARCKS2	0	0.776101	0.661	0.207	0	CD16-monocyte	MARCKS	0.454
ATG3	0	0.9279	0.692	0.238	0	CD16-monocyte	ATG3	0.454
RNASET2	0	1.26309	0.856	0.409	0	CD16-monocyte	RNASET2	0.447
STX111	0	0.84737	0.592	0.146	0	CD16-monocyte	STX11	0.446
GNG51	0	0.924894	0.905	0.46	0	CD16-monocyte	GNG5	0.445
DRAP1	0	1.14388	0.914	0.471	0	CD16-monocyte	DRAP1	0.443
CASP12	0	1.00688	0.715	0.272	0	CD16-monocyte	CASP1	0.443
SYNGR21	0	0.862225	0.647	0.205	0	CD16-monocyte	SYNGR2	0.442
PLEK2	0	0.753205	0.763	0.321	0	CD16-monocyte	PLEK	0.442
CLEC12A1	0	1.0291	0.587	0.146	0	CD16-monocyte	CLEC12A	0.441
SPN1	0	0.915259	0.666	0.226	0	CD16-monocyte	SPN	0.44
GPBAR1	0	1.11644	0.497	0.059	0	CD16-monocyte	GPBAR1	0.438
LILRB1	0	0.977245	0.525	0.088	0	CD16-monocyte	LILRB1	0.437
TUBA1B	0	1.24681	0.835	0.398	0	CD16-monocyte	TUBA1B	0.437
CMTM61	0	0.820663	0.758	0.322	0	CD16-monocyte	CMTM6	0.436
HOTAIRM11	0	1.01151	0.599	0.165	0	CD16-monocyte	HOTAIRM1	0.434
JPT1	0	0.826612	0.687	0.255	0	CD16-monocyte	JPT1	0.432
HLA-DPB12	0	0.948627	0.958	0.526	0	CD16-monocyte	HLA-DPB1	0.432
MAFB2	0	0.761455	0.581	0.149	0	CD16-monocyte	MAFB	0.432
TBXAS11	0	0.879428	0.545	0.115	0	CD16-monocyte	TBXAS1	0.43
TUBA1A2	0	0.940772	0.808	0.379	0	CD16-monocyte	TUBA1A	0.429
C20orf27	0	0.934285	0.563	0.134	0	CD16-monocyte	C20orf27	0.429
TCIRG1	0	0.764318	0.638	0.21	0	CD16-monocyte	TCIRG1	0.428
LGALS31	0	0.723871	0.685	0.257	0	CD16-monocyte	LGALS3	0.428
SLC11A12	0	0.638764	0.582	0.155	0	CD16-monocyte	SLC11A1	0.427
PLAUR2	0	0.817895	0.588	0.162	0	CD16-monocyte	PLAUR	0.426
S100A112	0	1.65557	0.99	0.565	0	CD16-monocyte	S100A11	0.425
LGALS12	0	1.09002	0.984	0.559	0	CD16-monocyte	LGALS1	0.425
SLC31A21	0	0.988541	0.517	0.093	0	CD16-monocyte	SLC31A2	0.424
NINJ11	0	0.811636	0.674	0.25	0	CD16-monocyte	NINJ1	0.424
VAMP52	0	0.893401	0.756	0.335	0	CD16-monocyte	VAMP5	0.421
ATP6V0B2	0	0.623323	0.844	0.425	0	CD16-monocyte	ATP6V0B	0.419
NAAA	0	0.88584	0.574	0.156	0	CD16-monocyte	NAAA	0.418
LTA4H1	0	0.82197	0.659	0.244	0	CD16-monocyte	LTA4H	0.415
MTPN	0	0.814742	0.736	0.321	0	CD16-monocyte	MTPN	0.415
TNFSF101	0	0.999751	0.638	0.225	0	CD16-monocyte	TNFSF10	0.413
CSK	0	0.739025	0.71	0.297	0	CD16-monocyte	CSK	0.413
MYD88	0	0.806339	0.567	0.154	0	CD16-monocyte	MYD88	0.413
OAS1	0	1.04996	0.543	0.131	0	CD16-monocyte	OAS1	0.412
CPPED11	0	0.866152	0.528	0.119	0	CD16-monocyte	CPPED1	0.409
CARD162	0	0.849267	0.799	0.39	0	CD16-monocyte	CARD16	0.409
SCIMP	0	0.896347	0.489	0.081	0	CD16-monocyte	SCIMP	0.408
BLOC1S1	0	0.74826	0.841	0.433	0	CD16-monocyte	BLOC1S1	0.408
CD300LF	0	0.868725	0.48	0.073	0	CD16-monocyte	CD300LF	0.407
AP2S12	0	0.59625	0.804	0.399	0	CD16-monocyte	AP2S1	0.405
BATF3	0	1.0284	0.436	0.034	0	CD16-monocyte	BATF3	0.402
EVI2B1	0	0.845655	0.859	0.458	0	CD16-monocyte	EVI2B	0.401
TESC	0	1.01967	0.483	0.084	0	CD16-monocyte	TESC	0.399
TPI1	0	0.790922	0.897	0.499	0	CD16-monocyte	TPI1	0.398
OAZ2	0	0.730124	0.566	0.171	0	CD16-monocyte	OAZ2	0.395
CEBPB2	0	1.0103	0.668	0.274	0	CD16-monocyte	CEBPB	0.394
CD300A2	0	0.751082	0.534	0.14	0	CD16-monocyte	CD300A	0.394
FCGR2A2	0	0.638688	0.547	0.153	0	CD16-monocyte	FCGR2A	0.394
ADGRE5	0	0.760893	0.705	0.311	0	CD16-monocyte	ADGRE5	0.394
CX3CR11	0	0.958913	0.498	0.107	0	CD16-monocyte	CX3CR1	0.391
WASF2	0	0.730867	0.722	0.331	0	CD16-monocyte	WASF2	0.391
SH3BP21	0	0.716931	0.553	0.163	0	CD16-monocyte	SH3BP2	0.39
SEC11A1	0	0.694812	0.809	0.42	0	CD16-monocyte	SEC11A	0.389
SAT12	0	1.92462	0.998	0.609	0	CD16-monocyte	SAT1	0.389
MT2A1	0	1.05676	0.804	0.416	0	CD16-monocyte	MT2A	0.388
CKB	0	1.11048	0.4	0.012	0	CD16-monocyte	CKB	0.388
GSTP12	0	0.895064	0.931	0.544	0	CD16-monocyte	GSTP1	0.387
C3AR11	0	0.852723	0.476	0.09	0	CD16-monocyte	C3AR1	0.386
SUPT4H1	0	0.616288	0.696	0.313	0	CD16-monocyte	SUPT4H1	0.383
GDI2	0	0.765696	0.717	0.335	0	CD16-monocyte	GDI2	0.382
CAPZA2	0	0.608743	0.661	0.28	0	CD16-monocyte	CAPZA2	0.381
RNF144B1	0	0.824664	0.462	0.083	0	CD16-monocyte	RNF144B	0.379
SH3BGRL	0	0.774987	0.792	0.414	0	CD16-monocyte	SH3BGRL	0.378
ZNF706	0	0.668753	0.725	0.347	0	CD16-monocyte	ZNF706	0.378
ARPC5	0	0.770454	0.847	0.47	0	CD16-monocyte	ARPC5	0.377
CALHM6	0	1.02136	0.448	0.072	0	CD16-monocyte	CALHM6	0.376
CD861	0	0.816983	0.478	0.103	0	CD16-monocyte	CD86	0.375
PRAM11	0	0.725029	0.478	0.103	0	CD16-monocyte	PRAM1	0.375
MYO1G	0	0.609521	0.731	0.356	0	CD16-monocyte	MYO1G	0.375
PTP4A21	0	0.806034	0.829	0.456	0	CD16-monocyte	PTP4A2	0.373
ITGAX1	0	0.724616	0.489	0.117	0	CD16-monocyte	ITGAX	0.372
MIDN1	0	0.585527	0.611	0.24	0	CD16-monocyte	MIDN	0.371
LILRA21	0	0.747744	0.46	0.09	0	CD16-monocyte	LILRA2	0.37
BLVRA1	0	0.67566	0.543	0.174	0	CD16-monocyte	BLVRA	0.369
NAGK1	0	0.687452	0.544	0.176	0	CD16-monocyte	NAGK	0.368
WSB1	0	0.661826	0.647	0.279	0	CD16-monocyte	WSB1	0.368
AP2A1	0	0.721078	0.478	0.111	0	CD16-monocyte	AP2A1	0.367
ATP1B3	0	0.704061	0.592	0.226	0	CD16-monocyte	ATP1B3	0.366
PGK1	0	0.892085	0.875	0.51	0	CD16-monocyte	PGK1	0.365
GNAI21	0	0.728559	0.802	0.438	0	CD16-monocyte	GNAI2	0.364
PLXNB21	0	0.77683	0.455	0.091	0	CD16-monocyte	PLXNB2	0.364
CNIH4	0	0.711898	0.515	0.151	0	CD16-monocyte	CNIH4	0.364
PSMA4	0	0.67107	0.735	0.371	0	CD16-monocyte	PSMA4	0.364
IER5	0	0.795185	0.553	0.191	0	CD16-monocyte	IER5	0.362
ADA	0	0.727927	0.452	0.09	0	CD16-monocyte	ADA	0.362
LILRB31	0	0.665499	0.485	0.123	0	CD16-monocyte	LILRB3	0.362
PRELID11	0	0.980151	0.747	0.386	0	CD16-monocyte	PRELID1	0.361
CAPNS11	0	0.592215	0.65	0.29	0	CD16-monocyte	CAPNS1	0.36
VPS29	0	0.604845	0.657	0.298	0	CD16-monocyte	VPS29	0.359
LAMTOR42	0	0.632821	0.921	0.567	0	CD16-monocyte	LAMTOR4	0.354
RRAS	0	0.879221	0.404	0.05	0	CD16-monocyte	RRAS	0.354
ADGRE21	0	0.787328	0.429	0.075	0	CD16-monocyte	ADGRE2	0.354
HLA-DRB51	0	1.17431	0.521	0.168	0	CD16-monocyte	HLA-DRB5	0.353
INSIG1	0	0.743205	0.444	0.091	0	CD16-monocyte	INSIG1	0.353
CAP1	0	0.648393	0.85	0.498	0	CD16-monocyte	CAP1	0.352
PTGES3	0	0.8111	0.786	0.435	0	CD16-monocyte	PTGES3	0.351
IGSF61	0	0.713626	0.479	0.128	0	CD16-monocyte	IGSF6	0.351
RXRA1	0	0.698243	0.476	0.125	0	CD16-monocyte	RXRA	0.351
LRRFIP11	0	0.669589	0.837	0.488	0	CD16-monocyte	LRRFIP1	0.349
IFITM22	0	1.68013	0.988	0.64	0	CD16-monocyte	IFITM2	0.348
APOBEC3A1	0	1.03019	0.477	0.129	0	CD16-monocyte	APOBEC3A	0.348
PCGF5	0	0.598472	0.558	0.211	0	CD16-monocyte	PCGF5	0.347
PIK3AP1	0	0.724425	0.453	0.108	0	CD16-monocyte	PIK3AP1	0.345
GNB21	0	0.59986	0.643	0.298	0	CD16-monocyte	GNB2	0.345
ATP5F1B	0	0.594956	0.811	0.466	0	CD16-monocyte	ATP5F1B	0.345
H2AFZ	0	0.619773	0.819	0.474	0	CD16-monocyte	H2AFZ	0.345
SNX181	0	0.695022	0.446	0.102	0	CD16-monocyte	SNX18	0.344
GRK2	0	0.60789	0.618	0.274	0	CD16-monocyte	GRK2	0.344
RHOA1	0	0.755148	0.929	0.588	0	CD16-monocyte	RHOA	0.341
LMO21	0	0.836422	0.453	0.112	0	CD16-monocyte	LMO2	0.341
SLC25A5	0	0.681762	0.83	0.489	0	CD16-monocyte	SLC25A5	0.341
TMEM176B1	0	1.02096	0.447	0.107	0	CD16-monocyte	TMEM176B	0.34
RABGAP1L	0	0.626504	0.507	0.17	0	CD16-monocyte	RABGAP1L	0.337
LY6E1	0	1.02235	0.933	0.598	0	CD16-monocyte	LY6E	0.335
C15orf391	0	0.660122	0.435	0.1	0	CD16-monocyte	C15orf39	0.335
CTSZ1	0	0.662255	0.524	0.19	0	CD16-monocyte	CTSZ	0.334
MS4A4A	0	0.891625	0.359	0.026	0	CD16-monocyte	MS4A4A	0.333
CDH23	0	0.782303	0.355	0.024	0	CD16-monocyte	CDH23	0.331
SNX101	0	0.605841	0.479	0.149	0	CD16-monocyte	SNX10	0.33
RAB10	0	0.625174	0.472	0.144	0	CD16-monocyte	RAB10	0.328
RARA	0	0.660041	0.447	0.12	0	CD16-monocyte	RARA	0.327
NAP1L1	0	1.48372	0.98	0.653	0	CD16-monocyte	NAP1L1	0.327
PKN1	0	0.601503	0.561	0.235	0	CD16-monocyte	PKN1	0.326
CAPZB	0	0.61182	0.882	0.557	0	CD16-monocyte	CAPZB	0.325
MBD2	0	0.84136	0.541	0.217	0	CD16-monocyte	MBD2	0.324
PSME2	0	0.658326	0.859	0.535	0	CD16-monocyte	PSME2	0.324
ARRB1	0	0.643791	0.394	0.071	0	CD16-monocyte	ARRB1	0.323
HIGD2A	0	0.691661	0.872	0.552	0	CD16-monocyte	HIGD2A	0.32
ARPC1B	0	0.843407	0.931	0.613	0	CD16-monocyte	ARPC1B	0.318
SMCO41	0	0.589832	0.43	0.112	0	CD16-monocyte	SMCO4	0.318
PTP4A3	0	0.73619	0.342	0.025	0	CD16-monocyte	PTP4A3	0.317
LSP1	0	0.714251	0.914	0.601	0	CD16-monocyte	LSP1	0.313
C1QA	0	1.68143	0.323	0.011	0	CD16-monocyte	C1QA	0.312
CAMK1	0	0.734631	0.359	0.047	0	CD16-monocyte	CAMK1	0.312
BRI32	0	0.890524	0.577	0.265	0	CD16-monocyte	BRI3	0.312
CD832	0	0.712785	0.454	0.143	0	CD16-monocyte	CD83	0.311
BTK	0	0.635452	0.383	0.072	0	CD16-monocyte	BTK	0.311
NUDT16	0	0.620176	0.399	0.091	0	CD16-monocyte	NUDT16	0.308
UTRN	0	0.597809	0.514	0.206	0	CD16-monocyte	UTRN	0.308
PDLIM5	0	0.645306	0.386	0.079	0	CD16-monocyte	PDLIM5	0.307
TPM3	0	0.714532	0.921	0.618	0	CD16-monocyte	TPM3	0.303
RHOB	0	0.742476	0.382	0.079	0	CD16-monocyte	RHOB	0.303
FGD2	0	0.72906	0.369	0.068	0	CD16-monocyte	FGD2	0.301
KLF41	0	0.600312	0.425	0.125	0	CD16-monocyte	KLF4	0.3
FAM110A	0	0.68552	0.353	0.054	0	CD16-monocyte	FAM110A	0.299
PHF19	0	0.66974	0.359	0.062	0	CD16-monocyte	PHF19	0.297
ZNF703	0	0.737814	0.314	0.02	0	CD16-monocyte	ZNF703	0.294
ADGRE1	0	0.651558	0.322	0.031	0	CD16-monocyte	ADGRE1	0.291
TPPP3	0	0.835891	0.31	0.027	0	CD16-monocyte	TPPP3	0.283
NEAT12	0	0.867326	0.984	0.703	0	CD16-monocyte	NEAT1	0.281
HK3	0	0.600295	0.333	0.053	0	CD16-monocyte	HK3	0.28
CD741	0	0.771526	0.99	0.714	0	CD16-monocyte	CD74	0.276
PPM1N	0	0.717446	0.296	0.023	0	CD16-monocyte	PPM1N	0.273
TENT5A	0	0.586162	0.368	0.098	0	CD16-monocyte	TENT5A	0.27
CALM2	0	0.997112	0.948	0.679	0	CD16-monocyte	CALM2	0.269
IFIT3	0	0.594859	0.352	0.089	0	CD16-monocyte	IFIT3	0.263
SOX4	0	0.595066	0.337	0.075	0	CD16-monocyte	SOX4	0.262
PLAC82	7.71369e-281	0.654329	0.738	0.476	1.2193e-276	CD16-monocyte	PLAC8	0.262
ICAM4	0	0.652536	0.268	0.01	0	CD16-monocyte	ICAM4	0.258
LYPD2	0	1.83667	0.255	0.002	0	CD16-monocyte	LYPD2	0.253
HES4	0	0.848281	0.26	0.007	0	CD16-monocyte	HES4	0.253
CHST2	0	0.595033	0.311	0.058	0	CD16-monocyte	CHST2	0.253
NR4A1	0	0.645082	0.276	0.034	0	CD16-monocyte	NR4A1	0.242
TNF	0	0.655504	0.282	0.048	0	CD16-monocyte	TNF	0.234
YBX1	0	0.815834	0.839	0.607	0	CD16-monocyte	YBX1	0.232
EMP32	0	0.801811	0.978	0.769	0	CD16-monocyte	EMP3	0.209
SLC25A6	0	0.921148	0.979	0.772	0	CD16-monocyte	SLC25A6	0.207
ARPC31	0	1.02344	0.978	0.781	0	CD16-monocyte	ARPC3	0.197
OAZ12	0	1.06613	0.997	0.803	0	CD16-monocyte	OAZ1	0.194
ARPC21	0	0.81382	0.979	0.798	0	CD16-monocyte	ARPC2	0.181
CORO1A	0	0.592123	0.967	0.788	0	CD16-monocyte	CORO1A	0.179
CYBA2	0	0.590972	0.975	0.802	0	CD16-monocyte	CYBA	0.173
S100A42	0	1.19854	0.998	0.844	0	CD16-monocyte	S100A4	0.154
S100A62	0	1.1199	0.998	0.86	0	CD16-monocyte	S100A6	0.138
CFL11	0	0.701943	0.99	0.854	0	CD16-monocyte	CFL1	0.136
MYL61	0	0.779772	0.993	0.874	0	CD16-monocyte	MYL6	0.119
FTH12	0	1.52954	1	0.953	0	CD16-monocyte	FTH1	0.047
FTL2	0	1.8853	1	0.96	0	CD16-monocyte	FTL	0.04
ACTB	0	1.09492	1	0.973	0	CD16-monocyte	ACTB	0.027
RPS19	0	0.614639	0.999	0.972	0	CD16-monocyte	RPS19	0.027
TMSB4X1	0	0.716119	1	0.993	0	CD16-monocyte	TMSB4X	0.007
MALAT1	0	1.63038	0.981	0.992	0	MT-high	MALAT1	-0.011
MT-CO2	0	0.658929	0.965	0.997	0	MT-high	MT-CO2	-0.032
MT-CO1	1.00999e-265	0.625113	0.96	0.997	1.59649e-261	MT-high	MT-CO1	-0.037
MT-ND21	0	1.00007	0.924	0.993	0	MT-high	MT-ND2	-0.069
C1orf561	7.84355e-23	1.14334	0.199	0.322	1.23983e-18	MT-high	C1orf56	-0.123
RICTOR	3.32306e-72	1.00517	0.129	0.272	5.25277e-68	MT-high	RICTOR	-0.143
CD691	1.39852e-85	0.66126	0.131	0.288	2.21065e-81	MT-high	CD69	-0.157
JUN2	2.71198e-50	0.879712	0.197	0.354	4.28682e-46	MT-high	JUN	-0.157
TMC6	2.08304e-110	0.729536	0.106	0.27	3.29266e-106	MT-high	TMC6	-0.164
CLEC2D2	1.02679e-84	0.66487	0.147	0.316	1.62305e-80	MT-high	CLEC2D	-0.169
AKNA1	2.82473e-118	0.602989	0.104	0.273	4.46506e-114	MT-high	AKNA	-0.169
AC004687.1	2.70951e-95	0.79958	0.14	0.316	4.28292e-91	MT-high	AC004687.1	-0.176
SORL1	1.06882e-107	0.885498	0.127	0.304	1.68948e-103	MT-high	SORL1	-0.177
ANKRD44	1.06627e-120	0.614975	0.116	0.296	1.68545e-116	MT-high	ANKRD44	-0.18
SLC2A31	1.14595e-142	0.803515	0.098	0.28	1.81141e-138	MT-high	SLC2A3	-0.182
RGS22	8.95673e-169	0.60856	0.086	0.277	1.41579e-164	MT-high	RGS2	-0.191
MDM4	3.70848e-109	0.827025	0.146	0.339	5.86199e-105	MT-high	MDM4	-0.193
PSMA3-AS1	6.76237e-128	0.648119	0.127	0.321	1.06893e-123	MT-high	PSMA3-AS1	-0.194
GLUL2	1.39257e-181	0.645094	0.079	0.275	2.20123e-177	MT-high	GLUL	-0.196
SMCHD1	4.2366e-114	0.931318	0.147	0.345	6.69679e-110	MT-high	SMCHD1	-0.198
NCF12	2.07734e-171	0.650259	0.094	0.293	3.28366e-167	MT-high	NCF1	-0.199
ACAP1	3.36821e-104	0.742596	0.165	0.368	5.32413e-100	MT-high	ACAP1	-0.203
OGA	1.30462e-130	0.77807	0.142	0.351	2.06221e-126	MT-high	OGA	-0.209
NAMPT2	6.54861e-181	1.9484	0.1	0.31	1.03514e-176	MT-high	NAMPT	-0.21
XIST	3.51999e-75	0.825837	0.208	0.418	5.56405e-71	MT-high	XIST	-0.21
RSRP1	5.89528e-142	0.69677	0.143	0.363	9.31867e-138	MT-high	RSRP1	-0.22
NKTR	8.24103e-145	0.636805	0.144	0.368	1.30266e-140	MT-high	NKTR	-0.224
TNRC6B	4.79801e-150	0.703936	0.143	0.369	7.58422e-146	MT-high	TNRC6B	-0.226
ARHGAP45	5.12835e-174	0.693905	0.123	0.352	8.10638e-170	MT-high	ARHGAP45	-0.229
MTRNR2L121	6.52934e-180	0.835628	0.137	0.379	1.03209e-175	MT-high	MTRNR2L12	-0.242
LUC7L3	1.73757e-162	0.627888	0.152	0.397	2.74658e-158	MT-high	LUC7L3	-0.245
CDC42SE11	1.76721e-129	0.776996	0.186	0.432	2.79343e-125	MT-high	CDC42SE1	-0.246
DDX17	1.15168e-170	0.593139	0.152	0.403	1.82047e-166	MT-high	DDX17	-0.251
CXCR43	2.75097e-53	0.739507	0.311	0.565	4.34846e-49	MT-high	CXCR4	-0.254
MYO1F1	3.13153e-134	0.763205	0.192	0.449	4.95001e-130	MT-high	MYO1F	-0.257
TRAF3IP3	7.93045e-158	0.600708	0.174	0.433	1.25357e-153	MT-high	TRAF3IP3	-0.259
ZFP36L23	2.82515e-81	0.657216	0.272	0.535	4.46572e-77	MT-high	ZFP36L2	-0.263
FMNL1	8.2452e-201	0.682968	0.149	0.42	1.30332e-196	MT-high	FMNL1	-0.271
HNRNPH1	1.69327e-94	0.954828	0.256	0.535	2.67655e-90	MT-high	HNRNPH1	-0.279
CELF2	1.94571e-179	0.844165	0.178	0.46	3.07559e-175	MT-high	CELF2	-0.282
MT-ND5	1.103e-16	0.62245	0.605	0.888	1.74352e-12	MT-high	MT-ND5	-0.283
N4BP2L2	2.52098e-116	0.83935	0.239	0.528	3.98492e-112	MT-high	N4BP2L2	-0.289
IER2	2.5914e-180	0.652608	0.194	0.486	4.09623e-176	MT-high	IER2	-0.292
MCL12	1.63944e-260	0.589477	0.151	0.459	2.59147e-256	MT-high	MCL1	-0.308
CCNL1	3.54347e-198	0.745564	0.192	0.503	5.60116e-194	MT-high	CCNL1	-0.311
STK4	8.63225e-191	0.630109	0.2	0.512	1.3645e-186	MT-high	STK4	-0.312
IRF1	6.85976e-256	0.665473	0.195	0.539	1.08432e-251	MT-high	IRF1	-0.344
NEAT13	2.11422e-162	1.68984	0.382	0.736	3.34195e-158	MT-high	NEAT1	-0.354
GZMB1	0	3.15074	0.919	0.136	0	NK-GZMB-PRF1	GZMB	0.783
PRF11	0	3.01956	0.87	0.162	0	NK-GZMB-PRF1	PRF1	0.708
GNLY1	0	3.41518	0.984	0.281	0	NK-GZMB-PRF1	GNLY	0.703
KLRD11	0	2.33464	0.818	0.126	0	NK-GZMB-PRF1	KLRD1	0.692
FGFBP21	0	2.81255	0.81	0.124	0	NK-GZMB-PRF1	FGFBP2	0.686
CST72	0	2.47368	0.891	0.229	0	NK-GZMB-PRF1	CST7	0.662
KLRB11	0	2.31263	0.862	0.201	0	NK-GZMB-PRF1	KLRB1	0.661
SPON2	0	2.88727	0.733	0.073	0	NK-GZMB-PRF1	SPON2	0.66
KLRF1	0	2.4824	0.703	0.053	0	NK-GZMB-PRF1	KLRF1	0.65
CTSW1	0	2.4602	0.953	0.305	0	NK-GZMB-PRF1	CTSW	0.648
GZMA3	0	2.31775	0.874	0.233	0	NK-GZMB-PRF1	GZMA	0.641
NKG71	0	2.84445	0.998	0.372	0	NK-GZMB-PRF1	NKG7	0.626
TRDC	0	2.15573	0.626	0.048	0	NK-GZMB-PRF1	TRDC	0.578
HOPX1	0	2.19937	0.709	0.147	0	NK-GZMB-PRF1	HOPX	0.562
CD247	0	2.1881	0.835	0.28	0	NK-GZMB-PRF1	CD247	0.555
CCL52	0	1.808	0.894	0.351	0	NK-GZMB-PRF1	CCL5	0.543
CD7	0	2.20662	0.876	0.341	0	NK-GZMB-PRF1	CD7	0.535
FCGR3A	0	1.69996	0.676	0.155	0	NK-GZMB-PRF1	FCGR3A	0.521
CLIC3	0	2.24393	0.561	0.058	0	NK-GZMB-PRF1	CLIC3	0.503
GZMM2	0	1.61319	0.736	0.261	0	NK-GZMB-PRF1	GZMM	0.475
GZMH1	0	1.48601	0.639	0.168	0	NK-GZMB-PRF1	GZMH	0.471
CMC12	0	1.81398	0.627	0.168	0	NK-GZMB-PRF1	CMC1	0.459
CCL4	0	0.76975	0.655	0.204	0	NK-GZMB-PRF1	CCL4	0.451
IL2RB	0	1.73158	0.529	0.088	0	NK-GZMB-PRF1	IL2RB	0.441
MATK1	0	1.44231	0.528	0.12	0	NK-GZMB-PRF1	MATK	0.408
APMAP1	0	1.3983	0.521	0.15	0	NK-GZMB-PRF1	APMAP	0.371
CHST121	0	1.32657	0.522	0.156	0	NK-GZMB-PRF1	CHST12	0.366
ID22	0	1.36643	0.792	0.437	0	NK-GZMB-PRF1	ID2	0.355
TTC38	0	1.3771	0.395	0.046	0	NK-GZMB-PRF1	TTC38	0.349
ADGRG11	0	1.39332	0.393	0.045	0	NK-GZMB-PRF1	ADGRG1	0.348
C12orf751	0	1.05949	0.536	0.213	0	NK-GZMB-PRF1	C12orf75	0.323
RHOC	0	1.10616	0.488	0.186	0	NK-GZMB-PRF1	RHOC	0.302
AKR1C3	0	1.38184	0.321	0.021	0	NK-GZMB-PRF1	AKR1C3	0.3
S1PR5	0	1.20108	0.336	0.04	0	NK-GZMB-PRF1	S1PR5	0.296
PRSS231	0	1.30504	0.327	0.034	0	NK-GZMB-PRF1	PRSS23	0.293
CD63	0	1.01481	0.727	0.439	0	NK-GZMB-PRF1	CD63	0.288
APOBEC3G1	0	1.18883	0.491	0.204	0	NK-GZMB-PRF1	APOBEC3G	0.287
ZAP701	0	1.06648	0.463	0.178	0	NK-GZMB-PRF1	ZAP70	0.285
ITGB2	0	1.24691	0.869	0.586	0	NK-GZMB-PRF1	ITGB2	0.283
SAMD31	0	1.06765	0.403	0.12	0	NK-GZMB-PRF1	SAMD3	0.283
ARPC5L1	0	1.18425	0.534	0.258	0	NK-GZMB-PRF1	ARPC5L	0.276
PLAC8	0	1.0662	0.735	0.464	0	NK-GZMB-PRF1	PLAC8	0.271
KLRC1	0	1.47165	0.296	0.026	0	NK-GZMB-PRF1	KLRC1	0.27
NCR31	0	1.08235	0.328	0.067	0	NK-GZMB-PRF1	NCR3	0.261
LITAF1	0	1.10623	0.742	0.482	0	NK-GZMB-PRF1	LITAF	0.26
PYHIN11	0	1.02644	0.36	0.101	0	NK-GZMB-PRF1	PYHIN1	0.259
LAIR21	0	1.29048	0.317	0.059	0	NK-GZMB-PRF1	LAIR2	0.258
RUNX31	0	1.12565	0.493	0.237	0	NK-GZMB-PRF1	RUNX3	0.256
FCRL61	0	1.0562	0.31	0.055	0	NK-GZMB-PRF1	FCRL6	0.255
IFITM1	0	1.05337	0.554	0.301	0	NK-GZMB-PRF1	IFITM1	0.253
PRKCH1	0	1.01557	0.431	0.178	0	NK-GZMB-PRF1	PRKCH	0.253
DDIT41	0	1.16983	0.46	0.212	0	NK-GZMB-PRF1	DDIT4	0.248
SH2D1B	0	1.05113	0.26	0.013	0	NK-GZMB-PRF1	SH2D1B	0.247
TXK	0	1.03116	0.329	0.086	0	NK-GZMB-PRF1	TXK	0.243
EFHD2	0	1.10709	0.579	0.338	0	NK-GZMB-PRF1	EFHD2	0.241
DOK2	0	0.990187	0.564	0.324	0	NK-GZMB-PRF1	DOK2	0.24
C1orf21	0	0.939107	0.276	0.044	0	NK-GZMB-PRF1	C1orf21	0.232
ARL4C2	0	0.980311	0.566	0.348	0	NK-GZMB-PRF1	ARL4C	0.218
CD991	0	0.839853	0.726	0.511	0	NK-GZMB-PRF1	CD99	0.215
XCL2	0	1.01645	0.256	0.042	0	NK-GZMB-PRF1	XCL2	0.214
RARRES32	0	1.03524	0.684	0.471	0	NK-GZMB-PRF1	RARRES3	0.213
TPST2	0	0.784699	0.379	0.171	0	NK-GZMB-PRF1	TPST2	0.208
MYO1F	0	0.750481	0.623	0.416	0	NK-GZMB-PRF1	MYO1F	0.207
BIN2	0	0.942442	0.594	0.389	0	NK-GZMB-PRF1	BIN2	0.205
CEP78	0	0.921717	0.265	0.063	0	NK-GZMB-PRF1	CEP78	0.202
EVL	0	0.864638	0.694	0.492	0	NK-GZMB-PRF1	EVL	0.202
IL2RG1	0	0.89696	0.554	0.354	0	NK-GZMB-PRF1	IL2RG	0.2
ABI3	0	0.913538	0.337	0.137	0	NK-GZMB-PRF1	ABI3	0.2
GNG2	0	0.896131	0.417	0.219	0	NK-GZMB-PRF1	GNG2	0.198
IFITM2	0	1.10046	0.834	0.639	0	NK-GZMB-PRF1	IFITM2	0.195
PTPN4	0	0.827853	0.339	0.145	0	NK-GZMB-PRF1	PTPN4	0.194
FKBP111	0	0.860151	0.363	0.174	0	NK-GZMB-PRF1	FKBP11	0.189
HCST1	0	1.17487	0.883	0.696	0	NK-GZMB-PRF1	HCST	0.187
RAP1B	0	0.734395	0.758	0.575	0	NK-GZMB-PRF1	RAP1B	0.183
GNPTAB	0	0.931562	0.311	0.128	0	NK-GZMB-PRF1	GNPTAB	0.183
CX3CR1	0	0.905327	0.291	0.108	0	NK-GZMB-PRF1	CX3CR1	0.183
DSTN	0	0.896811	0.469	0.29	0	NK-GZMB-PRF1	DSTN	0.179
UBB1	0	1.24553	0.95	0.774	0	NK-GZMB-PRF1	UBB	0.176
SEPT7	0	0.877849	0.698	0.523	0	NK-GZMB-PRF1	SEPT7	0.175
ABHD17A1	0	1.04464	0.408	0.234	0	NK-GZMB-PRF1	ABHD17A	0.174
CALR1	0	0.982063	0.633	0.461	0	NK-GZMB-PRF1	CALR	0.172
TFDP2	0	0.801719	0.259	0.088	0	NK-GZMB-PRF1	TFDP2	0.171
SYTL3	0	0.781041	0.261	0.091	0	NK-GZMB-PRF1	SYTL3	0.17
STAT4	0	0.74104	0.304	0.136	0	NK-GZMB-PRF1	STAT4	0.168
TSEN541	0	0.734664	0.265	0.098	0	NK-GZMB-PRF1	TSEN54	0.167
SPN	0	0.842567	0.395	0.231	0	NK-GZMB-PRF1	SPN	0.164
CTSC	0	0.779752	0.498	0.334	0	NK-GZMB-PRF1	CTSC	0.164
PLA2G16	0	0.713328	0.252	0.09	0	NK-GZMB-PRF1	PLA2G16	0.162
DHRS7	0	0.823306	0.443	0.281	0	NK-GZMB-PRF1	DHRS7	0.162
TBC1D10C	0	0.746383	0.48	0.318	0	NK-GZMB-PRF1	TBC1D10C	0.162
HSH2D	0	0.752149	0.262	0.101	0	NK-GZMB-PRF1	HSH2D	0.161
SLC9A3R11	0	0.754122	0.395	0.238	0	NK-GZMB-PRF1	SLC9A3R1	0.157
CD300A	0	0.794048	0.3	0.144	0	NK-GZMB-PRF1	CD300A	0.156
SYNE11	0	0.719319	0.281	0.127	0	NK-GZMB-PRF1	SYNE1	0.154
HDDC2	0	0.7788	0.31	0.156	0	NK-GZMB-PRF1	HDDC2	0.154
PDIA3	0	0.836118	0.568	0.414	0	NK-GZMB-PRF1	PDIA3	0.154
SYNE22	0	0.673661	0.369	0.216	0	NK-GZMB-PRF1	SYNE2	0.153
PAXX1	0	0.716011	0.491	0.338	0	NK-GZMB-PRF1	PAXX	0.153
DBI	0	0.800387	0.652	0.5	0	NK-GZMB-PRF1	DBI	0.152
NDUFB2	0	0.788681	0.629	0.481	0	NK-GZMB-PRF1	NDUFB2	0.148
CLEC2B	0	0.769097	0.551	0.407	0	NK-GZMB-PRF1	CLEC2B	0.144
SKAP11	0	0.660636	0.324	0.18	0	NK-GZMB-PRF1	SKAP1	0.144
NDUFB7	0	0.71542	0.6	0.456	0	NK-GZMB-PRF1	NDUFB7	0.144
PIP4K2A	0	0.693157	0.369	0.226	0	NK-GZMB-PRF1	PIP4K2A	0.143
BSG	0	0.724499	0.454	0.313	0	NK-GZMB-PRF1	BSG	0.141
UBE2F	0	0.699479	0.312	0.171	0	NK-GZMB-PRF1	UBE2F	0.141
PPP1R18	0	0.759231	0.468	0.328	0	NK-GZMB-PRF1	PPP1R18	0.14
AC245297.3	0	0.661062	0.393	0.253	0	NK-GZMB-PRF1	AC245297.3	0.14
OSTF1	0	0.802023	0.464	0.325	0	NK-GZMB-PRF1	OSTF1	0.139
ALOX5AP	1.16264e-297	0.728855	0.406	0.267	1.83779e-293	NK-GZMB-PRF1	ALOX5AP	0.139
RAC2	0	0.950533	0.692	0.554	0	NK-GZMB-PRF1	RAC2	0.138
CALM11	0	0.834021	0.905	0.768	0	NK-GZMB-PRF1	CALM1	0.137
CCND3	0	0.724807	0.522	0.385	0	NK-GZMB-PRF1	CCND3	0.137
ANXA61	0	0.734481	0.445	0.309	0	NK-GZMB-PRF1	ANXA6	0.136
LY6E	0	0.632809	0.737	0.602	0	NK-GZMB-PRF1	LY6E	0.135
HMOX2	0	0.684897	0.295	0.161	0	NK-GZMB-PRF1	HMOX2	0.134
WIPF1	0	0.693035	0.515	0.382	0	NK-GZMB-PRF1	WIPF1	0.133
APOBEC3C	1.7267e-286	0.739884	0.332	0.2	2.72939e-282	NK-GZMB-PRF1	APOBEC3C	0.132
ITGAL	5.26971e-276	0.652799	0.335	0.206	8.32983e-272	NK-GZMB-PRF1	ITGAL	0.129
SUN2	5.37151e-285	0.698507	0.412	0.285	8.49074e-281	NK-GZMB-PRF1	SUN2	0.127
ACTN4	1.90775e-265	0.639051	0.341	0.217	3.01559e-261	NK-GZMB-PRF1	ACTN4	0.124
SCP2	0	0.698452	0.419	0.296	0	NK-GZMB-PRF1	SCP2	0.123
HMGN3	0	0.671202	0.476	0.355	0	NK-GZMB-PRF1	HMGN3	0.121
TMED9	1.68166e-270	0.640399	0.373	0.254	2.6582e-266	NK-GZMB-PRF1	TMED9	0.119
CD164	1.33318e-299	0.685744	0.452	0.334	2.10736e-295	NK-GZMB-PRF1	CD164	0.118
PPP2R5C2	0	0.630066	0.581	0.464	0	NK-GZMB-PRF1	PPP2R5C	0.117
CLIC1	0	0.596465	0.757	0.641	0	NK-GZMB-PRF1	CLIC1	0.116
SAR1A	1.01193e-248	0.687087	0.345	0.229	1.59956e-244	NK-GZMB-PRF1	SAR1A	0.116
XBP1	1.11425e-247	0.667271	0.405	0.291	1.76129e-243	NK-GZMB-PRF1	XBP1	0.114
FAM49B	0	0.655839	0.506	0.393	0	NK-GZMB-PRF1	FAM49B	0.113
PCSK7	2.47754e-270	0.670381	0.474	0.361	3.91625e-266	NK-GZMB-PRF1	PCSK7	0.113
AKNA	4.17519e-228	0.590957	0.366	0.253	6.59972e-224	NK-GZMB-PRF1	AKNA	0.113
GPR651	3.81504e-224	0.585619	0.297	0.184	6.03044e-220	NK-GZMB-PRF1	GPR65	0.113
C1orf56	1.92428e-217	0.682717	0.416	0.305	3.04171e-213	NK-GZMB-PRF1	C1orf56	0.111
RNF213	3.35384e-289	0.626829	0.559	0.45	5.30142e-285	NK-GZMB-PRF1	RNF213	0.109
ARPC2	0	0.741113	0.906	0.797	0	NK-GZMB-PRF1	ARPC2	0.109
CDK2AP2	5.91402e-214	0.606266	0.272	0.164	9.34828e-210	NK-GZMB-PRF1	CDK2AP2	0.108
MYL12A	0	0.768591	0.924	0.817	0	NK-GZMB-PRF1	MYL12A	0.107
MANF	1.37198e-207	0.602748	0.261	0.157	2.16868e-203	NK-GZMB-PRF1	MANF	0.104
HSPA5	5.32108e-258	0.667722	0.483	0.381	8.41103e-254	NK-GZMB-PRF1	HSPA5	0.102
JAK1	4.18017e-252	0.70673	0.446	0.345	6.60759e-248	NK-GZMB-PRF1	JAK1	0.101
SDF2L1	5.05245e-197	0.637349	0.278	0.177	7.98641e-193	NK-GZMB-PRF1	SDF2L1	0.101
PPP1CA	0	0.670441	0.593	0.495	0	NK-GZMB-PRF1	PPP1CA	0.098
DNAJB6	9.93499e-237	0.585629	0.458	0.363	1.57042e-232	NK-GZMB-PRF1	DNAJB6	0.095
PPIB	0	0.637006	0.633	0.538	0	NK-GZMB-PRF1	PPIB	0.095
CYCS	7.28478e-216	0.587807	0.421	0.328	1.15151e-211	NK-GZMB-PRF1	CYCS	0.093
CDC42SE1	2.02034e-230	0.653402	0.5	0.41	3.19355e-226	NK-GZMB-PRF1	CDC42SE1	0.09
PFN11	0	1.06389	0.959	0.876	0	NK-GZMB-PRF1	PFN1	0.083
CIRBP	0	0.628124	0.814	0.732	0	NK-GZMB-PRF1	CIRBP	0.082
CD53	1.80851e-266	0.600883	0.586	0.504	2.85871e-262	NK-GZMB-PRF1	CD53	0.082
UCP2	8.40743e-213	0.649735	0.523	0.444	1.32896e-208	NK-GZMB-PRF1	UCP2	0.079
HLA-F	2.86008e-224	0.591348	0.527	0.451	4.52093e-220	NK-GZMB-PRF1	HLA-F	0.076
HLA-E	0	0.700089	0.966	0.89	0	NK-GZMB-PRF1	HLA-E	0.076
EIF3G	0	0.749485	0.669	0.597	0	NK-GZMB-PRF1	EIF3G	0.072
CFL1	0	0.71472	0.925	0.854	0	NK-GZMB-PRF1	CFL1	0.071
RBM39	0	0.603692	0.679	0.61	0	NK-GZMB-PRF1	RBM39	0.069
HLA-C1	0	0.849517	0.997	0.957	0	NK-GZMB-PRF1	HLA-C	0.04
HLA-A1	0	0.924654	0.997	0.96	0	NK-GZMB-PRF1	HLA-A	0.037
HLA-B	0	0.895229	0.999	0.98	0	NK-GZMB-PRF1	HLA-B	0.019
B2M1	0	0.780608	1	0.997	0	NK-GZMB-PRF1	B2M	0.003
CMC13	0	2.54701	0.893	0.199	0	NK-XCL1-2	CMC1	0.694
XCL1	0	2.40215	0.7	0.011	0	NK-XCL1-2	XCL1	0.689
KLRD12	0	1.93549	0.858	0.178	0	NK-XCL1-2	KLRD1	0.68
XCL21	0	2.32823	0.73	0.052	0	NK-XCL1-2	XCL2	0.678
KLRF11	0	2.03028	0.77	0.101	0	NK-XCL1-2	KLRF1	0.669
KLRC11	0	2.46196	0.704	0.041	0	NK-XCL1-2	KLRC1	0.663
IL2RB1	0	2.11068	0.765	0.118	0	NK-XCL1-2	IL2RB	0.647
GNLY2	0	3.00936	0.979	0.334	0	NK-XCL1-2	GNLY	0.645
TRDC1	0	1.86737	0.721	0.091	0	NK-XCL1-2	TRDC	0.63
CTSW2	0	2.18949	0.978	0.353	0	NK-XCL1-2	CTSW	0.625
HOPX2	0	1.73387	0.749	0.189	0	NK-XCL1-2	HOPX	0.56
NKG72	0	1.26181	0.979	0.419	0	NK-XCL1-2	NKG7	0.56
GZMK2	0	1.72023	0.676	0.12	0	NK-XCL1-2	GZMK	0.556
KLRB12	0	1.43027	0.79	0.251	0	NK-XCL1-2	KLRB1	0.539
CD71	0	1.98752	0.904	0.381	0	NK-XCL1-2	CD7	0.523
MATK2	0	1.44778	0.662	0.149	0	NK-XCL1-2	MATK	0.513
PRF12	2.81453e-298	0.73692	0.672	0.218	4.44893e-294	NK-XCL1-2	PRF1	0.454
ID23	0	1.52923	0.894	0.463	0	NK-XCL1-2	ID2	0.431
GZMA4	1.54988e-226	0.999574	0.709	0.284	2.4499e-222	NK-XCL1-2	GZMA	0.425
CD631	1.36409e-301	1.1261	0.87	0.458	2.15622e-297	NK-XCL1-2	CD63	0.412
TNFRSF18	0	1.35534	0.421	0.041	0	NK-XCL1-2	TNFRSF18	0.38
SELL	1.06941e-297	1.59332	0.755	0.386	1.69041e-293	NK-XCL1-2	SELL	0.369
IFITM11	2.04831e-218	1.02823	0.68	0.318	3.23777e-214	NK-XCL1-2	IFITM1	0.362
RUNX32	8.09796e-226	1.19779	0.597	0.255	1.28004e-221	NK-XCL1-2	RUNX3	0.342
CHST122	3.64539e-208	0.84014	0.508	0.184	5.76227e-204	NK-XCL1-2	CHST12	0.324
RAMP1	0	1.15686	0.35	0.027	0	NK-XCL1-2	RAMP1	0.323
CD24	1.25659e-176	1.11041	0.677	0.364	1.98629e-172	NK-XCL1-2	CD2	0.313
TXK1	2.38006e-283	0.924826	0.404	0.103	3.76216e-279	NK-XCL1-2	TXK	0.301
SAMD32	2.13118e-209	0.819983	0.439	0.141	3.36876e-205	NK-XCL1-2	SAMD3	0.298
PLAC81	1.44594e-164	0.901419	0.774	0.484	2.2856e-160	NK-XCL1-2	PLAC8	0.29
NCAM1	0	0.988507	0.295	0.014	0	NK-XCL1-2	NCAM1	0.281
DDIT42	6.17187e-139	0.827808	0.505	0.23	9.75587e-135	NK-XCL1-2	DDIT4	0.275
CD300A1	2.51268e-183	0.901381	0.426	0.154	3.97179e-179	NK-XCL1-2	CD300A	0.272
IFITM21	9.91608e-238	1.11048	0.92	0.652	1.56743e-233	NK-XCL1-2	IFITM2	0.268
TPST21	2.72626e-143	0.664558	0.447	0.185	4.3094e-139	NK-XCL1-2	TPST2	0.262
ARPC5L2	9.34954e-125	0.749247	0.541	0.279	1.47788e-120	NK-XCL1-2	ARPC5L	0.262
HSH2D1	1.14254e-203	0.822017	0.369	0.111	1.80602e-199	NK-XCL1-2	HSH2D	0.258
SPTSSB	0	1.02323	0.26	0.002	0	NK-XCL1-2	SPTSSB	0.258
AREG	0	1.24681	0.312	0.056	0	NK-XCL1-2	AREG	0.256
ARL4C3	1.23135e-95	0.700356	0.617	0.364	1.94639e-91	NK-XCL1-2	ARL4C	0.253
TCF73	1.7348e-110	0.682287	0.495	0.245	2.74219e-106	NK-XCL1-2	TCF7	0.25
IL18RAP	0	0.839489	0.27	0.022	0	NK-XCL1-2	IL18RAP	0.248
SH2D1B1	0	0.787186	0.278	0.032	0	NK-XCL1-2	SH2D1B	0.246
PTGDR	0	0.751533	0.291	0.049	0	NK-XCL1-2	PTGDR	0.242
MAP3K8	1.49822e-103	0.782202	0.451	0.22	2.36823e-99	NK-XCL1-2	MAP3K8	0.231
ITGAX	5.89968e-142	0.721076	0.357	0.131	9.32562e-138	NK-XCL1-2	ITGAX	0.226
STK17A	1.2885e-104	0.864526	0.459	0.236	2.03673e-100	NK-XCL1-2	STK17A	0.223
CXXC5	2.22594e-139	0.695959	0.334	0.116	3.51854e-135	NK-XCL1-2	CXXC5	0.218
SEPT71	1.95428e-105	0.641166	0.747	0.535	3.08913e-101	NK-XCL1-2	SEPT7	0.212
CLDND11	1.77413e-101	0.792152	0.404	0.195	2.80436e-97	NK-XCL1-2	CLDND1	0.209
GSN	2.08904e-162	0.690935	0.298	0.089	3.30214e-158	NK-XCL1-2	GSN	0.209
TRGC1	3.49561e-202	0.649124	0.266	0.06	5.52551e-198	NK-XCL1-2	TRGC1	0.206
GATA31	1.32519e-125	0.699355	0.322	0.116	2.09472e-121	NK-XCL1-2	GATA3	0.206
HCST2	9.58384e-126	0.701179	0.907	0.71	1.51492e-121	NK-XCL1-2	HCST	0.197
NUCB21	2.49781e-82	0.599173	0.39	0.194	3.94828e-78	NK-XCL1-2	NUCB2	0.196
DUSP22	1.64613e-79	0.695498	0.384	0.188	2.60204e-75	NK-XCL1-2	DUSP2	0.196
B4GALT1	2.58363e-76	0.687245	0.399	0.213	4.08395e-72	NK-XCL1-2	B4GALT1	0.186
JAK11	3.13161e-78	0.762268	0.537	0.352	4.95014e-74	NK-XCL1-2	JAK1	0.185
BHLHE40	8.45425e-101	0.670693	0.309	0.124	1.33636e-96	NK-XCL1-2	BHLHE40	0.185
EIF3G1	3.93011e-115	0.740783	0.782	0.601	6.21232e-111	NK-XCL1-2	EIF3G	0.181
NHLRC3	3.59266e-88	0.591462	0.311	0.134	5.67892e-84	NK-XCL1-2	NHLRC3	0.177
RRBP1	1.92525e-74	0.610128	0.284	0.128	3.04325e-70	NK-XCL1-2	RRBP1	0.156
GCHFR	6.11884e-67	0.597731	0.297	0.143	9.67205e-63	NK-XCL1-2	GCHFR	0.154
TXNIP	6.5695e-105	0.687504	0.933	0.812	1.03844e-100	NK-XCL1-2	TXNIP	0.121
H3F3B	6.22305e-207	0.699975	0.991	0.941	9.83677e-203	NK-XCL1-2	H3F3B	0.05
JCHAIN1	0	4.03733	0.937	0.032	0	pDC-LILRA4	JCHAIN	0.905
SERPINF1	0	3.25092	0.909	0.011	0	pDC-LILRA4	SERPINF1	0.898
ITM2C	0	3.77106	0.954	0.062	0	pDC-LILRA4	ITM2C	0.892
LILRA4	0	3.45204	0.872	0.007	0	pDC-LILRA4	LILRA4	0.865
TCF41	0	2.92258	0.896	0.054	0	pDC-LILRA4	TCF4	0.842
PLD41	0	3.10109	0.865	0.029	0	pDC-LILRA4	PLD4	0.836
IGKC1	0	1.76985	0.958	0.131	0	pDC-LILRA4	IGKC	0.827
IRF81	0	3.11146	0.931	0.12	0	pDC-LILRA4	IRF8	0.811
DERL3	0	2.4763	0.806	0.007	0	pDC-LILRA4	DERL3	0.799
MZB1	0	2.54652	0.799	0.019	0	pDC-LILRA4	MZB1	0.78
BCL11A1	0	2.40414	0.841	0.068	0	pDC-LILRA4	BCL11A	0.773
UGCG	0	2.44008	0.822	0.058	0	pDC-LILRA4	UGCG	0.764
IGHM1	0	0.844741	0.841	0.08	0	pDC-LILRA4	IGHM	0.761
TPM2	0	2.60598	0.754	0.008	0	pDC-LILRA4	TPM2	0.746
IRF7	0	3.19052	0.92	0.177	0	pDC-LILRA4	IRF7	0.743
SPIB1	0	2.18338	0.76	0.028	0	pDC-LILRA4	SPIB	0.732
GZMB2	0	3.40865	0.928	0.2	0	pDC-LILRA4	GZMB	0.728
CYB561A31	0	2.121	0.826	0.111	0	pDC-LILRA4	CYB561A3	0.715
IL3RA	0	2.13301	0.726	0.015	0	pDC-LILRA4	IL3RA	0.711
CCDC50	0	2.31676	0.775	0.076	0	pDC-LILRA4	CCDC50	0.699
PPP1R14B	0	2.5015	0.819	0.127	0	pDC-LILRA4	PPP1R14B	0.692
APP	0	2.03729	0.779	0.092	0	pDC-LILRA4	APP	0.687
SMPD3	0	2.00202	0.688	0.005	0	pDC-LILRA4	SMPD3	0.683
TSPAN13	0	1.90981	0.674	0.016	0	pDC-LILRA4	TSPAN13	0.658
PTCRA	0	1.47271	0.671	0.015	0	pDC-LILRA4	PTCRA	0.656
C12orf752	0	2.03122	0.888	0.237	0	pDC-LILRA4	C12orf75	0.651
ALOX5AP1	0	2.82194	0.924	0.274	0	pDC-LILRA4	ALOX5AP	0.65
RNASE62	0	2.05041	0.771	0.125	0	pDC-LILRA4	RNASE6	0.646
SELENOS	0	1.90578	0.822	0.185	0	pDC-LILRA4	SELENOS	0.637
STMN1	0	1.64142	0.711	0.083	0	pDC-LILRA4	STMN1	0.628
LILRB4	0	1.66116	0.669	0.063	0	pDC-LILRA4	LILRB4	0.606
LGMN	0	1.56226	0.621	0.015	0	pDC-LILRA4	LGMN	0.606
CD683	6.07271e-281	1.21977	0.82	0.234	9.59913e-277	pDC-LILRA4	CD68	0.586
HERPUD11	0	2.44451	0.935	0.351	0	pDC-LILRA4	HERPUD1	0.584
GRN3	2.67371e-303	1.5922	0.888	0.304	4.22633e-299	pDC-LILRA4	GRN	0.584
DNASE1L3	0	1.66313	0.584	0.002	0	pDC-LILRA4	DNASE1L3	0.582
TGFBI2	0	1.52368	0.739	0.157	0	pDC-LILRA4	TGFBI	0.582
LINC00996	0	1.92816	0.586	0.007	0	pDC-LILRA4	LINC00996	0.579
HLA-DMA3	2.5038e-289	1.33662	0.857	0.278	3.95776e-285	pDC-LILRA4	HLA-DMA	0.579
OFD1	0	1.57503	0.742	0.167	0	pDC-LILRA4	OFD1	0.575
CST34	6.50504e-174	0.996551	0.913	0.342	1.02825e-169	pDC-LILRA4	CST3	0.571
CLEC4C	0	1.62524	0.57	0.001	0	pDC-LILRA4	CLEC4C	0.569
SPINT21	0	1.25001	0.73	0.165	0	pDC-LILRA4	SPINT2	0.565
MAP1A	0	1.40842	0.566	0.005	0	pDC-LILRA4	MAP1A	0.561
GAPT1	0	1.46169	0.624	0.064	0	pDC-LILRA4	GAPT	0.56
CLIC31	0	1.7604	0.653	0.098	0	pDC-LILRA4	CLIC3	0.555
GSN2	0	1.2984	0.639	0.087	0	pDC-LILRA4	GSN	0.552
PLP2	0	1.77589	0.89	0.348	0	pDC-LILRA4	PLP2	0.542
MYBL2	0	1.67926	0.535	0.004	0	pDC-LILRA4	MYBL2	0.531
HIGD1A	0	1.42576	0.64	0.109	0	pDC-LILRA4	HIGD1A	0.531
CD41	3.62439e-289	1.29027	0.716	0.193	5.72907e-285	pDC-LILRA4	CD4	0.523
HLA-DQB12	3.47155e-208	0.930565	0.77	0.248	5.48748e-204	pDC-LILRA4	HLA-DQB1	0.522
MPEG12	2.27864e-225	1.07999	0.74	0.221	3.60184e-221	pDC-LILRA4	MPEG1	0.519
NPC23	0	2.2235	0.942	0.426	0	pDC-LILRA4	NPC2	0.516
LAMP5	0	1.49828	0.518	0.004	0	pDC-LILRA4	LAMP5	0.514
AC119428.2	0	1.30557	0.521	0.007	0	pDC-LILRA4	AC119428.2	0.514
HLA-DMB3	2.12465e-233	1.06185	0.718	0.21	3.35843e-229	pDC-LILRA4	HLA-DMB	0.508
C12orf45	0	1.21221	0.572	0.067	0	pDC-LILRA4	C12orf45	0.505
MAPKAPK2	0	1.32978	0.662	0.159	0	pDC-LILRA4	MAPKAPK2	0.503
CAPG2	1.68634e-249	1.20524	0.719	0.216	2.66559e-245	pDC-LILRA4	CAPG	0.503
PHB	3.13555e-275	1.20369	0.694	0.193	4.95637e-271	pDC-LILRA4	PHB	0.501
CLN8	0	1.27798	0.559	0.059	0	pDC-LILRA4	CLN8	0.5
FAM129C1	0	1.31072	0.518	0.02	0	pDC-LILRA4	FAM129C	0.498
PLA2G161	0	1.1323	0.598	0.101	0	pDC-LILRA4	PLA2G16	0.497
HSP90B1	4.73398e-275	1.61191	0.899	0.402	7.48301e-271	pDC-LILRA4	HSP90B1	0.497
CTSB2	3.23866e-196	1.07382	0.772	0.278	5.11936e-192	pDC-LILRA4	CTSB	0.494
MEF2C3	1.78442e-254	0.993035	0.664	0.17	2.82063e-250	pDC-LILRA4	MEF2C	0.494
IDH3A	0	1.17901	0.552	0.059	0	pDC-LILRA4	IDH3A	0.493
TRAF4	0	1.54503	0.525	0.033	0	pDC-LILRA4	TRAF4	0.492
TXN	0	2.26547	0.9	0.41	0	pDC-LILRA4	TXN	0.49
PHACTR11	0	1.01756	0.583	0.094	0	pDC-LILRA4	PHACTR1	0.489
SLC15A4	0	1.3488	0.56	0.072	0	pDC-LILRA4	SLC15A4	0.488
FKBP2	5.44842e-244	1.16381	0.699	0.211	8.61232e-240	pDC-LILRA4	FKBP2	0.488
CNPY33	6.11958e-204	1.11892	0.815	0.328	9.67322e-200	pDC-LILRA4	CNPY3	0.487
CAT1	6.58565e-259	1.11942	0.666	0.181	1.04099e-254	pDC-LILRA4	CAT	0.485
HLA-DRA4	2.69504e-252	1.43863	0.969	0.485	4.26004e-248	pDC-LILRA4	HLA-DRA	0.484
CCDC88A2	4.52284e-290	1.40184	0.636	0.153	7.14925e-286	pDC-LILRA4	CCDC88A	0.483
RRBP11	0	1.19724	0.607	0.126	0	pDC-LILRA4	RRBP1	0.481
JAML3	4.80352e-211	1.07471	0.699	0.219	7.59293e-207	pDC-LILRA4	JAML	0.48
PTPRE2	2.07793e-187	0.97348	0.733	0.253	3.28458e-183	pDC-LILRA4	PTPRE	0.48
SOX41	0	1.50446	0.559	0.083	0	pDC-LILRA4	SOX4	0.476
BLNK	0	1.13658	0.493	0.017	0	pDC-LILRA4	BLNK	0.476
FCGRT4	1.54252e-147	0.823243	0.764	0.289	2.43826e-143	pDC-LILRA4	FCGRT	0.475
ST6GALNAC4	0	1.09911	0.503	0.031	0	pDC-LILRA4	ST6GALNAC4	0.472
UBE2J1	6.11661e-219	1.06503	0.678	0.207	9.66853e-215	pDC-LILRA4	UBE2J1	0.471
SNRNP25	0	1.04748	0.545	0.074	0	pDC-LILRA4	SNRNP25	0.471
TMEM109	1.97456e-285	0.962101	0.605	0.134	3.12119e-281	pDC-LILRA4	TMEM109	0.471
PLAC83	0	2.21181	0.947	0.484	0	pDC-LILRA4	PLAC8	0.463
A1BG	3.92649e-286	1.07867	0.597	0.134	6.20661e-282	pDC-LILRA4	A1BG	0.463
OSTC	1.33361e-200	1.17239	0.746	0.285	2.10804e-196	pDC-LILRA4	OSTC	0.461
TNFRSF21	0	1.12748	0.462	0.006	0	pDC-LILRA4	TNFRSF21	0.456
HLA-DRB14	5.49888e-197	1.18374	0.945	0.489	8.69209e-193	pDC-LILRA4	HLA-DRB1	0.456
ATG101	0	0.940961	0.535	0.08	0	pDC-LILRA4	ATG101	0.455
PPM1K1	7.03456e-236	0.937479	0.607	0.152	1.11195e-231	pDC-LILRA4	PPM1K	0.455
SSR3	1.79235e-190	1.09215	0.715	0.261	2.83317e-186	pDC-LILRA4	SSR3	0.454
CXCR3	0	1.05969	0.517	0.065	0	pDC-LILRA4	CXCR3	0.452
HLA-DPA14	6.14926e-255	1.47853	0.947	0.496	9.72013e-251	pDC-LILRA4	HLA-DPA1	0.451
FAM213A	0	1.11339	0.465	0.016	0	pDC-LILRA4	FAM213A	0.449
SFT2D2	2.32194e-247	1.022	0.6	0.151	3.67029e-243	pDC-LILRA4	SFT2D2	0.449
CYTH4	1.10147e-190	0.927352	0.653	0.205	1.7411e-186	pDC-LILRA4	CYTH4	0.448
DCK	3.69759e-240	1.02685	0.6	0.154	5.84478e-236	pDC-LILRA4	DCK	0.446
CTSC2	2.66176e-157	1.04832	0.789	0.345	4.20745e-153	pDC-LILRA4	CTSC	0.444
CDK2AP21	2.08412e-226	1.12003	0.614	0.17	3.29437e-222	pDC-LILRA4	CDK2AP2	0.444
NUCB22	4.44432e-197	1.03492	0.636	0.194	7.02514e-193	pDC-LILRA4	NUCB2	0.442
RNASET21	3.50239e-212	1.371	0.867	0.426	5.53622e-208	pDC-LILRA4	RNASET2	0.441
SCT	0	1.42341	0.438	0	0	pDC-LILRA4	SCT	0.438
CXXC52	3.36337e-280	1.07115	0.551	0.115	5.31648e-276	pDC-LILRA4	CXXC5	0.436
PAXX2	2.31409e-150	1.00848	0.785	0.349	3.65789e-146	pDC-LILRA4	PAXX	0.436
RPS6KA4	0	1.13377	0.507	0.077	0	pDC-LILRA4	RPS6KA4	0.43
TMED10	1.71029e-160	0.980917	0.729	0.299	2.70345e-156	pDC-LILRA4	TMED10	0.43
SMIM5	0	0.986449	0.434	0.006	0	pDC-LILRA4	SMIM5	0.428
TRAM1	2.32181e-145	0.913228	0.742	0.316	3.67009e-141	pDC-LILRA4	TRAM1	0.426
IRF2BP22	6.06936e-126	0.729467	0.725	0.299	9.59383e-122	pDC-LILRA4	IRF2BP2	0.426
PLEK3	1.67393e-113	0.696248	0.764	0.338	2.64598e-109	pDC-LILRA4	PLEK	0.426
TM9SF2	6.298e-198	0.927778	0.597	0.173	9.95524e-194	pDC-LILRA4	TM9SF2	0.424
MGST21	0	0.950623	0.504	0.084	0	pDC-LILRA4	MGST2	0.42
SIVA1	3.27746e-143	0.996833	0.74	0.323	5.18068e-139	pDC-LILRA4	SIVA1	0.417
VEGFB	0	1.0554	0.468	0.054	0	pDC-LILRA4	VEGFB	0.414
GNG71	0	0.929848	0.444	0.031	0	pDC-LILRA4	GNG7	0.413
SFT2D1	1.90338e-161	0.841745	0.617	0.204	3.00867e-157	pDC-LILRA4	SFT2D1	0.413
SNRPN	5.48136e-133	0.743782	0.645	0.234	8.66438e-129	pDC-LILRA4	SNRPN	0.411
ZFAT	0	1.01319	0.421	0.01	0	pDC-LILRA4	ZFAT	0.411
AP3S1	1.15522e-138	0.725053	0.649	0.239	1.82606e-134	pDC-LILRA4	AP3S1	0.41
TIMM13	6.25913e-144	0.775807	0.632	0.225	9.8938e-140	pDC-LILRA4	TIMM13	0.407
MS4A6A3	3.6989e-133	0.924569	0.625	0.22	5.84685e-129	pDC-LILRA4	MS4A6A	0.405
ATP6V0B4	2.43337e-104	0.676151	0.846	0.441	3.84642e-100	pDC-LILRA4	ATP6V0B	0.405
COMT	3.24108e-163	0.790155	0.59	0.186	5.12318e-159	pDC-LILRA4	COMT	0.404
FCER1G3	6.1699e-89	0.731301	0.83	0.426	9.75276e-85	pDC-LILRA4	FCER1G	0.404
SEC61B	0	2.29856	0.972	0.569	0	pDC-LILRA4	SEC61B	0.403
CD1641	2.95217e-138	0.988448	0.743	0.341	4.66649e-134	pDC-LILRA4	CD164	0.402
ERCC1	3.10667e-204	0.847395	0.542	0.141	4.91071e-200	pDC-LILRA4	ERCC1	0.401
MIF4GD	1.06152e-251	0.961362	0.507	0.108	1.67795e-247	pDC-LILRA4	MIF4GD	0.399
CHD9	3.41007e-180	0.929623	0.558	0.159	5.3903e-176	pDC-LILRA4	CHD9	0.399
HLA-DPB14	3.19232e-214	1.25751	0.941	0.542	5.0461e-210	pDC-LILRA4	HLA-DPB1	0.399
TMED2	1.11912e-117	0.822786	0.732	0.334	1.769e-113	pDC-LILRA4	TMED2	0.398
PDIA4	8.93405e-221	0.982126	0.522	0.127	1.41221e-216	pDC-LILRA4	PDIA4	0.395
HLA-DQA12	3.45571e-180	0.922686	0.541	0.146	5.46244e-176	pDC-LILRA4	HLA-DQA1	0.395
TMED91	6.59263e-136	0.893023	0.656	0.262	1.0421e-131	pDC-LILRA4	TMED9	0.394
TUBA1B2	1.24406e-133	1.0177	0.806	0.415	1.96648e-129	pDC-LILRA4	TUBA1B	0.391
SPCS1	2.00178e-290	1.76751	0.914	0.523	3.16421e-286	pDC-LILRA4	SPCS1	0.391
NHP2	2.32796e-127	0.806599	0.647	0.257	3.6798e-123	pDC-LILRA4	NHP2	0.39
STX71	3.17182e-193	0.818666	0.525	0.136	5.01369e-189	pDC-LILRA4	STX7	0.389
TAGLN2	5.70722e-231	1.44146	0.913	0.526	9.0214e-227	pDC-LILRA4	TAGLN2	0.387
DNAJC4	7.22002e-160	0.765143	0.552	0.167	1.14127e-155	pDC-LILRA4	DNAJC4	0.385
DHRS71	4.36701e-111	0.732938	0.677	0.293	6.90293e-107	pDC-LILRA4	DHRS7	0.384
CD2AP	0	1.02335	0.454	0.07	0	pDC-LILRA4	CD2AP	0.384
RHEX	0	0.946098	0.385	0.002	0	pDC-LILRA4	RHEX	0.383
MLF2	1.5745e-118	0.712659	0.618	0.235	2.48881e-114	pDC-LILRA4	MLF2	0.383
SEC11C	3.82951e-117	0.746866	0.638	0.255	6.05331e-113	pDC-LILRA4	SEC11C	0.383
GLIPR12	1.08754e-105	0.740026	0.652	0.269	1.71907e-101	pDC-LILRA4	GLIPR1	0.383
LAP32	7.18447e-114	0.63309	0.618	0.236	1.13565e-109	pDC-LILRA4	LAP3	0.382
RNF5	7.88362e-209	0.787243	0.496	0.115	1.24616e-204	pDC-LILRA4	RNF5	0.381
B4GALT11	2.89505e-134	0.938679	0.593	0.213	4.57621e-130	pDC-LILRA4	B4GALT1	0.38
PEBP1	1.56093e-90	0.692317	0.744	0.366	2.46737e-86	pDC-LILRA4	PEBP1	0.378
ZDHHC4	1.24896e-271	0.802851	0.459	0.084	1.97423e-267	pDC-LILRA4	ZDHHC4	0.375
RUNX2	0	0.907865	0.412	0.038	0	pDC-LILRA4	RUNX2	0.374
GPM6B	0	0.89846	0.396	0.022	0	pDC-LILRA4	GPM6B	0.374
IRF4	0	1.22778	0.395	0.022	0	pDC-LILRA4	IRF4	0.373
PARK7	4.67093e-214	1.29315	0.897	0.525	7.38334e-210	pDC-LILRA4	PARK7	0.372
CBX6	5.3975e-119	0.876529	0.605	0.233	8.53182e-115	pDC-LILRA4	CBX6	0.372
SELENOH	7.2542e-102	0.765251	0.798	0.427	1.14667e-97	pDC-LILRA4	SELENOH	0.371
PARP10	7.19667e-219	0.856294	0.476	0.105	1.13758e-214	pDC-LILRA4	PARP10	0.371
VAMP81	2.61503e-220	1.34881	0.904	0.534	4.13358e-216	pDC-LILRA4	VAMP8	0.37
ADA1	1.06686e-215	0.84267	0.473	0.104	1.68638e-211	pDC-LILRA4	ADA	0.369
FABP51	7.56129e-203	0.703712	0.478	0.109	1.19521e-198	pDC-LILRA4	FABP5	0.369
RPN2	7.69241e-104	0.733772	0.649	0.281	1.21594e-99	pDC-LILRA4	RPN2	0.368
ERGIC3	5.01001e-97	0.65954	0.66	0.293	7.91933e-93	pDC-LILRA4	ERGIC3	0.367
CSF2RB	0	0.940176	0.435	0.068	0	pDC-LILRA4	CSF2RB	0.367
ITGAE	4.62123e-142	0.643754	0.529	0.162	7.30478e-138	pDC-LILRA4	ITGAE	0.367
PSMA2	4.4982e-102	0.807008	0.718	0.352	7.11031e-98	pDC-LILRA4	PSMA2	0.366
SELL1	7.81791e-95	0.788104	0.754	0.388	1.23578e-90	pDC-LILRA4	SELL	0.366
GPR1831	3.91414e-138	1.23836	0.548	0.183	6.18709e-134	pDC-LILRA4	GPR183	0.365
NAPA	1.95171e-122	0.694745	0.576	0.212	3.08507e-118	pDC-LILRA4	NAPA	0.364
SNX32	1.83302e-99	0.760274	0.774	0.412	2.89745e-95	pDC-LILRA4	SNX3	0.362
LAIR1	3.84832e-178	0.67558	0.482	0.12	6.08304e-174	pDC-LILRA4	LAIR1	0.362
P4HB	2.44749e-103	0.778263	0.692	0.33	3.86875e-99	pDC-LILRA4	P4HB	0.362
N4BP2L1	5.88436e-131	0.755776	0.542	0.181	9.3014e-127	pDC-LILRA4	N4BP2L1	0.361
PPIB1	3.07866e-201	1.30426	0.904	0.543	4.86644e-197	pDC-LILRA4	PPIB	0.361
TMEM8B	0	0.901679	0.372	0.013	0	pDC-LILRA4	TMEM8B	0.359
MYDGF	1.48731e-110	0.847348	0.617	0.26	2.35099e-106	pDC-LILRA4	MYDGF	0.357
AC023590.1	0	0.872414	0.369	0.013	0	pDC-LILRA4	AC023590.1	0.356
SEL1L31	0	0.834408	0.417	0.061	0	pDC-LILRA4	SEL1L3	0.356
BST2	1.72451e-111	1.11029	0.787	0.433	2.72593e-107	pDC-LILRA4	BST2	0.354
SCARB2	2.89426e-227	0.88566	0.448	0.094	4.57496e-223	pDC-LILRA4	SCARB2	0.354
SUSD1	0	0.992725	0.395	0.042	0	pDC-LILRA4	SUSD1	0.353
SPCS3	1.80501e-92	0.662961	0.64	0.287	2.85317e-88	pDC-LILRA4	SPCS3	0.353
LAPTM4A	5.2196e-79	0.619915	0.676	0.323	8.25061e-75	pDC-LILRA4	LAPTM4A	0.353
FEZ2	2.00052e-236	0.723124	0.438	0.086	3.16222e-232	pDC-LILRA4	FEZ2	0.352
CCDC186	5.27172e-167	0.882014	0.483	0.132	8.333e-163	pDC-LILRA4	CCDC186	0.351
ERP29	3.05387e-242	1.36047	0.926	0.577	4.82726e-238	pDC-LILRA4	ERP29	0.349
SCN9A	0	0.815953	0.351	0.002	0	pDC-LILRA4	SCN9A	0.349
MX1	3.50377e-127	0.809043	0.52	0.172	5.53841e-123	pDC-LILRA4	MX1	0.348
APEX1	5.94658e-94	0.692783	0.605	0.259	9.39976e-90	pDC-LILRA4	APEX1	0.346
SLC25A52	6.09641e-93	0.73002	0.848	0.502	9.6366e-89	pDC-LILRA4	SLC25A5	0.346
NGLY1	1.41621e-182	0.720835	0.452	0.108	2.23861e-178	pDC-LILRA4	NGLY1	0.344
SELENOF	5.07867e-85	0.712616	0.723	0.379	8.02785e-81	pDC-LILRA4	SELENOF	0.344
DAB2	0	0.782797	0.369	0.026	0	pDC-LILRA4	DAB2	0.343
COMMD3	3.29636e-130	0.624501	0.496	0.153	5.21056e-126	pDC-LILRA4	COMMD3	0.343
NUDT1	3.66652e-142	0.598855	0.48	0.138	5.79567e-138	pDC-LILRA4	NUDT1	0.342
TMEM14C1	9.82081e-136	0.792174	0.504	0.162	1.55238e-131	pDC-LILRA4	TMEM14C	0.342
ARID3A	2.08389e-214	0.839822	0.431	0.091	3.29401e-210	pDC-LILRA4	ARID3A	0.34
SPNS3	0	0.805181	0.388	0.049	0	pDC-LILRA4	SPNS3	0.339
PDIA6	6.60657e-88	0.715311	0.622	0.283	1.0443e-83	pDC-LILRA4	PDIA6	0.339
DDAH2	5.12337e-186	0.703599	0.44	0.102	8.09851e-182	pDC-LILRA4	DDAH2	0.338
NDUFV2	1.84443e-80	0.639159	0.683	0.346	2.91549e-76	pDC-LILRA4	NDUFV2	0.337
BCL7A	0	0.762217	0.361	0.024	0	pDC-LILRA4	BCL7A	0.337
TACC1	2.00763e-96	0.617458	0.552	0.216	3.17347e-92	pDC-LILRA4	TACC1	0.336
DUSP5	0	0.810242	0.388	0.052	0	pDC-LILRA4	DUSP5	0.336
NEK8	0	0.952907	0.355	0.019	0	pDC-LILRA4	NEK8	0.336
HM13	2.02911e-93	0.601233	0.558	0.223	3.20741e-89	pDC-LILRA4	HM13	0.335
COX7A2L	3.63303e-74	0.64172	0.746	0.411	5.74272e-70	pDC-LILRA4	COX7A2L	0.335
RUBCNL1	0	0.745713	0.358	0.024	0	pDC-LILRA4	RUBCNL	0.334
PSENEN	1.61947e-117	0.631304	0.492	0.159	2.5599e-113	pDC-LILRA4	PSENEN	0.333
MAP2K6	0	0.790168	0.368	0.036	0	pDC-LILRA4	MAP2K6	0.332
ATP5F1A1	2.93997e-77	0.641545	0.796	0.464	4.64722e-73	pDC-LILRA4	ATP5F1A	0.332
DNAJC7	8.65744e-77	0.613573	0.625	0.293	1.36848e-72	pDC-LILRA4	DNAJC7	0.332
GRAMD1B	0	0.914501	0.362	0.03	0	pDC-LILRA4	GRAMD1B	0.332
MIIP	6.39039e-187	0.782371	0.428	0.097	1.01013e-182	pDC-LILRA4	MIIP	0.331
SMARCB11	1.7202e-126	0.610321	0.478	0.147	2.71912e-122	pDC-LILRA4	SMARCB1	0.331
FAM96A	5.89733e-121	0.590891	0.486	0.155	9.32191e-117	pDC-LILRA4	FAM96A	0.331
MANF1	1.43345e-121	0.774533	0.493	0.163	2.26586e-117	pDC-LILRA4	MANF	0.33
UNC93B1	7.8914e-179	0.982509	0.438	0.109	1.24739e-174	pDC-LILRA4	UNC93B1	0.329
SEC61G	5.59951e-200	1.26053	0.904	0.577	8.85115e-196	pDC-LILRA4	SEC61G	0.327
MRPL36	9.92158e-160	0.703395	0.437	0.111	1.5683e-155	pDC-LILRA4	MRPL36	0.326
CORO1C	6.66955e-181	0.615702	0.423	0.097	1.05426e-176	pDC-LILRA4	CORO1C	0.326
ZNF7061	1.31474e-71	0.59834	0.687	0.362	2.0782e-67	pDC-LILRA4	ZNF706	0.325
RPL22L1	2.09121e-68	0.633392	0.664	0.343	3.30557e-64	pDC-LILRA4	RPL22L1	0.321
SELPLG	3.11292e-91	0.732536	0.563	0.242	4.9206e-87	pDC-LILRA4	SELPLG	0.321
PACSIN1	0	0.805247	0.324	0.004	0	pDC-LILRA4	PACSIN1	0.32
ABHD15	0	0.766484	0.351	0.031	0	pDC-LILRA4	ABHD15	0.32
SPCS2	1.29311e-72	0.630723	0.701	0.382	2.04401e-68	pDC-LILRA4	SPCS2	0.319
UCP21	1.86052e-141	1.3268	0.765	0.448	2.94092e-137	pDC-LILRA4	UCP2	0.317
IGFLR1	2.75588e-301	0.661668	0.365	0.05	4.35621e-297	pDC-LILRA4	IGFLR1	0.315
PTGDS	0	3.80666	0.338	0.023	0	pDC-LILRA4	PTGDS	0.315
NDUFC2	1.41165e-62	0.589039	0.774	0.461	2.2314e-58	pDC-LILRA4	NDUFC2	0.313
KCTD5	0	0.778743	0.353	0.043	0	pDC-LILRA4	KCTD5	0.31
DCPS	5.88641e-211	0.69791	0.383	0.073	9.30465e-207	pDC-LILRA4	DCPS	0.31
TUBB6	0	0.666823	0.333	0.025	0	pDC-LILRA4	TUBB6	0.308
AHCY	4.526e-223	0.619972	0.376	0.068	7.15424e-219	pDC-LILRA4	AHCY	0.308
COPE	7.6686e-75	0.658267	0.81	0.503	1.21218e-70	pDC-LILRA4	COPE	0.307
SIT1	2.17943e-142	0.64456	0.406	0.103	3.44503e-138	pDC-LILRA4	SIT1	0.303
TSPAN31	1.13205e-180	0.636787	0.382	0.081	1.78944e-176	pDC-LILRA4	TSPAN3	0.301
TCL1A1	0	2.07257	0.33	0.03	0	pDC-LILRA4	TCL1A	0.3
TAX1BP3	1.80803e-196	0.597553	0.371	0.072	2.85795e-192	pDC-LILRA4	TAX1BP3	0.299
ST14	0	0.748294	0.32	0.024	0	pDC-LILRA4	ST14	0.296
SND1	3.3277e-113	0.613086	0.427	0.131	5.26009e-109	pDC-LILRA4	SND1	0.296
OPN3	0	0.728877	0.326	0.031	0	pDC-LILRA4	OPN3	0.295
FUT7	0	0.871793	0.322	0.029	0	pDC-LILRA4	FUT7	0.293
CYSLTR1	3.447e-211	0.665802	0.357	0.064	5.44868e-207	pDC-LILRA4	CYSLTR1	0.293
UBL7	1.46941e-145	0.586529	0.386	0.094	2.3227e-141	pDC-LILRA4	UBL7	0.292
OGT	7.27899e-83	0.694102	0.475	0.185	1.15059e-78	pDC-LILRA4	OGT	0.29
SCAMP5	0	0.76469	0.287	0.001	0	pDC-LILRA4	SCAMP5	0.286
CTSZ3	7.32382e-70	0.651021	0.489	0.203	1.15768e-65	pDC-LILRA4	CTSZ	0.286
CNP	7.76507e-187	0.617468	0.353	0.069	1.22742e-182	pDC-LILRA4	CNP	0.284
SLC7A5	0	0.705287	0.316	0.033	0	pDC-LILRA4	SLC7A5	0.283
FCER1A1	0	0.817966	0.299	0.016	0	pDC-LILRA4	FCER1A	0.283
P2RY14	0	0.716893	0.288	0.005	0	pDC-LILRA4	P2RY14	0.283
TMEM258	5.84139e-81	0.72856	0.82	0.537	9.23349e-77	pDC-LILRA4	TMEM258	0.283
GALNT2	1.50181e-170	0.820312	0.36	0.078	2.37392e-166	pDC-LILRA4	GALNT2	0.282
CERS6	7.51577e-218	0.629814	0.337	0.057	1.18802e-213	pDC-LILRA4	CERS6	0.28
EIF4A3	5.14094e-138	0.667507	0.379	0.099	8.12628e-134	pDC-LILRA4	EIF4A3	0.28
EIF3L1	3.66843e-92	0.760406	0.853	0.574	5.79869e-88	pDC-LILRA4	EIF3L	0.279
RNF144B2	1.32855e-128	0.597133	0.376	0.098	2.10003e-124	pDC-LILRA4	RNF144B	0.278
REPIN1	9.9066e-159	0.597818	0.354	0.078	1.56594e-154	pDC-LILRA4	REPIN1	0.276
SLC2A1	1.14289e-295	0.606065	0.313	0.038	1.80657e-291	pDC-LILRA4	SLC2A1	0.275
TNNI2	1.63916e-282	0.790772	0.317	0.042	2.59102e-278	pDC-LILRA4	TNNI2	0.275
PPM1J	0	0.677197	0.275	0.001	0	pDC-LILRA4	PPM1J	0.274
SIDT1	0	0.665571	0.301	0.027	0	pDC-LILRA4	SIDT1	0.274
AC103591.3	1.26245e-90	0.649351	0.412	0.138	1.99556e-86	pDC-LILRA4	AC103591.3	0.274
GAS6	0	0.831723	0.285	0.012	0	pDC-LILRA4	GAS6	0.273
CD743	0	2.66003	0.996	0.725	0	pDC-LILRA4	CD74	0.271
ZDHHC17	9.4913e-201	0.692751	0.327	0.057	1.50029e-196	pDC-LILRA4	ZDHHC17	0.27
RUBCN	1.46802e-193	0.673676	0.329	0.059	2.3205e-189	pDC-LILRA4	RUBCN	0.27
FCHSD2	1.41375e-254	0.68165	0.313	0.044	2.23471e-250	pDC-LILRA4	FCHSD2	0.269
COBLL1	0	0.735695	0.281	0.013	0	pDC-LILRA4	COBLL1	0.268
PTMS	2.37895e-242	0.644379	0.31	0.045	3.76041e-238	pDC-LILRA4	PTMS	0.265
GNA15	4.04601e-162	0.687574	0.333	0.069	6.39553e-158	pDC-LILRA4	GNA15	0.264
ADAM19	5.58966e-194	0.661067	0.319	0.056	8.83558e-190	pDC-LILRA4	ADAM19	0.263
DBI1	1.65176e-56	0.601968	0.771	0.512	2.61093e-52	pDC-LILRA4	DBI	0.259
WDFY4	0	0.600269	0.287	0.028	0	pDC-LILRA4	WDFY4	0.259
ATP13A2	4.66665e-283	0.744128	0.294	0.036	7.37657e-279	pDC-LILRA4	ATP13A2	0.258
FLNB	1.4385e-223	0.712041	0.295	0.044	2.27384e-219	pDC-LILRA4	FLNB	0.251
CCDC189	0	0.603454	0.25	0.008	0	pDC-LILRA4	CCDC189	0.242
SSR4	1.32322e-219	1.30387	0.914	0.672	2.09161e-215	pDC-LILRA4	SSR4	0.242
IFI44L	6.15564e-55	0.626799	0.4	0.173	9.73022e-51	pDC-LILRA4	IFI44L	0.227
LSP12	1.95062e-64	0.708761	0.834	0.613	3.08335e-60	pDC-LILRA4	LSP1	0.221
HLA-DRB53	3.5257e-55	0.82141	0.4	0.182	5.57307e-51	pDC-LILRA4	HLA-DRB5	0.218
AC245014.3	2.28032e-56	0.707449	0.357	0.141	3.60451e-52	pDC-LILRA4	AC245014.3	0.216
NDUFA4	2.39884e-80	0.652173	0.909	0.705	3.79185e-76	pDC-LILRA4	NDUFA4	0.204
CALM21	7.80443e-86	0.768329	0.888	0.689	1.23365e-81	pDC-LILRA4	CALM2	0.199
SUB1	1.21328e-71	0.648508	0.907	0.739	1.91782e-67	pDC-LILRA4	SUB1	0.168
CYBA3	5.76748e-81	0.867115	0.968	0.809	9.11666e-77	pDC-LILRA4	CYBA	0.159
HINT11	3.97581e-109	0.767007	0.927	0.769	6.28456e-105	pDC-LILRA4	HINT1	0.158
PPIA	6.87372e-88	0.684796	0.916	0.763	1.08653e-83	pDC-LILRA4	PPIA	0.153
CHCHD2	2.86267e-115	0.806897	0.924	0.773	4.52502e-111	pDC-LILRA4	CHCHD2	0.151
SRP14	8.11052e-188	0.979702	0.94	0.799	1.28203e-183	pDC-LILRA4	SRP14	0.141
COMMD6	1.83921e-112	0.802077	0.923	0.791	2.90724e-108	pDC-LILRA4	COMMD6	0.132
RPLP01	1.55171e-124	0.699378	0.973	0.894	2.45279e-120	pDC-LILRA4	RPLP0	0.079
PF4	0	6.99915	0.975	0.046	0	Platelet	PF4	0.929
CAVIN2	0	5.99143	0.945	0.027	0	Platelet	CAVIN2	0.918
PPBP	0	7.83176	0.978	0.061	0	Platelet	PPBP	0.917
GNG11	0	6.21345	0.952	0.036	0	Platelet	GNG11	0.916
TUBB1	0	5.85481	0.905	0.019	0	Platelet	TUBB1	0.886
[truncated: 606 more rows]

## Sheet: G-scRNAseq-DEGbyTherapy
Supplementary Data 3G. Differentially expressed genes in the post-treatment samples of each treatment group (placebo, poly-ICLC and resiquimod) with respect to all pre-treatment samples. This is the raw data of the single cell RNAseq heatmap.
gene_id	p_val	avg_log2FC	pct.1	pct.2	p_val_adj	cluster	gene	diff	celltype
HLA-DQA2	2.8695e-53	1.01601	0.823	0.191	4.53582e-49	PostTX.Placebo	HLA-DQA2	0.632	B-cell-CD79A-MS4A1
HLA-DRB5	3.1899e-17	0.748564	0.908	0.454	5.04227e-13	PostTX.Placebo	HLA-DRB5	0.454	B-cell-CD79A-MS4A1
RPS17	4.39374e-16	0.589118	0.889	0.637	6.94519e-12	PostTX.Placebo	RPS17	0.252	B-cell-CD79A-MS4A1
TCL1A	6.92088e-115	0.732563	0.674	0.346	1.09398e-110	PostTX.Placebo	TCL1A	0.328	B-cell-CD79A-MS4A1
CD36	0	0.637695	0.924	0.523	0	PostTX.Placebo	CD36	0.401	CD14-monocyte1
CLEC12A	0	0.592866	0.913	0.455	0	PostTX.Placebo	CLEC12A	0.458	CD14-monocyte1
DDX17	9.83693e-223	0.56456	0.879	0.459	1.55492e-218	PostTX.Placebo	DDX17	0.42	CD14-monocyte1
DUSP6	1.11851e-54	0.68226	0.927	0.488	1.76803e-50	PostTX.Placebo	DUSP6	0.439	CD14-monocyte1
GIMAP42	0	0.534395	0.74	0.302	0	PostTX.Placebo	GIMAP4	0.438	CD14-monocyte1
GIMAP7	0	0.590988	0.631	0.165	0	PostTX.Placebo	GIMAP7	0.466	CD14-monocyte1
KLF2	0	0.71273	0.898	0.39	0	PostTX.Placebo	KLF2	0.508	CD14-monocyte1
KLF4	4.36461e-200	0.547822	0.808	0.397	6.89913e-196	PostTX.Placebo	KLF4	0.411	CD14-monocyte1
NCF1	0	0.744149	0.95	0.514	0	PostTX.Placebo	NCF1	0.436	CD14-monocyte1
RAB11FIP1	6.39138e-159	0.605268	0.807	0.355	1.01029e-154	PostTX.Placebo	RAB11FIP1	0.452	CD14-monocyte1
TSC22D3	1.23692e-251	0.557549	0.828	0.409	1.9552e-247	PostTX.Placebo	TSC22D3	0.419	CD14-monocyte1
VMP1	0	0.694464	0.934	0.506	0	PostTX.Placebo	VMP1	0.428	CD14-monocyte1
XIST	1.29168e-11	0.528063	0.916	0.532	2.04176e-07	PostTX.Placebo	XIST	0.384	CD14-monocyte1
ZFP36L23	6.81752e-196	0.581991	0.784	0.377	1.07765e-191	PostTX.Placebo	ZFP36L2	0.407	CD14-monocyte1
AHNAK	3.65513e-30	0.639293	0.682	0.253	5.77766e-26	PostTX.Placebo	AHNAK	0.429	CD14-monocyte2
ARPC5	1.71248e-18	0.524396	0.688	0.315	2.70691e-14	PostTX.Placebo	ARPC5	0.373	CD14-monocyte2
BRI3	7.32176e-05	0.579618	0.74	0.316	1	PostTX.Placebo	BRI3	0.424	CD14-monocyte2
C4orf48	5.97936e-07	0.679926	0.595	0.162	0.00945157	PostTX.Placebo	C4orf48	0.433	CD14-monocyte2
CAST	3.27048e-06	0.571949	0.572	0.192	0.0516964	PostTX.Placebo	CAST	0.38	CD14-monocyte2
CD300E	1.70439e-09	0.549036	0.624	0.25	2.69413e-05	PostTX.Placebo	CD300E	0.374	CD14-monocyte2
CD361	5.83165e-38	0.725421	0.695	0.255	9.2181e-34	PostTX.Placebo	CD36	0.44	CD14-monocyte2
CDC42EP3	8.41842e-17	0.647959	0.595	0.193	1.3307e-12	PostTX.Placebo	CDC42EP3	0.402	CD14-monocyte2
CEBPD	2.01487e-12	0.533647	0.736	0.328	3.1849e-08	PostTX.Placebo	CEBPD	0.408	CD14-monocyte2
CLEC12A1	5.25586e-34	0.680652	0.659	0.212	8.30793e-30	PostTX.Placebo	CLEC12A	0.447	CD14-monocyte2
DDX171	7.86954e-15	0.69401	0.627	0.189	1.24394e-10	PostTX.Placebo	DDX17	0.438	CD14-monocyte2
DOCK8	5.1864e-12	0.558176	0.46	0.124	8.19815e-08	PostTX.Placebo	DOCK8	0.336	CD14-monocyte2
DUSP61	0.00027589	0.887131	0.759	0.221	1	PostTX.Placebo	DUSP6	0.538	CD14-monocyte2
EFHD2	4.07255e-08	0.574376	0.723	0.305	0.000643748	PostTX.Placebo	EFHD2	0.418	CD14-monocyte2
EHBP1L1	4.45477e-08	0.566243	0.463	0.124	0.000704165	PostTX.Placebo	EHBP1L1	0.339	CD14-monocyte2
FLNA	5.83164e-07	0.634451	0.627	0.209	0.00921807	PostTX.Placebo	FLNA	0.418	CD14-monocyte2
FOS1	7.61054e-09	0.700527	0.91	0.405	0.0001203	PostTX.Placebo	FOS	0.505	CD14-monocyte2
FYB1	1.73337e-18	0.570836	0.762	0.337	2.73994e-14	PostTX.Placebo	FYB1	0.425	CD14-monocyte2
GIMAP43	1.25037e-28	0.623936	0.469	0.107	1.97646e-24	PostTX.Placebo	GIMAP4	0.362	CD14-monocyte2
GIMAP71	1.02143e-20	0.570619	0.347	0.048	1.61458e-16	PostTX.Placebo	GIMAP7	0.299	CD14-monocyte2
GLIPR1	8.31556e-26	0.612453	0.576	0.185	1.31444e-21	PostTX.Placebo	GLIPR1	0.391	CD14-monocyte2
GRN	1.94444e-08	0.633793	0.81	0.405	0.000307357	PostTX.Placebo	GRN	0.405	CD14-monocyte2
H1FX	1.71037e-05	0.525511	0.492	0.164	0.270358	PostTX.Placebo	H1FX	0.328	CD14-monocyte2
JAML	1.92632e-30	0.538565	0.666	0.275	3.04494e-26	PostTX.Placebo	JAML	0.391	CD14-monocyte2
KLF21	6.95349e-32	0.737331	0.675	0.217	1.09914e-27	PostTX.Placebo	KLF2	0.458	CD14-monocyte2
LMO2	1.67338e-09	0.52403	0.469	0.143	2.64511e-05	PostTX.Placebo	LMO2	0.326	CD14-monocyte2
LRRK2	1.46208e-24	0.585484	0.505	0.157	2.31111e-20	PostTX.Placebo	LRRK2	0.348	CD14-monocyte2
LTA4H	1.17537e-16	0.557918	0.579	0.217	1.8579e-12	PostTX.Placebo	LTA4H	0.362	CD14-monocyte2
MNDA	2.55658e-68	0.699461	0.939	0.502	4.04119e-64	PostTX.Placebo	MNDA	0.437	CD14-monocyte2
MPEG1	4.47148e-10	0.558817	0.759	0.341	7.06807e-06	PostTX.Placebo	MPEG1	0.418	CD14-monocyte2
MTRNR2L8	0.00484313	0.560181	0.453	0.118	1	PostTX.Placebo	MTRNR2L8	0.335	CD14-monocyte2
MYADM	4.62414e-06	0.561327	0.469	0.137	0.0730938	PostTX.Placebo	MYADM	0.332	CD14-monocyte2
NCF11	7.41948e-36	0.711939	0.823	0.404	1.1728e-31	PostTX.Placebo	NCF1	0.419	CD14-monocyte2
PLBD1	9.16133e-14	0.601497	0.595	0.203	1.44813e-09	PostTX.Placebo	PLBD1	0.392	CD14-monocyte2
PTPRC	2.45986e-08	0.623322	0.817	0.376	0.00038883	PostTX.Placebo	PTPRC	0.441	CD14-monocyte2
RAB11FIP11	6.13509e-12	0.696686	0.547	0.131	9.69774e-08	PostTX.Placebo	RAB11FIP1	0.416	CD14-monocyte2
RGS2	0.000361027	0.559349	0.797	0.388	1	PostTX.Placebo	RGS2	0.409	CD14-monocyte2
RIPOR2	6.88648e-24	0.58742	0.572	0.197	1.08855e-19	PostTX.Placebo	RIPOR2	0.375	CD14-monocyte2
RSRP1	4.49217e-07	0.526258	0.418	0.113	0.00710077	PostTX.Placebo	RSRP1	0.305	CD14-monocyte2
SAMHD1	5.7855e-24	0.604654	0.662	0.243	9.14515e-20	PostTX.Placebo	SAMHD1	0.419	CD14-monocyte2
SMAP2	1.30321e-29	0.535392	0.534	0.187	2.05999e-25	PostTX.Placebo	SMAP2	0.347	CD14-monocyte2
TSC22D31	4.65956e-15	0.564477	0.579	0.207	7.36537e-11	PostTX.Placebo	TSC22D3	0.372	CD14-monocyte2
TYMP	6.0894e-16	0.764307	0.826	0.334	9.62552e-12	PostTX.Placebo	TYMP	0.492	CD14-monocyte2
VMP11	7.99648e-21	0.803635	0.714	0.225	1.264e-16	PostTX.Placebo	VMP1	0.489	CD14-monocyte2
XIST1	9.96048e-05	0.616132	0.601	0.2	1	PostTX.Placebo	XIST	0.401	CD14-monocyte2
CLEC12A2	2.87609e-137	0.675393	0.913	0.466	4.54623e-133	PostTX.Placebo	CLEC12A	0.447	CD16-monocyte
DUSP62	9.13097e-38	0.623471	0.772	0.385	1.44333e-33	PostTX.Placebo	DUSP6	0.387	CD16-monocyte
GIMAP72	3.12606e-48	0.525738	0.651	0.255	4.94136e-44	PostTX.Placebo	GIMAP7	0.396	CD16-monocyte
KLF22	5.12642e-76	0.600614	0.855	0.459	8.10333e-72	PostTX.Placebo	KLF2	0.396	CD16-monocyte
XIST2	5.96338e-06	0.549627	0.865	0.509	0.0942631	PostTX.Placebo	XIST	0.356	CD16-monocyte
CD52	1.6078e-305	0.581507	0.98	0.734	2.54146e-301	PostTX.Placebo	CD52	0.246	CD4-T-CCR7
CISH	1.32929e-168	0.684582	0.49	0.06	2.10121e-164	PostTX.Placebo	CISH	0.43	CD4-T-CCR7
CYBA	1.56631e-138	0.578119	0.829	0.444	2.47586e-134	PostTX.Placebo	CYBA	0.385	CD4-T-CCR7
GIMAP41	7.35859e-130	0.549134	0.719	0.358	1.16317e-125	PostTX.Placebo	GIMAP4	0.361	CD4-T-CCR7
IFITM21	1.62021e-121	0.561728	0.782	0.404	2.56107e-117	PostTX.Placebo	IFITM2	0.378	CD4-T-CCR7
IL322	4.27093e-290	0.659046	0.97	0.633	6.75106e-286	PostTX.Placebo	IL32	0.337	CD4-T-CCR7
OAZ1	1.46705e-187	0.527505	0.884	0.52	2.31896e-183	PostTX.Placebo	OAZ1	0.364	CD4-T-CCR7
IFITM2	9.83735e-136	0.556115	0.797	0.478	1.55499e-131	PostTX.Placebo	IFITM2	0.319	CD8-T-GZMH
IL32	0	0.521856	0.975	0.69	0	PostTX.Placebo	IL32	0.285	CD8-T-GZMH
PRF1	3.45123e-168	0.526052	0.825	0.544	5.45536e-164	PostTX.Placebo	PRF1	0.281	CD8-T-GZMH
GIMAP4	3.42479e-171	0.553907	0.707	0.346	5.41356e-167	PostTX.Placebo	GIMAP4	0.361	CD8-T-GZMK
IL321	0	0.580366	0.993	0.718	0	PostTX.Placebo	IL32	0.275	CD8-T-GZMK
UCP2	2.53738e-167	0.522412	0.64	0.286	4.01084e-163	PostTX.Placebo	UCP2	0.354	CD8-T-GZMK
DDX172	2.76537e-29	0.525102	0.904	0.544	4.37122e-25	PostTX.Placebo	DDX17	0.36	cDC2-FCER1A-CLEC10A
DYNLL1	1.53052e-75	0.595011	0.944	0.493	2.41929e-71	PostTX.Placebo	DYNLL1	0.451	cDC2-FCER1A-CLEC10A
FGL2	6.23596e-66	0.522034	0.972	0.654	9.85717e-62	PostTX.Placebo	FGL2	0.318	cDC2-FCER1A-CLEC10A
ZFP36L24	1.23173e-11	0.533366	0.876	0.533	1.94699e-07	PostTX.Placebo	ZFP36L2	0.343	cDC2-FCER1A-CLEC10A
CD523	6.88631e-20	0.7097	0.599	0.265	1.08852e-15	PostTX.Placebo	CD52	0.334	MT-high
CYBA1	4.3523e-10	0.525092	0.425	0.194	6.87969e-06	PostTX.Placebo	CYBA	0.231	MT-high
IL324	2.32146e-31	0.806838	0.566	0.192	3.66954e-27	PostTX.Placebo	IL32	0.374	MT-high
PFN1	6.92475e-12	0.591114	0.571	0.279	1.0946e-07	PostTX.Placebo	PFN1	0.292	MT-high
ANXA6	6.52725e-147	0.532281	0.605	0.262	1.03176e-142	PostTX.Placebo	ANXA6	0.343	NK-GZMB-PRF1
CD521	1.65073e-111	0.518666	0.772	0.515	2.60931e-107	PostTX.Placebo	CD52	0.257	NK-GZMB-PRF1
CLIC3	5.28185e-122	0.620014	0.708	0.361	8.34902e-118	PostTX.Placebo	CLIC3	0.347	NK-GZMB-PRF1
CX3CR1	2.59307e-150	0.686462	0.578	0.185	4.09886e-146	PostTX.Placebo	CX3CR1	0.393	NK-GZMB-PRF1
FCGR3A	4.06275e-229	0.663925	0.863	0.441	6.42198e-225	PostTX.Placebo	FCGR3A	0.422	NK-GZMB-PRF1
PRF11	6.99905e-285	0.521554	0.964	0.737	1.10634e-280	PostTX.Placebo	PRF1	0.227	NK-GZMB-PRF1
SPN	3.85783e-140	0.595805	0.627	0.247	6.09808e-136	PostTX.Placebo	SPN	0.38	NK-GZMB-PRF1
CD522	6.37649e-42	0.532803	0.939	0.717	1.00793e-37	PostTX.Placebo	CD52	0.222	NK-XCL1-2
FCGR3A1	7.91163e-13	0.619532	0.405	0.088	1.25059e-08	PostTX.Placebo	FCGR3A	0.317	NK-XCL1-2
IL323	4.17235e-25	0.636423	0.786	0.464	6.59523e-21	PostTX.Placebo	IL32	0.322	NK-XCL1-2
LTB	4.67014e-10	0.547871	0.664	0.362	7.38208e-06	PostTX.Placebo	LTB	0.302	NK-XCL1-2
CLIC31	9.76654e-16	0.696181	0.822	0.469	1.5438e-11	PostTX.Placebo	CLIC3	0.353	pDC-LILRA4
CTSZ	5.22338e-10	0.615751	0.733	0.384	8.25659e-06	PostTX.Placebo	CTSZ	0.349	pDC-LILRA4
DDX173	2.84916e-06	0.564567	0.733	0.434	0.0450367	PostTX.Placebo	DDX17	0.299	pDC-LILRA4
FAM118A	4.32541e-06	0.594378	0.511	0.147	0.0683717	PostTX.Placebo	FAM118A	0.364	pDC-LILRA4
LINC00996	3.11133e-14	0.598998	0.733	0.516	4.91808e-10	PostTX.Placebo	LINC00996	0.217	pDC-LILRA4
LTB1	2.60243e-06	0.636769	0.867	0.578	0.0411367	PostTX.Placebo	LTB	0.289	pDC-LILRA4
NCF12	0.000314167	0.539566	0.8	0.513	1	PostTX.Placebo	NCF1	0.287	pDC-LILRA4
RHEX	3.57527e-13	0.566719	0.667	0.267	5.65143e-09	PostTX.Placebo	RHEX	0.4	pDC-LILRA4
RPS6KA4	1.23835e-05	0.519408	0.756	0.361	0.195746	PostTX.Placebo	RPS6KA4	0.395	pDC-LILRA4
S100A8	0.000939878	0.546713	0.293	0.099	1	PostTX.Placebo	S100A8	0.194	Platelet
BST210	3.42456e-28	0.593626	0.594	0.264	5.4132e-24	PostTX.PolyICLC	BST2	0.33	B-cell-CD79A-MS4A1
EIF2AK21	1.8315e-36	0.546385	0.509	0.179	2.89504e-32	PostTX.PolyICLC	EIF2AK2	0.33	B-cell-CD79A-MS4A1
IFI446	1.13121e-26	0.568998	0.362	0.026	1.7881e-22	PostTX.PolyICLC	IFI44	0.336	B-cell-CD79A-MS4A1
IFI44L23	3.56367e-99	1.24389	0.771	0.04	5.6331e-95	PostTX.PolyICLC	IFI44L	0.731	B-cell-CD79A-MS4A1
IFI624	3.76715e-81	1.12059	0.73	0.091	5.95474e-77	PostTX.PolyICLC	IFI6	0.639	B-cell-CD79A-MS4A1
IFIT12	4.70745e-33	0.554591	0.324	0.006	7.44106e-29	PostTX.PolyICLC	IFIT1	0.318	B-cell-CD79A-MS4A1
IFIT37	4.35389e-47	0.813765	0.467	0.023	6.88219e-43	PostTX.PolyICLC	IFIT3	0.444	B-cell-CD79A-MS4A1
IFITM14	2.9967e-28	0.550618	0.405	0.067	4.73688e-24	PostTX.PolyICLC	IFITM1	0.338	B-cell-CD79A-MS4A1
IRF79	2.20155e-32	0.638352	0.479	0.097	3.47998e-28	PostTX.PolyICLC	IRF7	0.382	B-cell-CD79A-MS4A1
ISG1523	3.14968e-79	1.21594	0.723	0.149	4.9787e-75	PostTX.PolyICLC	ISG15	0.574	B-cell-CD79A-MS4A1
ISG207	8.00252e-50	0.569648	0.888	0.626	1.26496e-45	PostTX.PolyICLC	ISG20	0.262	B-cell-CD79A-MS4A1
LY6E24	1.3507e-28	0.717748	0.814	0.431	2.13506e-24	PostTX.PolyICLC	LY6E	0.383	B-cell-CD79A-MS4A1
LYZ6	1.20132e-09	0.611386	0.509	0.161	1.89893e-05	PostTX.PolyICLC	LYZ	0.348	B-cell-CD79A-MS4A1
MX114	3.0876e-43	0.775892	0.585	0.121	4.88057e-39	PostTX.PolyICLC	MX1	0.464	B-cell-CD79A-MS4A1
OAS16	8.16277e-21	0.546209	0.367	0.064	1.29029e-16	PostTX.PolyICLC	OAS1	0.303	B-cell-CD79A-MS4A1
PSMB98	3.90092e-29	0.524535	0.655	0.42	6.16619e-25	PostTX.PolyICLC	PSMB9	0.235	B-cell-CD79A-MS4A1
RPS175	8.88603e-15	0.610969	0.93	0.637	1.40462e-10	PostTX.PolyICLC	RPS17	0.293	B-cell-CD79A-MS4A1
S100A810	1.62169e-15	0.818206	0.587	0.131	2.5634e-11	PostTX.PolyICLC	S100A8	0.456	B-cell-CD79A-MS4A1
S100A98	5.47313e-17	0.807568	0.643	0.218	8.65138e-13	PostTX.PolyICLC	S100A9	0.425	B-cell-CD79A-MS4A1
SAMD9L5	7.84782e-30	0.521038	0.421	0.125	1.24051e-25	PostTX.PolyICLC	SAMD9L	0.296	B-cell-CD79A-MS4A1
STAT19	2.04801e-43	0.699546	0.529	0.113	3.23729e-39	PostTX.PolyICLC	STAT1	0.416	B-cell-CD79A-MS4A1
TRIM224	5.12385e-45	0.602674	0.589	0.227	8.09927e-41	PostTX.PolyICLC	TRIM22	0.362	B-cell-CD79A-MS4A1
UBE2L68	2.46348e-32	0.726664	0.544	0.141	3.89402e-28	PostTX.PolyICLC	UBE2L6	0.403	B-cell-CD79A-MS4A1
XAF113	1.00589e-31	0.585765	0.486	0.124	1.59e-27	PostTX.PolyICLC	XAF1	0.362	B-cell-CD79A-MS4A1
APOBEC3A	1.52042e-127	0.599821	0.828	0.488	2.40334e-123	PostTX.PolyICLC	APOBEC3A	0.34	CD14-monocyte1
APOL6	1.02964e-261	0.566859	0.588	0.235	1.62756e-257	PostTX.PolyICLC	APOL6	0.353	CD14-monocyte1
BST211	0	0.635597	0.864	0.55	0	PostTX.PolyICLC	BST2	0.314	CD14-monocyte1
CXCL10	6.63886e-206	0.903056	0.472	0.077	1.0494e-201	PostTX.PolyICLC	CXCL10	0.395	CD14-monocyte1
DYNLT1	0	0.640989	0.749	0.412	0	PostTX.PolyICLC	DYNLT1	0.337	CD14-monocyte1
EPSTI14	0	0.689056	0.57	0.142	0	PostTX.PolyICLC	EPSTI1	0.428	CD14-monocyte1
FCGR1A	0	0.65328	0.662	0.299	0	PostTX.PolyICLC	FCGR1A	0.363	CD14-monocyte1
GABARAP	6.99369e-153	0.529831	0.672	0.342	1.10549e-148	PostTX.PolyICLC	GABARAP	0.33	CD14-monocyte1
GBP16	0	0.881658	0.762	0.23	0	PostTX.PolyICLC	GBP1	0.532	CD14-monocyte1
GBP5	0	0.810074	0.614	0.12	0	PostTX.PolyICLC	GBP5	0.494	CD14-monocyte1
GIMAP410	0	0.707606	0.69	0.302	0	PostTX.PolyICLC	GIMAP4	0.388	CD14-monocyte1
GIMAP76	0	0.747114	0.578	0.165	0	PostTX.PolyICLC	GIMAP7	0.413	CD14-monocyte1
HSPA1A	7.91412e-226	0.537137	0.518	0.215	1.25098e-221	PostTX.PolyICLC	HSPA1A	0.303	CD14-monocyte1
IFI161	0	0.604882	0.72	0.373	0	PostTX.PolyICLC	IFI16	0.347	CD14-monocyte1
IFI355	0	0.74932	0.657	0.216	0	PostTX.PolyICLC	IFI35	0.441	CD14-monocyte1
IFI447	0	0.717953	0.603	0.145	0	PostTX.PolyICLC	IFI44	0.458	CD14-monocyte1
IFI44L24	0	1.02584	0.763	0.12	0	PostTX.PolyICLC	IFI44L	0.643	CD14-monocyte1
IFI625	0	1.31692	0.992	0.44	0	PostTX.PolyICLC	IFI6	0.552	CD14-monocyte1
IFIT13	0	0.782817	0.503	0.039	0	PostTX.PolyICLC	IFIT1	0.464	CD14-monocyte1
IFIT2	0	0.76559	0.518	0.069	0	PostTX.PolyICLC	IFIT2	0.449	CD14-monocyte1
IFIT38	0	0.844284	0.6	0.085	0	PostTX.PolyICLC	IFIT3	0.515	CD14-monocyte1
IFITM15	0	0.601592	0.42	0.049	0	PostTX.PolyICLC	IFITM1	0.371	CD14-monocyte1
IFITM38	0	0.953242	0.996	0.706	0	PostTX.PolyICLC	IFITM3	0.29	CD14-monocyte1
IRF710	1.98895e-275	0.590599	0.546	0.191	3.14393e-271	PostTX.PolyICLC	IRF7	0.355	CD14-monocyte1
ISG1524	0	1.43237	0.979	0.357	0	PostTX.PolyICLC	ISG15	0.622	CD14-monocyte1
ISG208	0	0.893637	0.624	0.116	0	PostTX.PolyICLC	ISG20	0.508	CD14-monocyte1
LAP3	0	0.799283	0.843	0.411	0	PostTX.PolyICLC	LAP3	0.432	CD14-monocyte1
LY6E25	0	0.934488	0.983	0.587	0	PostTX.PolyICLC	LY6E	0.396	CD14-monocyte1
MT2A2	0	1.00069	0.918	0.422	0	PostTX.PolyICLC	MT2A	0.496	CD14-monocyte1
MX115	0	0.747456	0.606	0.139	0	PostTX.PolyICLC	MX1	0.467	CD14-monocyte1
MX2	1.23093e-270	0.601316	0.579	0.218	1.94573e-266	PostTX.PolyICLC	MX2	0.361	CD14-monocyte1
OAS17	0	0.591319	0.511	0.165	0	PostTX.PolyICLC	OAS1	0.346	CD14-monocyte1
OAS2	1.35806e-250	0.590556	0.48	0.113	2.14668e-246	PostTX.PolyICLC	OAS2	0.367	CD14-monocyte1
OAS3	2.05077e-230	0.564201	0.451	0.088	3.24165e-226	PostTX.PolyICLC	OAS3	0.363	CD14-monocyte1
PARP14	1.55426e-243	0.542837	0.632	0.306	2.45682e-239	PostTX.PolyICLC	PARP14	0.326	CD14-monocyte1
PLAC81	0	0.745918	0.871	0.509	0	PostTX.PolyICLC	PLAC8	0.362	CD14-monocyte1
PSMB99	0	0.743047	0.861	0.499	0	PostTX.PolyICLC	PSMB9	0.362	CD14-monocyte1
PSME28	0	0.699286	0.92	0.605	0	PostTX.PolyICLC	PSME2	0.315	CD14-monocyte1
RARRES3	3.19909e-163	0.582707	0.648	0.315	5.0568e-159	PostTX.PolyICLC	RARRES3	0.333	CD14-monocyte1
RNF2131	0	0.618342	0.78	0.408	0	PostTX.PolyICLC	RNF213	0.372	CD14-monocyte1
RSAD2	0	0.598964	0.377	0.028	0	PostTX.PolyICLC	RSAD2	0.349	CD14-monocyte1
SAMD9L6	4.04312e-306	0.589826	0.457	0.103	6.39096e-302	PostTX.PolyICLC	SAMD9L	0.354	CD14-monocyte1
SELL1	6.21869e-221	0.544287	0.811	0.511	9.82988e-217	PostTX.PolyICLC	SELL	0.3	CD14-monocyte1
SERPING1	0	0.829743	0.57	0.044	0	PostTX.PolyICLC	SERPING1	0.526	CD14-monocyte1
SIGLEC1	1.84863e-294	0.524436	0.359	0.028	2.92213e-290	PostTX.PolyICLC	SIGLEC1	0.331	CD14-monocyte1
STAT110	1.35641e-283	0.678339	0.789	0.378	2.14408e-279	PostTX.PolyICLC	STAT1	0.411	CD14-monocyte1
STAT2	3.9713e-228	0.566701	0.576	0.235	6.27744e-224	PostTX.PolyICLC	STAT2	0.341	CD14-monocyte1
TAP16	1.48456e-237	0.576199	0.58	0.232	2.34664e-233	PostTX.PolyICLC	TAP1	0.348	CD14-monocyte1
TMEM176B1	1.69738e-20	0.537321	0.737	0.426	2.68305e-16	PostTX.PolyICLC	TMEM176B	0.311	CD14-monocyte1
TNFSF101	0	0.942214	0.838	0.362	0	PostTX.PolyICLC	TNFSF10	0.476	CD14-monocyte1
TNFSF13B	0	0.551792	0.855	0.599	0	PostTX.PolyICLC	TNFSF13B	0.256	CD14-monocyte1
TRIM225	4.84058e-272	0.556416	0.581	0.239	7.6515e-268	PostTX.PolyICLC	TRIM22	0.342	CD14-monocyte1
UBE2L69	0	0.756035	0.755	0.33	0	PostTX.PolyICLC	UBE2L6	0.425	CD14-monocyte1
VAMP5	0	0.903929	0.936	0.524	0	PostTX.PolyICLC	VAMP5	0.412	CD14-monocyte1
WARS	0	0.646574	0.856	0.531	0	PostTX.PolyICLC	WARS	0.325	CD14-monocyte1
XAF114	4.36166e-238	0.531322	0.534	0.201	6.89447e-234	PostTX.PolyICLC	XAF1	0.333	CD14-monocyte1
BST212	3.14257e-40	0.560207	0.46	0.229	4.96746e-36	PostTX.PolyICLC	BST2	0.231	CD14-monocyte2
CXCL101	1.06686e-50	0.717943	0.26	0.029	1.68638e-46	PostTX.PolyICLC	CXCL10	0.231	CD14-monocyte2
CYBA3	4.46019e-267	0.540106	0.873	0.61	7.05022e-263	PostTX.PolyICLC	CYBA	0.263	CD14-monocyte2
DYNLT11	1.86462e-55	0.53374	0.339	0.147	2.94741e-51	PostTX.PolyICLC	DYNLT1	0.192	CD14-monocyte2
GBP17	1.19308e-52	0.725712	0.352	0.064	1.88591e-48	PostTX.PolyICLC	GBP1	0.288	CD14-monocyte2
GBP51	3.11919e-53	0.655458	0.303	0.051	4.93051e-49	PostTX.PolyICLC	GBP5	0.252	CD14-monocyte2
GIMAP411	1.11744e-60	0.556235	0.306	0.107	1.76634e-56	PostTX.PolyICLC	GIMAP4	0.199	CD14-monocyte2
IFI162	2.17753e-69	0.60633	0.345	0.118	3.44203e-65	PostTX.PolyICLC	IFI16	0.227	CD14-monocyte2
IFI356	1.9035e-43	0.596659	0.289	0.069	3.00887e-39	PostTX.PolyICLC	IFI35	0.22	CD14-monocyte2
IFI44L25	9.95256e-80	0.722322	0.312	0.037	1.5732e-75	PostTX.PolyICLC	IFI44L	0.275	CD14-monocyte2
IFI626	0	1.50096	0.875	0.168	0	PostTX.PolyICLC	IFI6	0.707	CD14-monocyte2
IFIT39	8.98727e-67	0.638513	0.262	0.026	1.42062e-62	PostTX.PolyICLC	IFIT3	0.236	CD14-monocyte2
IFITM39	0	1.09457	0.937	0.424	0	PostTX.PolyICLC	IFITM3	0.513	CD14-monocyte2
ISG1525	0	1.61141	0.909	0.176	0	PostTX.PolyICLC	ISG15	0.733	CD14-monocyte2
ISG209	1.27537e-72	0.729625	0.296	0.034	2.01597e-68	PostTX.PolyICLC	ISG20	0.262	CD14-monocyte2
LAP31	1.35925e-71	0.763945	0.442	0.125	2.14856e-67	PostTX.PolyICLC	LAP3	0.317	CD14-monocyte2
LY6E26	6.22508e-189	1.12975	0.773	0.228	9.83998e-185	PostTX.PolyICLC	LY6E	0.545	CD14-monocyte2
MT2A3	8.1714e-125	1.06673	0.668	0.187	1.29165e-120	PostTX.PolyICLC	MT2A	0.481	CD14-monocyte2
PLAC82	1.62383e-115	0.850007	0.541	0.184	2.56678e-111	PostTX.PolyICLC	PLAC8	0.357	CD14-monocyte2
PSMB910	1.59428e-51	0.675233	0.523	0.234	2.52007e-47	PostTX.PolyICLC	PSMB9	0.289	CD14-monocyte2
PSME29	1.65842e-66	0.776065	0.614	0.251	2.62146e-62	PostTX.PolyICLC	PSME2	0.363	CD14-monocyte2
STAT111	1.82931e-24	0.523569	0.339	0.131	2.89159e-20	PostTX.PolyICLC	STAT1	0.208	CD14-monocyte2
TNFSF102	1.14551e-151	0.911709	0.515	0.144	1.81071e-147	PostTX.PolyICLC	TNFSF10	0.371	CD14-monocyte2
UBE2L610	6.68581e-33	0.558687	0.332	0.118	1.05683e-28	PostTX.PolyICLC	UBE2L6	0.214	CD14-monocyte2
VAMP51	2.53653e-132	0.965237	0.726	0.274	4.00949e-128	PostTX.PolyICLC	VAMP5	0.452	CD14-monocyte2
WARS1	4.15911e-55	0.647272	0.437	0.174	6.57431e-51	PostTX.PolyICLC	WARS	0.263	CD14-monocyte2
APOBEC3A1	1.78025e-58	0.84078	0.928	0.497	2.81404e-54	PostTX.PolyICLC	APOBEC3A	0.431	CD16-monocyte
APOL61	4.63256e-34	0.529056	0.675	0.294	7.32269e-30	PostTX.PolyICLC	APOL6	0.381	CD16-monocyte
CXCL102	2.73017e-66	1.09863	0.604	0.136	4.31558e-62	PostTX.PolyICLC	CXCL10	0.468	CD16-monocyte
DYNLT12	6.69992e-66	0.572621	0.77	0.441	1.05906e-61	PostTX.PolyICLC	DYNLT1	0.329	CD16-monocyte
EPSTI15	1.36398e-60	0.657638	0.691	0.238	2.15604e-56	PostTX.PolyICLC	EPSTI1	0.453	CD16-monocyte
FCGR1A1	7.04763e-56	0.606304	0.457	0.075	1.11402e-51	PostTX.PolyICLC	FCGR1A	0.382	CD16-monocyte
GBP18	8.47078e-62	0.761014	0.8	0.353	1.33898e-57	PostTX.PolyICLC	GBP1	0.447	CD16-monocyte
GBP52	8.35274e-65	0.701911	0.668	0.205	1.32032e-60	PostTX.PolyICLC	GBP5	0.463	CD16-monocyte
GIMAP412	8.62943e-85	0.591229	0.698	0.406	1.36405e-80	PostTX.PolyICLC	GIMAP4	0.292	CD16-monocyte
GIMAP77	1.11706e-88	0.698458	0.698	0.255	1.76573e-84	PostTX.PolyICLC	GIMAP7	0.443	CD16-monocyte
IFI27	1.3027e-42	0.790369	0.26	0.011	2.05918e-38	PostTX.PolyICLC	IFI27	0.249	CD16-monocyte
IFI357	7.97267e-67	0.688807	0.736	0.322	1.26024e-62	PostTX.PolyICLC	IFI35	0.414	CD16-monocyte
IFI448	7.2205e-42	0.577242	0.57	0.126	1.14135e-37	PostTX.PolyICLC	IFI44	0.444	CD16-monocyte
IFI44L26	1.74514e-88	0.934267	0.766	0.116	2.75854e-84	PostTX.PolyICLC	IFI44L	0.65	CD16-monocyte
IFI627	3.2114266979681e-322	1.18761	0.996	0.531	5.07630218147818e-318	PostTX.PolyICLC	IFI6	0.465	CD16-monocyte
IFIT14	1.7597e-82	0.779037	0.596	0.098	2.78155e-78	PostTX.PolyICLC	IFIT1	0.498	CD16-monocyte
IFIT21	4.65055e-59	0.675838	0.653	0.181	7.35113e-55	PostTX.PolyICLC	IFIT2	0.472	CD16-monocyte
IFIT310	1.14085e-92	0.860159	0.826	0.254	1.80334e-88	PostTX.PolyICLC	IFIT3	0.572	CD16-monocyte
IFITM16	1.03744e-50	0.610861	0.732	0.309	1.63988e-46	PostTX.PolyICLC	IFITM1	0.423	CD16-monocyte
IRF711	5.47388e-54	0.574763	0.668	0.269	8.65257e-50	PostTX.PolyICLC	IRF7	0.399	CD16-monocyte
ISG1526	2.30934e-238	1.11195	0.989	0.56	3.65037e-234	PostTX.PolyICLC	ISG15	0.429	CD16-monocyte
ISG2010	1.54108e-104	0.888598	0.721	0.194	2.43599e-100	PostTX.PolyICLC	ISG20	0.527	CD16-monocyte
LAP32	2.56575e-95	0.762096	0.875	0.43	4.05568e-91	PostTX.PolyICLC	LAP3	0.445	CD16-monocyte
MT2A4	2.05047e-59	0.592353	0.958	0.746	3.24118e-55	PostTX.PolyICLC	MT2A	0.212	CD16-monocyte
MX116	1.71143e-52	0.67613	0.672	0.173	2.70526e-48	PostTX.PolyICLC	MX1	0.499	CD16-monocyte
MX21	1.42074e-39	0.569111	0.592	0.211	2.24576e-35	PostTX.PolyICLC	MX2	0.381	CD16-monocyte
OAS31	6.60024e-32	0.543415	0.592	0.191	1.0433e-27	PostTX.PolyICLC	OAS3	0.401	CD16-monocyte
PARP141	2.16638e-39	0.546211	0.66	0.255	3.42439e-35	PostTX.PolyICLC	PARP14	0.405	CD16-monocyte
PLAC83	2.77422e-93	0.6416	0.94	0.705	4.38522e-89	PostTX.PolyICLC	PLAC8	0.235	CD16-monocyte
PLSCR11	2.25343e-45	0.624928	0.721	0.288	3.562e-41	PostTX.PolyICLC	PLSCR1	0.433	CD16-monocyte
RSAD21	4.51953e-59	0.594884	0.457	0.041	7.14403e-55	PostTX.PolyICLC	RSAD2	0.416	CD16-monocyte
SERPING11	1.66881e-86	0.758204	0.574	0.042	2.63788e-82	PostTX.PolyICLC	SERPING1	0.532	CD16-monocyte
STAT112	2.08531e-34	0.548378	0.781	0.382	3.29625e-30	PostTX.PolyICLC	STAT1	0.399	CD16-monocyte
TNFSF103	1.55055e-157	0.771966	0.883	0.533	2.45095e-153	PostTX.PolyICLC	TNFSF10	0.35	CD16-monocyte
TNFSF13B1	8.27489e-51	0.551647	0.785	0.488	1.30801e-46	PostTX.PolyICLC	TNFSF13B	0.297	CD16-monocyte
TRIM226	1.99286e-38	0.533335	0.702	0.299	3.15011e-34	PostTX.PolyICLC	TRIM22	0.403	CD16-monocyte
UBE2L611	1.20749e-73	0.619344	0.834	0.501	1.90869e-69	PostTX.PolyICLC	UBE2L6	0.333	CD16-monocyte
VAMP52	6.02023e-100	0.617701	0.977	0.737	9.51618e-96	PostTX.PolyICLC	VAMP5	0.24	CD16-monocyte
CISH3	7.54476e-26	0.600613	0.401	0.06	1.1926e-21	PostTX.PolyICLC	CISH	0.341	CD4-T-CCR7
IFI44L19	1.61626e-145	1.09426	0.717	0.033	2.55482e-141	PostTX.PolyICLC	IFI44L	0.684	CD4-T-CCR7
IFI620	5.65348e-107	1.01252	0.748	0.149	8.93646e-103	PostTX.PolyICLC	IFI6	0.599	CD4-T-CCR7
IFIT34	7.72636e-70	0.756189	0.461	0.014	1.2213e-65	PostTX.PolyICLC	IFIT3	0.447	CD4-T-CCR7
ISG1519	5.5092e-103	1.11998	0.727	0.134	8.70839e-99	PostTX.PolyICLC	ISG15	0.593	CD4-T-CCR7
LY6E20	3.60476e-106	0.839208	0.843	0.37	5.69804e-102	PostTX.PolyICLC	LY6E	0.473	CD4-T-CCR7
LYZ3	3.51037e-07	0.59662	0.51	0.153	0.00554884	PostTX.PolyICLC	LYZ	0.357	CD4-T-CCR7
MX110	3.71777e-48	0.568677	0.434	0.081	5.87668e-44	PostTX.PolyICLC	MX1	0.353	CD4-T-CCR7
PSMB95	1.46496e-27	0.581692	0.645	0.294	2.31566e-23	PostTX.PolyICLC	PSMB9	0.351	CD4-T-CCR7
S100A86	8.72956e-25	0.857746	0.61	0.111	1.37988e-20	PostTX.PolyICLC	S100A8	0.499	CD4-T-CCR7
S100A95	7.20978e-24	0.819138	0.659	0.204	1.13965e-19	PostTX.PolyICLC	S100A9	0.455	CD4-T-CCR7
STAT15	1.81865e-40	0.736243	0.545	0.119	2.87474e-36	PostTX.PolyICLC	STAT1	0.426	CD4-T-CCR7
UBE2L65	1.31716e-21	0.544423	0.455	0.121	2.08204e-17	PostTX.PolyICLC	UBE2L6	0.334	CD4-T-CCR7
XAF110	2.68706e-52	0.59654	0.473	0.078	4.24744e-48	PostTX.PolyICLC	XAF1	0.395	CD4-T-CCR7
BST26	1.8221e-107	0.648354	0.682	0.285	2.88019e-103	PostTX.PolyICLC	BST2	0.397	CD4-T-IL7R-LTB
CISH2	3.46998e-97	0.594321	0.407	0.071	5.48499e-93	PostTX.PolyICLC	CISH	0.336	CD4-T-IL7R-LTB
GBP13	1.58763e-109	0.668284	0.505	0.099	2.50956e-105	PostTX.PolyICLC	GBP1	0.406	CD4-T-IL7R-LTB
GIMAP47	7.97468e-79	0.52062	0.674	0.391	1.26056e-74	PostTX.PolyICLC	GIMAP4	0.283	CD4-T-IL7R-LTB
IFI442	9.32749e-123	0.608365	0.474	0.074	1.4744e-118	PostTX.PolyICLC	IFI44	0.4	CD4-T-IL7R-LTB
IFI44L18	2.88708e-292	1.07918	0.724	0.059	4.5636e-288	PostTX.PolyICLC	IFI44L	0.665	CD4-T-IL7R-LTB
IFI619	0	1.24758	0.875	0.18	0	PostTX.PolyICLC	IFI6	0.695	CD4-T-IL7R-LTB
IFIT33	3.14609e-148	0.760087	0.476	0.021	4.97302e-144	PostTX.PolyICLC	IFIT3	0.455	CD4-T-IL7R-LTB
ISG1518	2.02566914794911e-322	1.24578	0.854	0.239	3.20197522216316e-318	PostTX.PolyICLC	ISG15	0.615	CD4-T-IL7R-LTB
LY6E19	2.22242e-301	0.809671	0.931	0.55	3.51298e-297	PostTX.PolyICLC	LY6E	0.381	CD4-T-IL7R-LTB
LYZ2	4.88744e-12	0.603453	0.562	0.172	7.72558e-08	PostTX.PolyICLC	LYZ	0.39	CD4-T-IL7R-LTB
MX19	2.73239e-126	0.66244	0.505	0.092	4.31909e-122	PostTX.PolyICLC	MX1	0.413	CD4-T-IL7R-LTB
OAS13	1.32315e-81	0.525603	0.367	0.033	2.0915e-77	PostTX.PolyICLC	OAS1	0.334	CD4-T-IL7R-LTB
PSMB94	1.3764e-92	0.638675	0.763	0.42	2.17568e-88	PostTX.PolyICLC	PSMB9	0.343	CD4-T-IL7R-LTB
PSME25	1.7151e-81	0.547888	0.753	0.446	2.71105e-77	PostTX.PolyICLC	PSME2	0.307	CD4-T-IL7R-LTB
S100A85	2.45e-43	0.839324	0.637	0.127	3.87271e-39	PostTX.PolyICLC	S100A8	0.51	CD4-T-IL7R-LTB
S100A94	1.36019e-29	0.825628	0.715	0.227	2.15005e-25	PostTX.PolyICLC	S100A9	0.488	CD4-T-IL7R-LTB
SAMD9L2	2.30752e-92	0.540971	0.41	0.069	3.6475e-88	PostTX.PolyICLC	SAMD9L	0.341	CD4-T-IL7R-LTB
STAT14	4.73299e-116	0.779197	0.641	0.175	7.48143e-112	PostTX.PolyICLC	STAT1	0.466	CD4-T-IL7R-LTB
TAP13	3.00077e-63	0.569047	0.61	0.269	4.74332e-59	PostTX.PolyICLC	TAP1	0.341	CD4-T-IL7R-LTB
TNFSF10	5.23501e-73	0.552317	0.522	0.208	8.27498e-69	PostTX.PolyICLC	TNFSF10	0.314	CD4-T-IL7R-LTB
TRIM22	1.1115e-84	0.520163	0.53	0.194	1.75695e-80	PostTX.PolyICLC	TRIM22	0.336	CD4-T-IL7R-LTB
UBE2L64	1.45176e-72	0.656641	0.603	0.198	2.2948e-68	PostTX.PolyICLC	UBE2L6	0.405	CD4-T-IL7R-LTB
XAF19	3.31914e-113	0.573278	0.505	0.114	5.24657e-109	PostTX.PolyICLC	XAF1	0.391	CD4-T-IL7R-LTB
BST25	3.61474e-22	0.584079	0.698	0.337	5.71382e-18	PostTX.PolyICLC	BST2	0.361	CD8-T-CCR7
CISH1	2.21257e-19	0.53633	0.456	0.102	3.49741e-15	PostTX.PolyICLC	CISH	0.354	CD8-T-CCR7
IFI44L17	2.02253e-68	1.02425	0.673	0.027	3.19701e-64	PostTX.PolyICLC	IFI44L	0.646	CD8-T-CCR7
IFI618	1.34752e-57	0.940911	0.75	0.202	2.13002e-53	PostTX.PolyICLC	IFI6	0.548	CD8-T-CCR7
ISG1517	7.4885e-75	1.11777	0.831	0.231	1.18371e-70	PostTX.PolyICLC	ISG15	0.6	CD8-T-CCR7
LY6E18	3.25117e-66	0.771817	0.895	0.491	5.13912e-62	PostTX.PolyICLC	LY6E	0.404	CD8-T-CCR7
LYZ1	0.000574495	0.640601	0.581	0.157	1	PostTX.PolyICLC	LYZ	0.424	CD8-T-CCR7
MX18	1.46114e-30	0.568481	0.48	0.089	2.30963e-26	PostTX.PolyICLC	MX1	0.391	CD8-T-CCR7
RPS174	0.00030089	0.644547	0.98	0.749	1	PostTX.PolyICLC	RPS17	0.231	CD8-T-CCR7
S100A84	3.45908e-10	0.783544	0.633	0.126	5.46777e-06	PostTX.PolyICLC	S100A8	0.507	CD8-T-CCR7
S100A93	7.0634e-08	0.871883	0.75	0.204	0.00111651	PostTX.PolyICLC	S100A9	0.546	CD8-T-CCR7
STAT13	1.54386e-34	0.728413	0.653	0.202	2.44038e-30	PostTX.PolyICLC	STAT1	0.451	CD8-T-CCR7
UBE2L63	1.44537e-21	0.561342	0.552	0.18	2.2847e-17	PostTX.PolyICLC	UBE2L6	0.372	CD8-T-CCR7
BST22	4.21379e-07	0.86573	0.803	0.273	0.00666074	PostTX.PolyICLC	BST2	0.53	CD8-T-GZMH
CD741	0.000173734	0.70904	0.921	0.616	1	PostTX.PolyICLC	CD74	0.305	CD8-T-GZMH
GBP1	4.65823e-07	0.792021	0.539	0.097	0.00736326	PostTX.PolyICLC	GBP1	0.442	CD8-T-GZMH
GIMAP1	0.000422641	0.527365	0.5	0.154	1	PostTX.PolyICLC	GIMAP1	0.346	CD8-T-GZMH
GIMAP44	5.48275e-06	0.653383	0.697	0.301	0.0866659	PostTX.PolyICLC	GIMAP4	0.396	CD8-T-GZMH
GZMK	0.00019884	0.956889	0.487	0.084	1	PostTX.PolyICLC	GZMK	0.403	CD8-T-GZMH
HLA-DRA	0.000518233	0.578148	0.579	0.283	1	PostTX.PolyICLC	HLA-DRA	0.296	CD8-T-GZMH
HLA-DRB1	0.000314259	0.633313	0.829	0.513	1	PostTX.PolyICLC	HLA-DRB1	0.316	CD8-T-GZMH
HSPA81	6.25621e-11	0.629315	0.895	0.567	9.88919e-07	PostTX.PolyICLC	HSPA8	0.328	CD8-T-GZMH
IFI351	0.000209543	0.719253	0.539	0.093	1	PostTX.PolyICLC	IFI35	0.446	CD8-T-GZMH
IFI44L14	1.34493e-09	0.818748	0.447	0.005	2.12593e-05	PostTX.PolyICLC	IFI44L	0.442	CD8-T-GZMH
IFI615	4.36685e-16	1.20119	0.855	0.178	6.90268e-12	PostTX.PolyICLC	IFI6	0.677	CD8-T-GZMH
IFIT32	1.47526e-05	0.593002	0.342	0.012	0.233194	PostTX.PolyICLC	IFIT3	0.33	CD8-T-GZMH
IFITM1	7.61945e-06	0.71118	0.829	0.343	0.120441	PostTX.PolyICLC	IFITM1	0.486	CD8-T-GZMH
IFITM24	0.00761987	0.59509	0.855	0.478	1	PostTX.PolyICLC	IFITM2	0.377	CD8-T-GZMH
ISG1514	1.44719e-40	1.40485	0.908	0.204	2.28757e-36	PostTX.PolyICLC	ISG15	0.704	CD8-T-GZMH
ISG202	1.75306e-09	0.785181	0.803	0.376	2.77106e-05	PostTX.PolyICLC	ISG20	0.427	CD8-T-GZMH
LY6E15	3.66171e-10	0.697961	0.974	0.59	5.78807e-06	PostTX.PolyICLC	LY6E	0.384	CD8-T-GZMH
MX16	4.86021e-07	0.615193	0.382	0.035	0.00768253	PostTX.PolyICLC	MX1	0.347	CD8-T-GZMH
PSMB91	5.54405e-07	0.707234	0.921	0.483	0.00876348	PostTX.PolyICLC	PSMB9	0.438	CD8-T-GZMH
PSME22	8.27689e-08	0.757765	0.829	0.392	0.00130833	PostTX.PolyICLC	PSME2	0.437	CD8-T-GZMH
S100A11	8.53951e-05	0.594161	0.697	0.352	1	PostTX.PolyICLC	S100A11	0.345	CD8-T-GZMH
S100A81	0.000305058	1.10793	0.724	0.088	1	PostTX.PolyICLC	S100A8	0.636	CD8-T-GZMH
S100A9	8.40406e-09	1.18653	0.855	0.16	0.000132843	PostTX.PolyICLC	S100A9	0.695	CD8-T-GZMH
SAMD9L	4.46178e-08	0.536938	0.447	0.112	0.000705274	PostTX.PolyICLC	SAMD9L	0.335	CD8-T-GZMH
SP110	0.000204417	0.549912	0.592	0.214	1	PostTX.PolyICLC	SP110	0.378	CD8-T-GZMH
STAT1	1.8883e-13	0.839365	0.618	0.148	2.98483e-09	PostTX.PolyICLC	STAT1	0.47	CD8-T-GZMH
TAP1	1.52072e-17	0.806828	0.803	0.287	2.4038e-13	PostTX.PolyICLC	TAP1	0.516	CD8-T-GZMH
TRAC	0.00095884	0.594212	0.934	0.606	1	PostTX.PolyICLC	TRAC	0.328	CD8-T-GZMH
TYROBP1	2.66343e-05	0.57887	0.447	0.17	0.421009	PostTX.PolyICLC	TYROBP	0.277	CD8-T-GZMH
UBE2L6	7.44826e-05	0.736968	0.618	0.197	1	PostTX.PolyICLC	UBE2L6	0.421	CD8-T-GZMH
XAF17	0.00755389	0.589463	0.5	0.122	1	PostTX.PolyICLC	XAF1	0.378	CD8-T-GZMH
BST23	4.72507e-57	0.799803	0.752	0.258	7.46893e-53	PostTX.PolyICLC	BST2	0.494	CD8-T-GZMK
CARD16	1.72722e-15	0.538775	0.542	0.219	2.73021e-11	PostTX.PolyICLC	CARD16	0.323	CD8-T-GZMK
GBP11	4.76256e-52	0.792424	0.588	0.108	7.52817e-48	PostTX.PolyICLC	GBP1	0.48	CD8-T-GZMK
GIMAP45	4.32803e-37	0.676258	0.756	0.346	6.84132e-33	PostTX.PolyICLC	GIMAP4	0.41	CD8-T-GZMK
GIMAP73	6.18999e-54	0.645591	0.853	0.507	9.78451e-50	PostTX.PolyICLC	GIMAP7	0.346	CD8-T-GZMK
IFI352	4.11253e-22	0.539251	0.426	0.09	6.50067e-18	PostTX.PolyICLC	IFI35	0.336	CD8-T-GZMK
IFI441	2.43185e-37	0.556411	0.38	0.045	3.84402e-33	PostTX.PolyICLC	IFI44	0.335	CD8-T-GZMK
IFI44L15	9.38262e-83	0.964194	0.578	0.02	1.48311e-78	PostTX.PolyICLC	IFI44L	0.558	CD8-T-GZMK
IFI616	5.32759e-112	1.14976	0.815	0.188	8.42133e-108	PostTX.PolyICLC	IFI6	0.627	CD8-T-GZMK
IFITM11	1.61158e-29	0.535857	0.683	0.347	2.54742e-25	PostTX.PolyICLC	IFITM1	0.336	CD8-T-GZMK
IFITM25	1.33764e-09	0.560684	0.75	0.429	2.1144e-05	PostTX.PolyICLC	IFITM2	0.321	CD8-T-GZMK
IRF75	2.87554e-33	0.541045	0.391	0.057	4.54537e-29	PostTX.PolyICLC	IRF7	0.334	CD8-T-GZMK
ISG1515	4.1105e-106	1.23975	0.866	0.231	6.49747e-102	PostTX.PolyICLC	ISG15	0.635	CD8-T-GZMK
ISG203	2.36842e-36	0.526606	0.84	0.574	3.74377e-32	PostTX.PolyICLC	ISG20	0.266	CD8-T-GZMK
LY6E16	1.3536e-88	0.772768	0.916	0.506	2.13964e-84	PostTX.PolyICLC	LY6E	0.41	CD8-T-GZMK
LYZ	6.24374e-07	0.692128	0.611	0.169	0.00986948	PostTX.PolyICLC	LYZ	0.442	CD8-T-GZMK
MX17	1.61236e-36	0.55303	0.408	0.076	2.54865e-32	PostTX.PolyICLC	MX1	0.332	CD8-T-GZMK
PARP9	8.56525e-32	0.576831	0.429	0.073	1.35391e-27	PostTX.PolyICLC	PARP9	0.356	CD8-T-GZMK
PSMB92	4.30812e-40	0.684	0.834	0.461	6.80984e-36	PostTX.PolyICLC	PSMB9	0.373	CD8-T-GZMK
PSME23	1.13715e-26	0.669838	0.794	0.391	1.7975e-22	PostTX.PolyICLC	PSME2	0.403	CD8-T-GZMK
S100A111	1.54892e-10	0.551036	0.685	0.348	2.44838e-06	PostTX.PolyICLC	S100A11	0.337	CD8-T-GZMK
S100A82	4.64812e-24	0.945374	0.702	0.125	7.34728e-20	PostTX.PolyICLC	S100A8	0.577	CD8-T-GZMK
S100A91	7.42177e-18	0.963119	0.792	0.213	1.17316e-13	PostTX.PolyICLC	S100A9	0.579	CD8-T-GZMK
STAT11	1.09535e-58	0.875781	0.702	0.172	1.73141e-54	PostTX.PolyICLC	STAT1	0.53	CD8-T-GZMK
TAP11	4.44623e-30	0.631881	0.658	0.279	7.02815e-26	PostTX.PolyICLC	TAP1	0.379	CD8-T-GZMK
UBE2L61	3.50143e-34	0.712307	0.632	0.207	5.53472e-30	PostTX.PolyICLC	UBE2L6	0.425	CD8-T-GZMK
XAF18	1.81693e-40	0.566441	0.46	0.116	2.87202e-36	PostTX.PolyICLC	XAF1	0.344	CD8-T-GZMK
BST24	4.02413e-07	0.743003	0.738	0.302	0.00636094	PostTX.PolyICLC	BST2	0.436	CD8-T-KLRB1
GBP12	4.45265e-06	0.615955	0.477	0.081	0.070383	PostTX.PolyICLC	GBP1	0.396	CD8-T-KLRB1
GIMAP46	1.7941e-09	0.617752	0.754	0.378	2.83594e-05	PostTX.PolyICLC	GIMAP4	0.376	CD8-T-KLRB1
GIMAP74	3.49951e-11	0.593381	0.846	0.507	5.53167e-07	PostTX.PolyICLC	GIMAP7	0.339	CD8-T-KLRB1
IFI16	2.64265e-07	0.518727	0.662	0.277	0.00417724	PostTX.PolyICLC	IFI16	0.385	CD8-T-KLRB1
IFI44L16	1.29867e-15	1.08073	0.646	0.04	2.05281e-11	PostTX.PolyICLC	IFI44L	0.606	CD8-T-KLRB1
IFI617	1.03056e-27	1.23942	0.954	0.188	1.62901e-23	PostTX.PolyICLC	IFI6	0.766	CD8-T-KLRB1
IFITM12	0.000528443	0.601729	0.738	0.327	1	PostTX.PolyICLC	IFITM1	0.411	CD8-T-KLRB1
IFITM26	1.40685e-05	0.592863	0.862	0.555	0.22238	PostTX.PolyICLC	IFITM2	0.307	CD8-T-KLRB1
IFITM35	0.000488046	0.613293	0.4	0.075	1	PostTX.PolyICLC	IFITM3	0.325	CD8-T-KLRB1
ISG1516	5.09113e-28	1.20985	0.908	0.267	8.04756e-24	PostTX.PolyICLC	ISG15	0.641	CD8-T-KLRB1
ISG204	2.01204e-07	0.661718	0.908	0.473	0.00318043	PostTX.PolyICLC	ISG20	0.435	CD8-T-KLRB1
LY6E17	2.04906e-19	0.822056	0.908	0.498	3.23895e-15	PostTX.PolyICLC	LY6E	0.41	CD8-T-KLRB1
PSMB93	5.76346e-10	0.665689	0.862	0.481	9.1103e-06	PostTX.PolyICLC	PSMB9	0.381	CD8-T-KLRB1
PSME24	1.2866e-14	0.739371	0.862	0.481	2.03374e-10	PostTX.PolyICLC	PSME2	0.381	CD8-T-KLRB1
RPS173	0.00367338	0.641386	0.969	0.642	1	PostTX.PolyICLC	RPS17	0.327	CD8-T-KLRB1
S100A83	1.18537e-06	1.00588	0.754	0.12	0.0187372	PostTX.PolyICLC	S100A8	0.634	CD8-T-KLRB1
S100A92	9.14503e-07	1.00924	0.8	0.215	0.0144556	PostTX.PolyICLC	S100A9	0.585	CD8-T-KLRB1
SAMD9L1	2.05456e-07	0.53115	0.446	0.098	0.00324765	PostTX.PolyICLC	SAMD9L	0.348	CD8-T-KLRB1
STAT12	1.86895e-13	0.870633	0.708	0.162	2.95425e-09	PostTX.PolyICLC	STAT1	0.546	CD8-T-KLRB1
TAP12	2.27207e-09	0.635603	0.662	0.275	3.59146e-05	PostTX.PolyICLC	TAP1	0.387	CD8-T-KLRB1
UBE2L62	0.000280792	0.60638	0.631	0.236	1	PostTX.PolyICLC	UBE2L6	0.395	CD8-T-KLRB1
APOBEC3A2	1.70203e-15	0.564853	0.449	0.104	2.6904e-11	PostTX.PolyICLC	APOBEC3A	0.345	cDC2-FCER1A-CLEC10A
EPSTI16	1.82041e-33	0.691224	0.804	0.288	2.87753e-29	PostTX.PolyICLC	EPSTI1	0.516	cDC2-FCER1A-CLEC10A
GBP19	2.31729e-28	0.711195	0.626	0.233	3.66294e-24	PostTX.PolyICLC	GBP1	0.393	cDC2-FCER1A-CLEC10A
GIMAP78	1.79053e-23	0.527945	0.477	0.158	2.83029e-19	PostTX.PolyICLC	GIMAP7	0.319	cDC2-FCER1A-CLEC10A
IFI271	5.47673e-18	0.681629	0.299	0.004	8.65706e-14	PostTX.PolyICLC	IFI27	0.295	cDC2-FCER1A-CLEC10A
IFI358	1.27977e-24	0.582299	0.626	0.241	2.02293e-20	PostTX.PolyICLC	IFI35	0.385	cDC2-FCER1A-CLEC10A
IFI449	1.1509e-18	0.527746	0.626	0.171	1.81922e-14	PostTX.PolyICLC	IFI44	0.455	cDC2-FCER1A-CLEC10A
IFI44L27	5.38973e-48	1.0204	0.832	0.101	8.51955e-44	PostTX.PolyICLC	IFI44L	0.731	cDC2-FCER1A-CLEC10A
IFI628	4.78192e-118	1.32766	0.972	0.463	7.55878e-114	PostTX.PolyICLC	IFI6	0.509	cDC2-FCER1A-CLEC10A
IFIT311	2.13734e-25	0.716077	0.542	0.066	3.3785e-21	PostTX.PolyICLC	IFIT3	0.476	cDC2-FCER1A-CLEC10A
IFITM17	1.11565e-39	0.76829	0.71	0.104	1.76351e-35	PostTX.PolyICLC	IFITM1	0.606	cDC2-FCER1A-CLEC10A
IFITM310	7.98453e-99	1.02796	0.963	0.65	1.26211e-94	PostTX.PolyICLC	IFITM3	0.313	cDC2-FCER1A-CLEC10A
IRF712	1.42475e-20	0.560834	0.607	0.252	2.2521e-16	PostTX.PolyICLC	IRF7	0.355	cDC2-FCER1A-CLEC10A
ISG1527	5.22056e-91	1.25953	0.972	0.448	8.25214e-87	PostTX.PolyICLC	ISG15	0.524	cDC2-FCER1A-CLEC10A
ISG2011	2.37513e-26	0.683013	0.636	0.161	3.75437e-22	PostTX.PolyICLC	ISG20	0.475	cDC2-FCER1A-CLEC10A
LAP33	5.64766e-42	0.587132	0.897	0.679	8.92726e-38	PostTX.PolyICLC	LAP3	0.218	cDC2-FCER1A-CLEC10A
LY6E27	7.11059e-90	0.847058	0.963	0.758	1.12397e-85	PostTX.PolyICLC	LY6E	0.205	cDC2-FCER1A-CLEC10A
MT2A5	9.64175e-28	0.751507	0.822	0.475	1.52407e-23	PostTX.PolyICLC	MT2A	0.347	cDC2-FCER1A-CLEC10A
MX117	7.47642e-19	0.647892	0.673	0.252	1.1818e-14	PostTX.PolyICLC	MX1	0.421	cDC2-FCER1A-CLEC10A
OAS18	1.61229e-22	0.542801	0.533	0.187	2.54854e-18	PostTX.PolyICLC	OAS1	0.346	cDC2-FCER1A-CLEC10A
PLAC84	1.26709e-45	0.784762	0.879	0.528	2.00289e-41	PostTX.PolyICLC	PLAC8	0.351	cDC2-FCER1A-CLEC10A
PSMB911	2.76233e-40	0.599572	0.86	0.613	4.36641e-36	PostTX.PolyICLC	PSMB9	0.247	cDC2-FCER1A-CLEC10A
PSME210	2.43968e-54	0.625092	0.963	0.796	3.8564e-50	PostTX.PolyICLC	PSME2	0.167	cDC2-FCER1A-CLEC10A
SERPING12	7.1431e-31	0.579637	0.57	0.038	1.12911e-26	PostTX.PolyICLC	SERPING1	0.532	cDC2-FCER1A-CLEC10A
STAT113	2.49528e-27	0.645222	0.832	0.398	3.94429e-23	PostTX.PolyICLC	STAT1	0.434	cDC2-FCER1A-CLEC10A
TAP17	5.05892e-18	0.55093	0.701	0.364	7.99664e-14	PostTX.PolyICLC	TAP1	0.337	cDC2-FCER1A-CLEC10A
TNFSF104	6.13881e-32	0.628261	0.673	0.333	9.70361e-28	PostTX.PolyICLC	TNFSF10	0.34	cDC2-FCER1A-CLEC10A
UBE2L612	1.56494e-42	0.690403	0.757	0.442	2.4737e-38	PostTX.PolyICLC	UBE2L6	0.315	cDC2-FCER1A-CLEC10A
VAMP53	1.2966e-21	0.60176	0.748	0.383	2.04954e-17	PostTX.PolyICLC	VAMP5	0.365	cDC2-FCER1A-CLEC10A
WARS2	4.72081e-33	0.573405	0.822	0.526	7.46219e-29	PostTX.PolyICLC	WARS	0.296	cDC2-FCER1A-CLEC10A
XAF115	3.16908e-23	0.54029	0.682	0.268	5.00936e-19	PostTX.PolyICLC	XAF1	0.414	cDC2-FCER1A-CLEC10A
AIF1	0.00719543	0.621379	0.25	0.058	1	PostTX.PolyICLC	AIF1	0.192	MT-high
CTSS1	5.3561e-06	0.653481	0.274	0.075	0.0846638	PostTX.PolyICLC	CTSS	0.199	MT-high
CYBA4	2.28802e-11	0.575668	0.399	0.194	3.61667e-07	PostTX.PolyICLC	CYBA	0.205	MT-high
HLA-DRA1	2.20206e-05	0.558147	0.36	0.16	0.34808	PostTX.PolyICLC	HLA-DRA	0.2	MT-high
IFI631	1.19517e-27	1.17529	0.445	0.035	1.88921e-23	PostTX.PolyICLC	IFI6	0.41	MT-high
IFITM29	0.00649495	0.549403	0.329	0.129	1	PostTX.PolyICLC	IFITM2	0.2	MT-high
IFITM311	2.62348e-09	0.911191	0.332	0.044	4.14694e-05	PostTX.PolyICLC	IFITM3	0.288	MT-high
ISG1530	5.95374e-38	1.46519	0.573	0.03	9.41108e-34	PostTX.PolyICLC	ISG15	0.543	MT-high
LY6E29	1.8341e-20	0.894488	0.436	0.104	2.89916e-16	PostTX.PolyICLC	LY6E	0.332	MT-high
LYZ7	2.49723e-08	1.14403	0.62	0.164	0.000394738	PostTX.PolyICLC	LYZ	0.456	MT-high
PSMB912	6.54115e-08	0.666865	0.292	0.069	0.00103396	PostTX.PolyICLC	PSMB9	0.223	MT-high
PSME211	0.00340946	0.5701	0.25	0.066	1	PostTX.PolyICLC	PSME2	0.184	MT-high
S100A113	0.00749056	0.670394	0.327	0.094	1	PostTX.PolyICLC	S100A11	0.233	MT-high
S100A42	0.000312048	0.540787	0.536	0.315	1	PostTX.PolyICLC	S100A4	0.221	MT-high
S100A61	4.25524e-05	0.615677	0.566	0.314	0.672626	PostTX.PolyICLC	S100A6	0.252	MT-high
S100A811	1.37515e-08	1.26874	0.617	0.148	0.00021737	PostTX.PolyICLC	S100A8	0.469	MT-high
S100A99	5.14383e-10	1.27136	0.742	0.21	8.13085e-06	PostTX.PolyICLC	S100A9	0.532	MT-high
TMSB101	1.11606e-06	0.53074	0.879	0.624	0.0176416	PostTX.PolyICLC	TMSB10	0.255	MT-high
TYROBP2	0.0061953	0.717262	0.355	0.12	1	PostTX.PolyICLC	TYROBP	0.235	MT-high
ABI3	2.37867e-17	0.535229	0.529	0.215	3.75997e-13	PostTX.PolyICLC	ABI3	0.314	NK-GZMB-PRF1
ALOX5AP	1.14038e-10	0.639684	0.65	0.28	1.80259e-06	PostTX.PolyICLC	ALOX5AP	0.37	NK-GZMB-PRF1
BST28	1.24468e-81	0.840253	0.809	0.354	1.96747e-77	PostTX.PolyICLC	BST2	0.455	NK-GZMB-PRF1
CARD161	8.66402e-14	0.542715	0.62	0.291	1.36952e-09	PostTX.PolyICLC	CARD16	0.329	NK-GZMB-PRF1
CLIC35	2.54819e-77	0.672013	0.743	0.361	4.02792e-73	PostTX.PolyICLC	CLIC3	0.382	NK-GZMB-PRF1
CX3CR11	1.17035e-36	0.567212	0.518	0.185	1.84998e-32	PostTX.PolyICLC	CX3CR1	0.333	NK-GZMB-PRF1
DENND2D	2.03279e-20	0.568596	0.471	0.141	3.21324e-16	PostTX.PolyICLC	DENND2D	0.33	NK-GZMB-PRF1
EPSTI13	2.093e-54	0.616392	0.429	0.082	3.30841e-50	PostTX.PolyICLC	EPSTI1	0.347	NK-GZMB-PRF1
FCER1G2	1.48585e-05	0.612501	0.9	0.564	0.234868	PostTX.PolyICLC	FCER1G	0.336	NK-GZMB-PRF1
GBP15	7.95098e-42	0.606362	0.365	0.057	1.25681e-37	PostTX.PolyICLC	GBP1	0.308	NK-GZMB-PRF1
GIMAP48	1.30565e-25	0.642519	0.59	0.219	2.06384e-21	PostTX.PolyICLC	GIMAP4	0.371	NK-GZMB-PRF1
GIMAP75	2.80047e-48	0.554312	0.788	0.476	4.42671e-44	PostTX.PolyICLC	GIMAP7	0.312	NK-GZMB-PRF1
HSPA82	4.16352e-35	0.53372	0.732	0.451	6.58127e-31	PostTX.PolyICLC	HSPA8	0.281	NK-GZMB-PRF1
IFI354	2.48253e-53	0.79417	0.55	0.108	3.92414e-49	PostTX.PolyICLC	IFI35	0.442	NK-GZMB-PRF1
IFI444	4.16019e-58	0.654371	0.389	0.036	6.57602e-54	PostTX.PolyICLC	IFI44	0.353	NK-GZMB-PRF1
IFI44L21	1.58067e-171	1.25395	0.692	0.014	2.49856e-167	PostTX.PolyICLC	IFI44L	0.678	NK-GZMB-PRF1
IFI622	4.59965e-208	1.30295	0.868	0.188	7.27067e-204	PostTX.PolyICLC	IFI6	0.68	NK-GZMB-PRF1
IFIT36	1.94243e-81	0.836768	0.446	0.018	3.07039e-77	PostTX.PolyICLC	IFIT3	0.428	NK-GZMB-PRF1
IFITM36	3.67972e-59	0.935671	0.76	0.25	5.81653e-55	PostTX.PolyICLC	IFITM3	0.51	NK-GZMB-PRF1
IRF77	2.61627e-60	0.782179	0.49	0.056	4.13554e-56	PostTX.PolyICLC	IRF7	0.434	NK-GZMB-PRF1
ISG1521	5.83704e-274	1.49863	0.915	0.216	9.22661e-270	PostTX.PolyICLC	ISG15	0.699	NK-GZMB-PRF1
ISG205	1.79663e-116	0.958934	0.807	0.289	2.83993e-112	PostTX.PolyICLC	ISG20	0.518	NK-GZMB-PRF1
LGALS9	2.26024e-20	0.581274	0.437	0.102	3.57276e-16	PostTX.PolyICLC	LGALS9	0.335	NK-GZMB-PRF1
LY6E22	4.72734e-150	0.748414	0.941	0.623	7.47251e-146	PostTX.PolyICLC	LY6E	0.318	NK-GZMB-PRF1
LYZ5	1.27857e-10	0.722063	0.614	0.189	2.02104e-06	PostTX.PolyICLC	LYZ	0.425	NK-GZMB-PRF1
MX112	9.84766e-69	0.801361	0.48	0.037	1.55662e-64	PostTX.PolyICLC	MX1	0.443	NK-GZMB-PRF1
OAS15	2.63127e-45	0.649014	0.361	0.027	4.15925e-41	PostTX.PolyICLC	OAS1	0.334	NK-GZMB-PRF1
PLAC8	2.15476e-29	0.607185	0.915	0.619	3.40603e-25	PostTX.PolyICLC	PLAC8	0.296	NK-GZMB-PRF1
PLSCR1	5.3056e-41	0.572829	0.414	0.091	8.38656e-37	PostTX.PolyICLC	PLSCR1	0.323	NK-GZMB-PRF1
PSMB97	9.85561e-51	0.637701	0.805	0.465	1.55788e-46	PostTX.PolyICLC	PSMB9	0.34	NK-GZMB-PRF1
PSME27	2.85859e-41	0.753627	0.834	0.387	4.51858e-37	PostTX.PolyICLC	PSME2	0.447	NK-GZMB-PRF1
S100A112	5.38876e-26	0.623621	0.692	0.312	8.51801e-22	PostTX.PolyICLC	S100A11	0.38	NK-GZMB-PRF1
S100A88	2.02542e-30	0.975629	0.699	0.143	3.20159e-26	PostTX.PolyICLC	S100A8	0.556	NK-GZMB-PRF1
S100A97	2.32997e-36	1.00657	0.811	0.229	3.68299e-32	PostTX.PolyICLC	S100A9	0.582	NK-GZMB-PRF1
SAMD9L4	3.41717e-35	0.572349	0.416	0.097	5.40152e-31	PostTX.PolyICLC	SAMD9L	0.319	NK-GZMB-PRF1
SLFN5	6.8679e-45	0.542885	0.539	0.218	1.08561e-40	PostTX.PolyICLC	SLFN5	0.321	NK-GZMB-PRF1
SP1102	9.97677e-31	0.580523	0.554	0.209	1.57703e-26	PostTX.PolyICLC	SP110	0.345	NK-GZMB-PRF1
STAT17	2.27167e-42	0.68723	0.478	0.099	3.59083e-38	PostTX.PolyICLC	STAT1	0.379	NK-GZMB-PRF1
TAP15	7.37522e-38	0.628695	0.622	0.25	1.1658e-33	PostTX.PolyICLC	TAP1	0.372	NK-GZMB-PRF1
TRIM222	2.41425e-43	0.603958	0.531	0.182	3.81621e-39	PostTX.PolyICLC	TRIM22	0.349	NK-GZMB-PRF1
UBE2L67	3.58634e-33	0.729065	0.635	0.211	5.66893e-29	PostTX.PolyICLC	UBE2L6	0.424	NK-GZMB-PRF1
XAF112	1.12995e-55	0.669884	0.493	0.116	1.78611e-51	PostTX.PolyICLC	XAF1	0.377	NK-GZMB-PRF1
BST29	1.94424e-08	0.548668	0.824	0.499	0.000307327	PostTX.PolyICLC	BST2	0.325	NK-XCL1-2
GIMAP49	5.28286e-07	0.603662	0.529	0.161	0.00835061	PostTX.PolyICLC	GIMAP4	0.368	NK-XCL1-2
IFI445	1.01357e-07	0.5504	0.412	0.068	0.00160214	PostTX.PolyICLC	IFI44	0.344	NK-XCL1-2
IFI44L22	2.23048e-25	1.26541	0.804	0.059	3.52572e-21	PostTX.PolyICLC	IFI44L	0.745	NK-XCL1-2
IFI623	3.56305e-33	1.31286	0.902	0.164	5.63212e-29	PostTX.PolyICLC	IFI6	0.738	NK-XCL1-2
IFITM37	2.41375e-13	0.656083	0.882	0.53	3.81542e-09	PostTX.PolyICLC	IFITM3	0.352	NK-XCL1-2
IRF78	8.60593e-07	0.526409	0.392	0.068	0.0136034	PostTX.PolyICLC	IRF7	0.324	NK-XCL1-2
ISG1522	7.46531e-29	1.20874	0.824	0.228	1.18004e-24	PostTX.PolyICLC	ISG15	0.596	NK-XCL1-2
ISG206	1.54574e-08	0.591388	0.725	0.362	0.000244335	PostTX.PolyICLC	ISG20	0.363	NK-XCL1-2
LY6E23	3.10229e-20	0.583419	0.98	0.753	4.90379e-16	PostTX.PolyICLC	LY6E	0.227	NK-XCL1-2
MX113	2.76647e-06	0.521105	0.373	0.053	0.0437296	PostTX.PolyICLC	MX1	0.32	NK-XCL1-2
S100A89	0.000260963	0.883751	0.627	0.149	1	PostTX.PolyICLC	S100A8	0.478	NK-XCL1-2
SP1103	1.28684e-05	0.573612	0.608	0.243	0.203411	PostTX.PolyICLC	SP110	0.365	NK-XCL1-2
STAT18	1.65979e-08	0.602584	0.471	0.139	0.000262364	PostTX.PolyICLC	STAT1	0.332	NK-XCL1-2
TRIM223	4.42833e-10	0.622414	0.529	0.134	6.99986e-06	PostTX.PolyICLC	TRIM22	0.395	NK-XCL1-2
BST213	7.82967e-37	0.55129	0.918	0.786	1.23764e-32	PostTX.PolyICLC	BST2	0.132	pDC-LILRA4
CKS2	5.02213e-15	0.523561	0.455	0.07	7.93848e-11	PostTX.PolyICLC	CKS2	0.385	pDC-LILRA4
CLIC36	5.98582e-27	0.653965	0.821	0.469	9.46178e-23	PostTX.PolyICLC	CLIC3	0.352	pDC-LILRA4
DYNLL11	1.29181e-18	0.606312	0.761	0.443	2.04196e-14	PostTX.PolyICLC	DYNLL1	0.318	pDC-LILRA4
HSPA83	1.83756e-22	0.590607	0.791	0.572	2.90463e-18	PostTX.PolyICLC	HSPA8	0.219	pDC-LILRA4
IFI359	2.35762e-20	0.745636	0.709	0.243	3.72668e-16	PostTX.PolyICLC	IFI35	0.466	pDC-LILRA4
IFI4410	1.85799e-14	0.534087	0.53	0.135	2.93693e-10	PostTX.PolyICLC	IFI44	0.395	pDC-LILRA4
IFI44L28	5.04199e-34	0.908826	0.821	0.27	7.96987e-30	PostTX.PolyICLC	IFI44L	0.551	pDC-LILRA4
IFI629	2.13331e-28	0.871067	0.619	0.07	3.37212e-24	PostTX.PolyICLC	IFI6	0.549	pDC-LILRA4
IFITM28	1.72301e-16	0.603788	0.843	0.501	2.72357e-12	PostTX.PolyICLC	IFITM2	0.342	pDC-LILRA4
ISG1528	1.85964e-52	1.28949	0.836	0.258	2.93954e-48	PostTX.PolyICLC	ISG15	0.578	pDC-LILRA4
ISG2012	7.57045e-25	0.858958	0.761	0.311	1.19666e-20	PostTX.PolyICLC	ISG20	0.45	pDC-LILRA4
LY6E28	2.76906e-43	0.905969	0.896	0.449	4.37706e-39	PostTX.PolyICLC	LY6E	0.447	pDC-LILRA4
OAS19	2.17457e-12	0.591876	0.664	0.267	3.43734e-08	PostTX.PolyICLC	OAS1	0.397	pDC-LILRA4
PLSCR12	5.84325e-16	0.547791	0.642	0.214	9.23642e-12	PostTX.PolyICLC	PLSCR1	0.428	pDC-LILRA4
UBE2L613	1.81038e-14	0.603342	0.754	0.372	2.86166e-10	PostTX.PolyICLC	UBE2L6	0.382	pDC-LILRA4
AL133351.1	0.000281144	0.862752	0.31	0.028	1	PostTX.PolyICLC	AL133351.1	0.282	Platelet
ATP5F1E	0.00233074	0.915195	0.724	0.389	1	PostTX.PolyICLC	ATP5F1E	0.335	Platelet
DAD1	0.000344011	0.778009	0.448	0.209	1	PostTX.PolyICLC	DAD1	0.239	Platelet
ERH	0.000825966	0.747877	0.276	0.04	1	PostTX.PolyICLC	ERH	0.236	Platelet
GADD45A	0.00270733	0.890157	0.655	0.292	1	PostTX.PolyICLC	GADD45A	0.363	Platelet
HIST1H4H	0.00259316	1.30647	0.448	0.062	1	PostTX.PolyICLC	HIST1H4H	0.386	Platelet
MOB4	0.000820722	0.76075	0.276	0.036	1	PostTX.PolyICLC	MOB4	0.24	Platelet
MYCT1	0.00011284	0.81632	0.345	0.065	1	PostTX.PolyICLC	MYCT1	0.28	Platelet
RPL35A	0.00534943	0.71295	0.621	0.383	1	PostTX.PolyICLC	RPL35A	0.238	Platelet
SNRPG	0.000329207	0.878765	0.31	0.029	1	PostTX.PolyICLC	SNRPG	0.281	Platelet
SUB1	0.00827993	0.620982	0.379	0.194	1	PostTX.PolyICLC	SUB1	0.185	Platelet
UQCR10	0.00128342	0.923971	0.414	0.097	1	PostTX.PolyICLC	UQCR10	0.317	Platelet
IFI630	3.43747e-12	0.849008	0.806	0.412	5.43361e-08	PostTX.PolyICLC	IFI6	0.394	Proliferating
IFIT312	7.95376e-06	0.559405	0.389	0.055	0.125725	PostTX.PolyICLC	IFIT3	0.334	Proliferating
IRF713	1.64584e-06	0.547392	0.722	0.19	0.0260158	PostTX.PolyICLC	IRF7	0.532	Proliferating
ISG1529	2.44657e-14	1.06407	0.917	0.533	3.86729e-10	PostTX.PolyICLC	ISG15	0.384	Proliferating
MX118	3.93716e-06	0.665299	0.694	0.19	0.0622347	PostTX.PolyICLC	MX1	0.504	Proliferating
OAS110	9.50236e-06	0.543549	0.611	0.142	0.150204	PostTX.PolyICLC	OAS1	0.469	Proliferating
STAT114	0.000201784	0.559363	0.694	0.328	1	PostTX.PolyICLC	STAT1	0.366	Proliferating
UBE2L614	5.77776e-05	0.631261	0.833	0.526	0.913291	PostTX.PolyICLC	UBE2L6	0.307	Proliferating
BST27	1.34545e-13	0.678629	0.57	0.206	2.12676e-09	PostTX.PolyICLC	BST2	0.364	Treg-FOXP3
GBP14	2.45542e-14	0.784565	0.51	0.09	3.88128e-10	PostTX.PolyICLC	GBP1	0.42	Treg-FOXP3
IFI353	8.57539e-10	0.587312	0.38	0.066	1.35551e-05	PostTX.PolyICLC	IFI35	0.314	Treg-FOXP3
IFI443	6.72943e-18	0.624726	0.38	0.046	1.06372e-13	PostTX.PolyICLC	IFI44	0.334	Treg-FOXP3
IFI44L20	3.04381e-32	0.944945	0.495	0.012	4.81135e-28	PostTX.PolyICLC	IFI44L	0.483	Treg-FOXP3
IFI621	1.74545e-61	1.30655	0.885	0.187	2.75904e-57	PostTX.PolyICLC	IFI6	0.698	Treg-FOXP3
IFIT11	7.05707e-13	0.583605	0.32	0.013	1.11551e-08	PostTX.PolyICLC	IFIT1	0.307	Treg-FOXP3
IFIT35	2.9901e-26	0.989169	0.51	0.009	4.72645e-22	PostTX.PolyICLC	IFIT3	0.501	Treg-FOXP3
IFITM13	2.06044e-14	0.670555	0.62	0.24	3.25694e-10	PostTX.PolyICLC	IFITM1	0.38	Treg-FOXP3
IFITM27	1.60917e-06	0.568483	0.62	0.311	0.0254362	PostTX.PolyICLC	IFITM2	0.309	Treg-FOXP3
IRF76	8.28803e-16	0.621461	0.395	0.06	1.31009e-11	PostTX.PolyICLC	IRF7	0.335	Treg-FOXP3
ISG1520	1.34453e-64	1.44412	0.935	0.241	2.12529e-60	PostTX.PolyICLC	ISG15	0.694	Treg-FOXP3
LY6E21	1.3455e-37	0.854615	0.89	0.461	2.12684e-33	PostTX.PolyICLC	LY6E	0.429	Treg-FOXP3
LYZ4	5.74166e-05	0.736718	0.555	0.144	0.907584	PostTX.PolyICLC	LYZ	0.411	Treg-FOXP3
MT2A1	1.50189e-10	0.6339	0.66	0.321	2.37403e-06	PostTX.PolyICLC	MT2A	0.339	Treg-FOXP3
MX111	4.22079e-18	0.704292	0.485	0.096	6.67181e-14	PostTX.PolyICLC	MX1	0.389	Treg-FOXP3
OAS14	4.59541e-14	0.650247	0.435	0.069	7.26396e-10	PostTX.PolyICLC	OAS1	0.366	Treg-FOXP3
PARP91	8.23149e-13	0.555402	0.38	0.062	1.30115e-08	PostTX.PolyICLC	PARP9	0.318	Treg-FOXP3
PSMB96	8.1465e-13	0.70445	0.705	0.349	1.28772e-08	PostTX.PolyICLC	PSMB9	0.356	Treg-FOXP3
PSME26	2.34639e-07	0.582487	0.63	0.322	0.00370894	PostTX.PolyICLC	PSME2	0.308	Treg-FOXP3
S100A87	2.24321e-09	0.95379	0.625	0.107	3.54584e-05	PostTX.PolyICLC	S100A8	0.518	Treg-FOXP3
S100A96	6.60577e-11	1.0439	0.76	0.194	1.04417e-06	PostTX.PolyICLC	S100A9	0.566	Treg-FOXP3
SAMD9	6.19072e-09	0.550397	0.46	0.142	9.78566e-05	PostTX.PolyICLC	SAMD9	0.318	Treg-FOXP3
SAMD9L3	2.55748e-11	0.601194	0.365	0.07	4.04261e-07	PostTX.PolyICLC	SAMD9L	0.295	Treg-FOXP3
SP1101	1.35175e-10	0.518677	0.535	0.253	2.13671e-06	PostTX.PolyICLC	SP110	0.282	Treg-FOXP3
STAT16	4.27211e-20	0.919187	0.645	0.141	6.75293e-16	PostTX.PolyICLC	STAT1	0.504	Treg-FOXP3
TAP14	2.75131e-10	0.621694	0.615	0.278	4.34899e-06	PostTX.PolyICLC	TAP1	0.337	Treg-FOXP3
TRIM221	1.04595e-14	0.5765	0.56	0.231	1.65333e-10	PostTX.PolyICLC	TRIM22	0.329	Treg-FOXP3
UBE2L66	1.78921e-10	0.681609	0.505	0.16	2.82821e-06	PostTX.PolyICLC	UBE2L6	0.345	Treg-FOXP3
XAF111	1.21833e-13	0.556521	0.43	0.112	1.92582e-09	PostTX.PolyICLC	XAF1	0.318	Treg-FOXP3
EIF2AK2	6.59144e-56	0.536983	0.511	0.179	1.04191e-51	PostTX.Resiquimod	EIF2AK2	0.332	B-cell-CD79A-MS4A1
IFI44L7	1.6682e-165	1.09486	0.696	0.04	2.63692e-161	PostTX.Resiquimod	IFI44L	0.656	B-cell-CD79A-MS4A1
IFI69	4.72737e-83	0.716331	0.522	0.091	7.47255e-79	PostTX.Resiquimod	IFI6	0.431	B-cell-CD79A-MS4A1
IFITM22	4.33458e-32	0.524761	0.689	0.352	6.85168e-28	PostTX.Resiquimod	IFITM2	0.337	B-cell-CD79A-MS4A1
IRF71	1.25518e-42	0.53609	0.453	0.097	1.98406e-38	PostTX.Resiquimod	IRF7	0.356	B-cell-CD79A-MS4A1
ISG157	1.25155e-102	0.851768	0.643	0.149	1.97833e-98	PostTX.Resiquimod	ISG15	0.494	B-cell-CD79A-MS4A1
LY6E8	5.61575e-93	0.682955	0.849	0.431	8.87681e-89	PostTX.Resiquimod	LY6E	0.418	B-cell-CD79A-MS4A1
MX12	5.55916e-78	0.688684	0.577	0.121	8.78737e-74	PostTX.Resiquimod	MX1	0.456	B-cell-CD79A-MS4A1
XAF14	3.14124e-76	0.676992	0.56	0.124	4.96536e-72	PostTX.Resiquimod	XAF1	0.436	B-cell-CD79A-MS4A1
EGR1	1.46101e-48	0.555394	0.534	0.206	2.30941e-44	PostTX.Resiquimod	EGR1	0.328	CD14-monocyte1
EPSTI1	6.3105e-161	0.62018	0.586	0.142	9.97501e-157	PostTX.Resiquimod	EPSTI1	0.444	CD14-monocyte1
GNLY	1.071e-38	0.523444	0.472	0.157	1.69293e-34	PostTX.Resiquimod	GNLY	0.315	CD14-monocyte1
IFI44	2.27745e-176	0.60719	0.575	0.145	3.59997e-172	PostTX.Resiquimod	IFI44	0.43	CD14-monocyte1
IFI44L8	0	1.02536	0.79	0.12	0	PostTX.Resiquimod	IFI44L	0.67	CD14-monocyte1
IFI610	0	1.12346	0.981	0.44	0	PostTX.Resiquimod	IFI6	0.541	CD14-monocyte1
IFITM32	0	0.655009	0.976	0.706	0	PostTX.Resiquimod	IFITM3	0.27	CD14-monocyte1
IRF72	6.24104e-126	0.518754	0.571	0.191	9.86522e-122	PostTX.Resiquimod	IRF7	0.38	CD14-monocyte1
ISG158	0	0.985521	0.917	0.357	0	PostTX.Resiquimod	ISG15	0.56	CD14-monocyte1
LY6E9	0	0.747995	0.955	0.587	0	PostTX.Resiquimod	LY6E	0.368	CD14-monocyte1
MX13	6.22979e-162	0.546501	0.526	0.139	9.84743e-158	PostTX.Resiquimod	MX1	0.387	CD14-monocyte1
RNF213	3.03866e-168	0.521135	0.738	0.408	4.8032e-164	PostTX.Resiquimod	RNF213	0.33	CD14-monocyte1
XAF15	5.16219e-144	0.574903	0.619	0.201	8.15988e-140	PostTX.Resiquimod	XAF1	0.418	CD14-monocyte1
GNLY1	2.92265e-06	0.60889	0.304	0.076	0.0461984	PostTX.Resiquimod	GNLY	0.228	CD14-monocyte2
IFI44L9	2.86674e-33	0.703068	0.333	0.037	4.53146e-29	PostTX.Resiquimod	IFI44L	0.296	CD14-monocyte2
IFI611	1.87365e-52	1.08518	0.682	0.168	2.96168e-48	PostTX.Resiquimod	IFI6	0.514	CD14-monocyte2
IFITM33	1.7123e-49	0.710029	0.777	0.424	2.70664e-45	PostTX.Resiquimod	IFITM3	0.353	CD14-monocyte2
ISG159	1.03391e-82	0.987184	0.656	0.176	1.6343e-78	PostTX.Resiquimod	ISG15	0.48	CD14-monocyte2
LY6E10	2.82361e-32	0.863787	0.669	0.228	4.46329e-28	PostTX.Resiquimod	LY6E	0.441	CD14-monocyte2
MT2A	4.35683e-26	0.57448	0.459	0.187	6.88684e-22	PostTX.Resiquimod	MT2A	0.272	CD14-monocyte2
EPSTI11	1.91171e-53	0.534804	0.646	0.238	3.02183e-49	PostTX.Resiquimod	EPSTI1	0.408	CD16-monocyte
GNLY2	3.20325e-16	0.529193	0.494	0.179	5.06339e-12	PostTX.Resiquimod	GNLY	0.315	CD16-monocyte
HLA-DRB51	3.16253e-05	0.574907	0.697	0.328	0.499901	PostTX.Resiquimod	HLA-DRB5	0.369	CD16-monocyte
IFI44L10	5.88584e-116	0.778275	0.681	0.116	9.30376e-112	PostTX.Resiquimod	IFI44L	0.565	CD16-monocyte
IFI612	4.45784e-204	0.89383	0.966	0.531	7.04651e-200	PostTX.Resiquimod	IFI6	0.435	CD16-monocyte
IFIT1	1.28235e-50	0.553405	0.501	0.098	2.02702e-46	PostTX.Resiquimod	IFIT1	0.403	CD16-monocyte
IFIT3	3.10886e-43	0.556326	0.655	0.254	4.91417e-39	PostTX.Resiquimod	IFIT3	0.401	CD16-monocyte
IRF73	8.147e-38	0.525565	0.657	0.269	1.2878e-33	PostTX.Resiquimod	IRF7	0.388	CD16-monocyte
ISG1510	3.6568e-202	0.71595	0.955	0.56	5.7803e-198	PostTX.Resiquimod	ISG15	0.395	CD16-monocyte
OAS1	3.66685e-85	0.696289	0.858	0.405	5.79619e-81	PostTX.Resiquimod	OAS1	0.453	CD16-monocyte
CD524	2.98282e-191	0.56012	0.974	0.734	4.71494e-187	PostTX.Resiquimod	CD52	0.24	CD4-T-CCR7
IFI44L4	3.80481e-136	0.710493	0.446	0.033	6.01426e-132	PostTX.Resiquimod	IFI44L	0.413	CD4-T-CCR7
IFI65	5.22343e-83	0.559298	0.47	0.149	8.25668e-79	PostTX.Resiquimod	IFI6	0.321	CD4-T-CCR7
LY6E5	1.27425e-128	0.650018	0.761	0.37	2.0142e-124	PostTX.Resiquimod	LY6E	0.391	CD4-T-CCR7
OAZ11	1.77705e-97	0.523261	0.873	0.52	2.80898e-93	PostTX.Resiquimod	OAZ1	0.353	CD4-T-CCR7
IFI44L3	0	0.916741	0.647	0.059	0	PostTX.Resiquimod	IFI44L	0.588	CD4-T-IL7R-LTB
IFI64	0	0.867041	0.698	0.18	0	PostTX.Resiquimod	IFI6	0.518	CD4-T-IL7R-LTB
ISG153	0	0.812145	0.727	0.239	0	PostTX.Resiquimod	ISG15	0.488	CD4-T-IL7R-LTB
LY6E4	0	0.683193	0.922	0.55	0	PostTX.Resiquimod	LY6E	0.372	CD4-T-IL7R-LTB
MX1	1.47985e-235	0.520045	0.449	0.092	2.3392e-231	PostTX.Resiquimod	MX1	0.357	CD4-T-IL7R-LTB
XAF11	5.4987e-220	0.572249	0.503	0.114	8.6918e-216	PostTX.Resiquimod	XAF1	0.389	CD4-T-IL7R-LTB
IFI44L2	3.476e-143	0.808914	0.545	0.027	5.49451e-139	PostTX.Resiquimod	IFI44L	0.518	CD8-T-CCR7
IFI63	5.47197e-72	0.603191	0.587	0.202	8.64954e-68	PostTX.Resiquimod	IFI6	0.385	CD8-T-CCR7
LY6E3	4.37164e-91	0.566683	0.834	0.491	6.91025e-87	PostTX.Resiquimod	LY6E	0.343	CD8-T-CCR7
XAF1	2.43102e-68	0.612301	0.512	0.106	3.84272e-64	PostTX.Resiquimod	XAF1	0.406	CD8-T-CCR7
ARPC1B	1.58655e-79	0.54687	0.734	0.386	2.50786e-75	PostTX.Resiquimod	ARPC1B	0.348	CD8-T-GZMH
IFI6	2.78367e-210	0.842117	0.657	0.178	4.40015e-206	PostTX.Resiquimod	IFI6	0.479	CD8-T-GZMH
IL325	3.30428e-196	0.536041	0.991	0.69	5.22308e-192	PostTX.Resiquimod	IL32	0.301	CD8-T-GZMH
ISG15	9.22455e-179	0.793448	0.678	0.204	1.45812e-174	PostTX.Resiquimod	ISG15	0.474	CD8-T-GZMH
LY6E	9.43982e-177	0.595236	0.928	0.59	1.49215e-172	PostTX.Resiquimod	LY6E	0.338	CD8-T-GZMH
PSME2	2.11515e-104	0.541589	0.779	0.392	3.34342e-100	PostTX.Resiquimod	PSME2	0.387	CD8-T-GZMH
ARPC1B1	3.10454e-112	0.551671	0.813	0.418	4.90734e-108	PostTX.Resiquimod	ARPC1B	0.395	CD8-T-GZMK
IFI44L	5.67596e-154	0.642261	0.392	0.02	8.97199e-150	PostTX.Resiquimod	IFI44L	0.372	CD8-T-GZMK
IFI61	2.79808e-134	0.690047	0.605	0.188	4.42293e-130	PostTX.Resiquimod	IFI6	0.417	CD8-T-GZMK
IL326	1.64182e-224	0.522576	0.994	0.718	2.59522e-220	PostTX.Resiquimod	IL32	0.276	CD8-T-GZMK
ISG151	1.27233e-126	0.639004	0.623	0.231	2.01117e-122	PostTX.Resiquimod	ISG15	0.392	CD8-T-GZMK
LY6E1	5.47788e-155	0.622638	0.878	0.506	8.65888e-151	PostTX.Resiquimod	LY6E	0.372	CD8-T-GZMK
IFI44L1	1.71487e-59	0.944076	0.617	0.04	2.71069e-55	PostTX.Resiquimod	IFI44L	0.577	CD8-T-KLRB1
IFI62	6.06659e-51	0.918461	0.739	0.188	9.58946e-47	PostTX.Resiquimod	IFI6	0.551	CD8-T-KLRB1
ISG152	5.23831e-31	0.726893	0.724	0.267	8.28019e-27	PostTX.Resiquimod	ISG15	0.457	CD8-T-KLRB1
LY6E2	3.27246e-37	0.640948	0.87	0.498	5.17278e-33	PostTX.Resiquimod	LY6E	0.372	CD8-T-KLRB1
EPSTI12	5.75063e-14	0.59704	0.759	0.288	9.09002e-10	PostTX.Resiquimod	EPSTI1	0.471	cDC2-FCER1A-CLEC10A
HLA-DRB52	7.21091e-06	0.553113	0.797	0.517	0.113983	PostTX.Resiquimod	HLA-DRB5	0.28	cDC2-FCER1A-CLEC10A
IFI44L11	1.22758e-31	0.95998	0.835	0.101	1.94043e-27	PostTX.Resiquimod	IFI44L	0.734	cDC2-FCER1A-CLEC10A
IFI613	9.74333e-40	1.06404	0.949	0.463	1.54013e-35	PostTX.Resiquimod	IFI6	0.486	cDC2-FCER1A-CLEC10A
IFIT31	1.3192e-15	0.570113	0.506	0.066	2.08526e-11	PostTX.Resiquimod	IFIT3	0.44	cDC2-FCER1A-CLEC10A
IFITM34	1.83356e-40	0.784416	0.899	0.65	2.89831e-36	PostTX.Resiquimod	IFITM3	0.249	cDC2-FCER1A-CLEC10A
IRF74	2.05179e-21	0.650417	0.823	0.252	3.24327e-17	PostTX.Resiquimod	IRF7	0.571	cDC2-FCER1A-CLEC10A
ISG1511	5.07129e-45	0.998166	0.975	0.448	8.01619e-41	PostTX.Resiquimod	ISG15	0.527	cDC2-FCER1A-CLEC10A
LY6E11	8.07724e-31	0.691051	0.987	0.758	1.27677e-26	PostTX.Resiquimod	LY6E	0.229	cDC2-FCER1A-CLEC10A
MX14	3.64078e-22	0.683581	0.759	0.252	5.75498e-18	PostTX.Resiquimod	MX1	0.507	cDC2-FCER1A-CLEC10A
OAS11	9.22027e-12	0.53426	0.62	0.187	1.45745e-07	PostTX.Resiquimod	OAS1	0.433	cDC2-FCER1A-CLEC10A
PSMB9	4.17868e-26	0.569456	0.962	0.613	6.60523e-22	PostTX.Resiquimod	PSMB9	0.349	cDC2-FCER1A-CLEC10A
CD528	5.89703e-15	0.542176	0.528	0.265	9.32143e-11	PostTX.Resiquimod	CD52	0.263	MT-high
IL328	4.61864e-22	0.639269	0.48	0.192	7.30068e-18	PostTX.Resiquimod	IL32	0.288	MT-high
LY6E14	6.13471e-17	0.651	0.362	0.104	9.69713e-13	PostTX.Resiquimod	LY6E	0.258	MT-high
MYL12A	3.51587e-11	0.561349	0.464	0.209	5.55753e-07	PostTX.Resiquimod	MYL12A	0.255	MT-high
S100A41	4.19046e-15	0.535929	0.574	0.315	6.62386e-11	PostTX.Resiquimod	S100A4	0.259	MT-high
ANXA61	6.00197e-148	0.542832	0.604	0.262	9.48731e-144	PostTX.Resiquimod	ANXA6	0.342	NK-GZMB-PRF1
ARPC1B2	1.86561e-162	0.564284	0.722	0.357	2.94898e-158	PostTX.Resiquimod	ARPC1B	0.365	NK-GZMB-PRF1
BST2	3.69079e-160	0.566393	0.7	0.354	5.83403e-156	PostTX.Resiquimod	BST2	0.346	NK-GZMB-PRF1
CD525	4.15312e-82	0.536716	0.782	0.515	6.56484e-78	PostTX.Resiquimod	CD52	0.267	NK-GZMB-PRF1
CLIC32	1.30121e-139	0.601634	0.726	0.361	2.05682e-135	PostTX.Resiquimod	CLIC3	0.365	NK-GZMB-PRF1
FCER1G	1.58488e-214	0.53668	0.874	0.564	2.50522e-210	PostTX.Resiquimod	FCER1G	0.31	NK-GZMB-PRF1
FCGR3A2	3.62259e-283	0.695361	0.878	0.441	5.72623e-279	PostTX.Resiquimod	FCGR3A	0.437	NK-GZMB-PRF1
IFI44L5	1.41929e-150	0.582449	0.289	0.014	2.24347e-146	PostTX.Resiquimod	IFI44L	0.275	NK-GZMB-PRF1
IFI67	8.59252e-235	0.832574	0.649	0.188	1.35822e-230	PostTX.Resiquimod	IFI6	0.461	NK-GZMB-PRF1
IL2RG	9.39566e-159	0.600117	0.731	0.358	1.48517e-154	PostTX.Resiquimod	IL2RG	0.373	NK-GZMB-PRF1
IRF7	7.63498e-116	0.546837	0.348	0.056	1.20686e-111	PostTX.Resiquimod	IRF7	0.292	NK-GZMB-PRF1
ISG155	3.28113e-237	0.786904	0.658	0.216	5.18648e-233	PostTX.Resiquimod	ISG15	0.442	NK-GZMB-PRF1
ISG20	1.81815e-108	0.542705	0.599	0.289	2.87395e-104	PostTX.Resiquimod	ISG20	0.31	NK-GZMB-PRF1
LY6E7	1.42821e-235	0.565539	0.911	0.623	2.25757e-231	PostTX.Resiquimod	LY6E	0.288	NK-GZMB-PRF1
PRF12	5.97819431467908e-322	0.547401	0.971	0.737	9.44973175321323e-318	PostTX.Resiquimod	PRF1	0.234	NK-GZMB-PRF1
PSME21	3.06314e-219	0.632929	0.787	0.387	4.84191e-215	PostTX.Resiquimod	PSME2	0.4	NK-GZMB-PRF1
SPON2	3.42666e-167	0.557285	0.879	0.582	5.41653e-163	PostTX.Resiquimod	SPON2	0.297	NK-GZMB-PRF1
UCP21	2.94653e-174	0.565056	0.695	0.324	4.65758e-170	PostTX.Resiquimod	UCP2	0.371	NK-GZMB-PRF1
CD526	1.65264e-35	0.526579	0.934	0.717	2.61233e-31	PostTX.Resiquimod	CD52	0.217	NK-XCL1-2
IFI44L6	7.18671e-49	0.98847	0.625	0.059	1.136e-44	PostTX.Resiquimod	IFI44L	0.566	NK-XCL1-2
IFI68	1.57876e-37	0.821711	0.618	0.164	2.49555e-33	PostTX.Resiquimod	IFI6	0.454	NK-XCL1-2
IFITM31	2.28706e-23	0.522325	0.812	0.53	3.61516e-19	PostTX.Resiquimod	IFITM3	0.282	NK-XCL1-2
ISG156	7.65983e-35	0.755643	0.688	0.228	1.21079e-30	PostTX.Resiquimod	ISG15	0.46	NK-XCL1-2
ISG201	2.75755e-27	0.575871	0.72	0.362	4.35885e-23	PostTX.Resiquimod	ISG20	0.358	NK-XCL1-2
SELL	8.06559e-47	0.54402	0.944	0.639	1.27493e-42	PostTX.Resiquimod	SELL	0.305	NK-XCL1-2
XAF13	7.02866e-23	0.594127	0.487	0.122	1.11102e-18	PostTX.Resiquimod	XAF1	0.365	NK-XCL1-2
CLIC33	7.22589e-08	0.601023	0.869	0.469	0.0011422	PostTX.Resiquimod	CLIC3	0.4	pDC-LILRA4
COX5A	7.38976e-07	0.54779	0.934	0.56	0.011681	PostTX.Resiquimod	COX5A	0.374	pDC-LILRA4
HLA-DQA1	6.13947e-05	0.696162	0.902	0.504	0.970466	PostTX.Resiquimod	HLA-DQA1	0.398	pDC-LILRA4
HLA-DRB53	1.08156e-06	0.573325	0.639	0.284	0.0170962	PostTX.Resiquimod	HLA-DRB5	0.355	pDC-LILRA4
HLA-F	9.95132e-08	0.525573	0.689	0.261	0.001573	PostTX.Resiquimod	HLA-F	0.428	pDC-LILRA4
IFI35	4.72606e-13	0.613528	0.77	0.243	7.47048e-09	PostTX.Resiquimod	IFI35	0.527	pDC-LILRA4
IFI44L12	2.87636e-23	1.05892	0.951	0.27	4.54666e-19	PostTX.Resiquimod	IFI44L	0.681	pDC-LILRA4
ISG1512	3.08565e-20	0.740854	0.77	0.258	4.87749e-16	PostTX.Resiquimod	ISG15	0.512	pDC-LILRA4
LY6E12	1.66536e-09	0.541233	0.836	0.449	2.63243e-05	PostTX.Resiquimod	LY6E	0.387	pDC-LILRA4
OAS12	2.36279e-14	0.581517	0.787	0.267	3.73487e-10	PostTX.Resiquimod	OAS1	0.52	pDC-LILRA4
PARP10	2.23309e-14	0.580875	0.82	0.323	3.52985e-10	PostTX.Resiquimod	PARP10	0.497	pDC-LILRA4
RPS6KA41	8.30093e-09	0.597382	0.787	0.361	0.000131213	PostTX.Resiquimod	RPS6KA4	0.426	pDC-LILRA4
TSPAN13	1.85107e-07	0.52846	0.869	0.554	0.00292598	PostTX.Resiquimod	TSPAN13	0.315	pDC-LILRA4
XAF16	6.74585e-09	0.52566	0.541	0.12	0.000106632	PostTX.Resiquimod	XAF1	0.421	pDC-LILRA4
ANXA1	8.49185e-07	0.547964	0.268	0.037	0.0134231	PostTX.Resiquimod	ANXA1	0.231	Platelet
BTF3	0.00366222	0.650096	0.411	0.112	1	PostTX.Resiquimod	BTF3	0.299	Platelet
CD44	1.28306e-08	0.72299	0.339	0.03	0.000202813	PostTX.Resiquimod	CD44	0.309	Platelet
CD48	2.56427e-05	0.609923	0.321	0.037	0.405334	PostTX.Resiquimod	CD48	0.284	Platelet
CD527	7.69303e-08	0.884639	0.429	0.051	0.00121604	PostTX.Resiquimod	CD52	0.378	Platelet
CD7	3.06449e-06	0.535345	0.268	0.022	0.0484403	PostTX.Resiquimod	CD7	0.246	Platelet
CD74	0.000854265	0.66201	0.393	0.076	1	PostTX.Resiquimod	CD74	0.317	Platelet
CIRBP	0.00196545	0.541852	0.464	0.167	1	PostTX.Resiquimod	CIRBP	0.297	Platelet
COMMD6	4.74864e-05	0.634208	0.321	0.046	0.750617	PostTX.Resiquimod	COMMD6	0.275	Platelet
COX7C	0.00158635	0.661954	0.375	0.081	1	PostTX.Resiquimod	COX7C	0.294	Platelet
CTSS	1.13179e-08	0.665948	0.286	0.024	0.000178902	PostTX.Resiquimod	CTSS	0.262	Platelet
CYBA2	2.83471e-07	0.722251	0.357	0.059	0.00448083	PostTX.Resiquimod	CYBA	0.298	Platelet
DDX5	0.00269897	0.598912	0.357	0.104	1	PostTX.Resiquimod	DDX5	0.253	Platelet
EEF1A1	2.27821e-07	1.13146	0.839	0.291	0.00360116	PostTX.Resiquimod	EEF1A1	0.548	Platelet
EEF1B2	0.000416375	0.684001	0.357	0.075	1	PostTX.Resiquimod	EEF1B2	0.282	Platelet
EEF1D	0.00155454	0.696619	0.393	0.084	1	PostTX.Resiquimod	EEF1D	0.309	Platelet
EIF3K	1.06837e-07	0.605381	0.357	0.052	0.00168877	PostTX.Resiquimod	EIF3K	0.305	Platelet
FAU	0.00610818	0.614151	0.589	0.281	1	PostTX.Resiquimod	FAU	0.308	Platelet
GNLY3	8.3986e-07	1.08989	0.5	0.06	0.0132757	PostTX.Resiquimod	GNLY	0.44	Platelet
HNRNPA1	0.000159154	0.77219	0.429	0.073	1	PostTX.Resiquimod	HNRNPA1	0.356	Platelet
HSPA8	8.61638e-07	0.679748	0.339	0.043	0.0136199	PostTX.Resiquimod	HSPA8	0.296	Platelet
IFITM23	7.9474e-05	0.599709	0.357	0.092	1	PostTX.Resiquimod	IFITM2	0.265	Platelet
IL327	1.8221e-09	0.841844	0.375	0.035	2.88019e-05	PostTX.Resiquimod	IL32	0.34	Platelet
ITGB2	5.82404e-06	0.529053	0.286	0.027	0.0920606	PostTX.Resiquimod	ITGB2	0.259	Platelet
KLRB1	3.98364e-07	0.65055	0.268	0.017	0.00629693	PostTX.Resiquimod	KLRB1	0.251	Platelet
LST1	6.13298e-05	0.669922	0.25	0.03	0.96944	PostTX.Resiquimod	LST1	0.22	Platelet
LTB2	2.98833e-07	0.676686	0.321	0.035	0.00472366	PostTX.Resiquimod	LTB	0.286	Platelet
LY6E13	1.66629e-07	0.747012	0.321	0.028	0.0026339	PostTX.Resiquimod	LY6E	0.293	Platelet
MALAT1	8.58472e-08	1.1503	0.964	0.437	0.00135699	PostTX.Resiquimod	MALAT1	0.527	Platelet
MT-ND6	6.04229e-06	0.639837	0.357	0.087	0.0955105	PostTX.Resiquimod	MT-ND6	0.27	Platelet
NACA	0.000134206	0.736893	0.518	0.179	1	PostTX.Resiquimod	NACA	0.339	Platelet
NKG7	1.38725e-05	0.734581	0.357	0.057	0.219282	PostTX.Resiquimod	NKG7	0.3	Platelet
NPM1	0.00179733	0.62217	0.339	0.052	1	PostTX.Resiquimod	NPM1	0.287	Platelet
PFDN5	0.00488956	0.771076	0.446	0.113	1	PostTX.Resiquimod	PFDN5	0.333	Platelet
PPP2R5C	3.62547e-05	0.52091	0.268	0.042	0.573079	PostTX.Resiquimod	PPP2R5C	0.226	Platelet
PTPRC1	2.43578e-06	0.640085	0.304	0.043	0.0385023	PostTX.Resiquimod	PTPRC	0.261	Platelet
RACK1	0.00134461	0.807335	0.446	0.119	1	PostTX.Resiquimod	RACK1	0.327	Platelet
RPL10	0.000977506	0.784056	0.714	0.366	1	PostTX.Resiquimod	RPL10	0.348	Platelet
RPL10A	0.00169951	0.861779	0.482	0.105	1	PostTX.Resiquimod	RPL10A	0.377	Platelet
RPL11	2.44448e-05	0.982747	0.625	0.196	0.3864	PostTX.Resiquimod	RPL11	0.429	Platelet
RPL12	0.00158788	0.884927	0.482	0.127	1	PostTX.Resiquimod	RPL12	0.355	Platelet
RPL13	3.36928e-05	0.873836	0.571	0.242	0.532582	PostTX.Resiquimod	RPL13	0.329	Platelet
RPL13A	6.2439e-05	1.04847	0.679	0.219	0.986974	PostTX.Resiquimod	RPL13A	0.46	Platelet
RPL14	9.31856e-06	0.987567	0.518	0.104	0.147299	PostTX.Resiquimod	RPL14	0.414	Platelet
RPL18A	4.12071e-05	1.04887	0.589	0.157	0.651361	PostTX.Resiquimod	RPL18A	0.432	Platelet
RPL19	0.000155451	1.02471	0.643	0.176	1	PostTX.Resiquimod	RPL19	0.467	Platelet
RPL21	0.000305077	0.838789	0.661	0.303	1	PostTX.Resiquimod	RPL21	0.358	Platelet
RPL22	0.000336689	0.83907	0.411	0.09	1	PostTX.Resiquimod	RPL22	0.321	Platelet
RPL23	3.2693e-06	0.894923	0.464	0.084	0.0516779	PostTX.Resiquimod	RPL23	0.38	Platelet
RPL23A	5.2896e-05	1.01338	0.518	0.121	0.836126	PostTX.Resiquimod	RPL23A	0.397	Platelet
RPL24	0.000300915	0.849861	0.464	0.105	1	PostTX.Resiquimod	RPL24	0.359	Platelet
RPL26	0.000116949	0.987549	0.536	0.141	1	PostTX.Resiquimod	RPL26	0.395	Platelet
RPL27	0.00464178	0.827714	0.411	0.095	1	PostTX.Resiquimod	RPL27	0.316	Platelet
RPL27A	0.0033439	0.89515	0.554	0.175	1	PostTX.Resiquimod	RPL27A	0.379	Platelet
RPL28	1.85411e-09	1.17719	0.696	0.185	2.93079e-05	PostTX.Resiquimod	RPL28	0.511	Platelet
RPL29	0.000340084	0.887271	0.554	0.15	1	PostTX.Resiquimod	RPL29	0.404	Platelet
RPL3	0.00119247	0.928292	0.589	0.18	1	PostTX.Resiquimod	RPL3	0.409	Platelet
RPL30	0.000261748	0.935698	0.607	0.195	1	PostTX.Resiquimod	RPL30	0.412	Platelet
RPL311	0.000132721	0.986886	0.5	0.088	1	PostTX.Resiquimod	RPL31	0.412	Platelet
RPL32	3.95652e-06	1.1086	0.661	0.159	0.0625407	PostTX.Resiquimod	RPL32	0.502	Platelet
RPL34	1.9427e-07	1.12742	0.625	0.181	0.00307083	PostTX.Resiquimod	RPL34	0.444	Platelet
RPL35	1.70839e-06	1.09693	0.554	0.093	0.0270045	PostTX.Resiquimod	RPL35	0.461	Platelet
RPL36	0.000258252	0.856977	0.429	0.115	1	PostTX.Resiquimod	RPL36	0.314	Platelet
RPL36A	0.00271188	0.609895	0.357	0.077	1	PostTX.Resiquimod	RPL36A	0.28	Platelet
RPL37	0.000180211	0.895148	0.518	0.134	1	PostTX.Resiquimod	RPL37	0.384	Platelet
RPL37A	0.000697209	0.781897	0.482	0.13	1	PostTX.Resiquimod	RPL37A	0.352	Platelet
RPL38	0.00353527	0.734367	0.393	0.101	1	PostTX.Resiquimod	RPL38	0.292	Platelet
RPL39	3.0969e-07	0.96905	0.518	0.175	0.00489526	PostTX.Resiquimod	RPL39	0.343	Platelet
RPL41	5.47964e-08	0.975462	0.768	0.334	0.000866167	PostTX.Resiquimod	RPL41	0.434	Platelet
RPL5	1.00285e-06	1.0141	0.554	0.106	0.015852	PostTX.Resiquimod	RPL5	0.448	Platelet
RPL6	0.000263971	0.953122	0.554	0.153	1	PostTX.Resiquimod	RPL6	0.401	Platelet
RPL7	0.000178152	1.04692	0.643	0.179	1	PostTX.Resiquimod	RPL7	0.464	Platelet
RPL7A	0.000296563	0.743292	0.464	0.149	1	PostTX.Resiquimod	RPL7A	0.315	Platelet
RPL8	0.000882122	0.896087	0.571	0.155	1	PostTX.Resiquimod	RPL8	0.416	Platelet
RPL9	3.02776e-05	1.01479	0.643	0.175	0.478598	PostTX.Resiquimod	RPL9	0.468	Platelet
RPLP0	0.00210473	0.742713	0.411	0.084	1	PostTX.Resiquimod	RPLP0	0.327	Platelet
RPLP2	0.000278104	1.04153	0.589	0.157	1	PostTX.Resiquimod	RPLP2	0.432	Platelet
RPS10	2.94395e-05	0.800693	0.411	0.062	0.465351	PostTX.Resiquimod	RPS10	0.349	Platelet
RPS11	0.00108881	0.758819	0.536	0.179	1	PostTX.Resiquimod	RPS11	0.357	Platelet
RPS12	1.54207e-05	1.01123	0.643	0.219	0.243755	PostTX.Resiquimod	RPS12	0.424	Platelet
RPS13	1.61326e-05	1.0258	0.554	0.136	0.255009	PostTX.Resiquimod	RPS13	0.418	Platelet
RPS14	4.29606e-05	1.00207	0.625	0.198	0.679078	PostTX.Resiquimod	RPS14	0.427	Platelet
RPS15	0.00181659	0.823963	0.536	0.19	1	PostTX.Resiquimod	RPS15	0.346	Platelet
RPS16	0.00428361	0.875158	0.536	0.129	1	PostTX.Resiquimod	RPS16	0.407	Platelet
RPS18	0.00325996	0.977962	0.589	0.18	1	PostTX.Resiquimod	RPS18	0.409	Platelet
RPS19	0.00130072	0.92278	0.571	0.188	1	PostTX.Resiquimod	RPS19	0.383	Platelet
RPS2	1.99762e-05	0.904745	0.464	0.119	0.315764	PostTX.Resiquimod	RPS2	0.345	Platelet
RPS21	6.26574e-05	0.857057	0.429	0.078	0.990425	PostTX.Resiquimod	RPS21	0.351	Platelet
RPS23	6.38443e-05	0.999508	0.518	0.136	1	PostTX.Resiquimod	RPS23	0.382	Platelet
RPS24	1.36208e-05	0.982937	0.571	0.148	0.215304	PostTX.Resiquimod	RPS24	0.423	Platelet
RPS25	1.24244e-05	0.907922	0.536	0.16	0.196393	PostTX.Resiquimod	RPS25	0.376	Platelet
RPS27	0.000160024	0.872066	0.714	0.323	1	PostTX.Resiquimod	RPS27	0.391	Platelet
RPS27A	6.63619e-05	0.840427	0.732	0.339	1	PostTX.Resiquimod	RPS27A	0.393	Platelet
RPS28	0.000646049	0.974394	0.554	0.146	1	PostTX.Resiquimod	RPS28	0.408	Platelet
RPS29	0.000808407	1.00053	0.571	0.165	1	PostTX.Resiquimod	RPS29	0.406	Platelet
RPS3	0.00213641	0.962264	0.625	0.188	1	PostTX.Resiquimod	RPS3	0.437	Platelet
RPS3A	0.000102135	1.01892	0.714	0.225	1	PostTX.Resiquimod	RPS3A	0.489	Platelet
RPS4X	0.000210299	1.01912	0.643	0.195	1	PostTX.Resiquimod	RPS4X	0.448	Platelet
RPS5	0.000112374	0.869533	0.464	0.092	1	PostTX.Resiquimod	RPS5	0.372	Platelet
RPS6	1.70099e-05	1.1654	0.607	0.131	0.268875	PostTX.Resiquimod	RPS6	0.476	Platelet
RPS7	0.00145476	0.788178	0.482	0.157	1	PostTX.Resiquimod	RPS7	0.325	Platelet
RPS8	2.77364e-05	1.076	0.589	0.13	0.438429	PostTX.Resiquimod	RPS8	0.459	Platelet
RPSA	1.64554e-07	1.06134	0.571	0.11	0.0026011	PostTX.Resiquimod	RPSA	0.461	Platelet
S100A10	2.04385e-05	0.602266	0.304	0.036	0.323071	PostTX.Resiquimod	S100A10	0.268	Platelet
S100A4	2.31727e-07	0.988558	0.464	0.106	0.00366291	PostTX.Resiquimod	S100A4	0.358	Platelet
S100A6	1.41624e-07	0.841486	0.446	0.087	0.00223865	PostTX.Resiquimod	S100A6	0.359	Platelet
SLC25A6	0.00023341	0.603771	0.339	0.047	1	PostTX.Resiquimod	SLC25A6	0.292	Platelet
SRSF5	1.16513e-05	0.589643	0.357	0.081	0.184172	PostTX.Resiquimod	SRSF5	0.276	Platelet
TMSB10	2.4572e-11	1.18909	0.696	0.173	3.88409e-07	PostTX.Resiquimod	TMSB10	0.523	Platelet
TOMM7	0.000186895	0.714276	0.357	0.065	1	PostTX.Resiquimod	TOMM7	0.292	Platelet
TXNIP	0.00145598	0.644601	0.393	0.116	1	PostTX.Resiquimod	TXNIP	0.277	Platelet
TYROBP	0.00193575	0.620354	0.304	0.043	1	PostTX.Resiquimod	TYROBP	0.261	Platelet
UBA52	0.000669902	0.715896	0.625	0.276	1	PostTX.Resiquimod	UBA52	0.349	Platelet
VIM	3.18772e-10	0.837806	0.446	0.073	5.03882e-06	PostTX.Resiquimod	VIM	0.373	Platelet
YWHAB	1.62062e-05	0.609419	0.339	0.055	0.256172	PostTX.Resiquimod	YWHAB	0.284	Platelet
BST21	2.08547e-12	0.521522	0.892	0.609	3.29651e-08	PostTX.Resiquimod	BST2	0.283	Proliferating
CLIC34	0.000117865	0.545463	0.431	0.091	1	PostTX.Resiquimod	CLIC3	0.34	Proliferating
FCER1G1	3.83615e-06	0.546776	0.598	0.339	0.0606381	PostTX.Resiquimod	FCER1G	0.259	Proliferating
IFI44L13	1.25515e-11	0.651321	0.471	0.026	1.98401e-07	PostTX.Resiquimod	IFI44L	0.445	Proliferating
IFI614	1.91475e-21	0.849125	0.922	0.412	3.02665e-17	PostTX.Resiquimod	IFI6	0.51	Proliferating
ISG1513	2.38877e-10	0.624166	0.814	0.533	3.77593e-06	PostTX.Resiquimod	ISG15	0.281	Proliferating
MX15	4.85968e-09	0.571032	0.578	0.19	7.68169e-05	PostTX.Resiquimod	MX1	0.388	Proliferating
PRF13	3.64773e-07	0.588603	0.696	0.423	0.00576596	PostTX.Resiquimod	PRF1	0.273	Proliferating
SPON21	4.79523e-07	0.618076	0.52	0.223	0.00757981	PostTX.Resiquimod	SPON2	0.297	Proliferating
IFI66	4.30446e-34	0.685575	0.596	0.187	6.80405e-30	PostTX.Resiquimod	IFI6	0.409	Treg-FOXP3
ISG154	2.4027e-49	0.788486	0.681	0.241	3.79794e-45	PostTX.Resiquimod	ISG15	0.44	Treg-FOXP3
LY6E6	1.2431e-46	0.645393	0.837	0.461	1.96497e-42	PostTX.Resiquimod	LY6E	0.376	Treg-FOXP3
MX11	1.88941e-32	0.537133	0.4	0.096	2.98659e-28	PostTX.Resiquimod	MX1	0.304	Treg-FOXP3
XAF12	1.69272e-29	0.555222	0.444	0.112	2.67569e-25	PostTX.Resiquimod	XAF1	0.332	Treg-FOXP3
BTG12	3.85512e-110	0.707636	0.897	0.573	6.09378e-106	PreTX	BTG1	0.324	B-cell-CD79A-MS4A1
CD83	3.61871e-117	0.696456	0.458	0.079	5.72009e-113	PreTX	CD83	0.379	B-cell-CD79A-MS4A1
DUSP11	1.09533e-12	0.706616	0.536	0.127	1.73139e-08	PreTX	DUSP1	0.409	B-cell-CD79A-MS4A1
DUSP12	0.0013215	0.688328	0.536	0.139	1	PreTX	DUSP1	0.397	B-cell-CD79A-MS4A1
FOS	0.000370676	0.738219	0.449	0.077	1	PreTX	FOS	0.372	B-cell-CD79A-MS4A1
FOSB	0.0098284	0.634677	0.38	0.025	1	PreTX	FOSB	0.355	B-cell-CD79A-MS4A1
JUNB2	2.07602e-29	0.543965	0.735	0.451	3.28156e-25	PreTX	JUNB	0.284	B-cell-CD79A-MS4A1
JUND3	3.56433e-66	0.949803	0.8	0.307	5.63414e-62	PreTX	JUND	0.493	B-cell-CD79A-MS4A1
JUND5	0.000605996	0.590879	0.8	0.358	1	PreTX	JUND	0.442	B-cell-CD79A-MS4A1
PNRC11	2.61575e-13	0.558896	0.612	0.24	4.13472e-09	PreTX	PNRC1	0.372	B-cell-CD79A-MS4A1
RPS26	0.000786486	0.638489	0.949	0.715	1	PreTX	RPS26	0.234	B-cell-CD79A-MS4A1
YBX1	6.0056e-221	0.724938	0.821	0.422	9.49305e-217	PreTX	YBX1	0.399	B-cell-CD79A-MS4A1
AC020656.1	8.02583e-09	0.931777	0.714	0.265	0.000126864	PreTX	AC020656.1	0.449	CD14-monocyte1
ATP2B1	2.62852e-134	0.554871	0.624	0.243	4.1549e-130	PreTX	ATP2B1	0.381	CD14-monocyte1
ATP2B1-AS11	0	0.692283	0.805	0.366	0	PreTX	ATP2B1-AS1	0.439	CD14-monocyte1
CCL3	1.29774e-43	0.920248	0.459	0.209	2.05134e-39	PreTX	CCL3	0.25	CD14-monocyte1
CCL3L1	0.00218323	0.569527	0.299	0.059	1	PreTX	CCL3L1	0.24	CD14-monocyte1
CCL4	5.48522e-05	1.08819	0.382	0.046	0.867049	PreTX	CCL4	0.336	CD14-monocyte1
CCL41	0	0.640544	0.382	0.205	0	PreTX	CCL4	0.177	CD14-monocyte1
CCL4L22	0	0.592791	0.27	0.065	0	PreTX	CCL4L2	0.205	CD14-monocyte1
CD831	7.67409e-28	0.552663	0.504	0.246	1.21304e-23	PreTX	CD83	0.258	CD14-monocyte1
CD833	0	0.614495	0.504	0.149	0	PreTX	CD83	0.355	CD14-monocyte1
CXCL8	0	1.00229	0.623	0.166	0	PreTX	CXCL8	0.457	CD14-monocyte1
CXCL82	3.91286e-162	0.98227	0.623	0.152	6.18506e-158	PreTX	CXCL8	0.471	CD14-monocyte1
CXCL84	0	1.01595	0.623	0.13	0	PreTX	CXCL8	0.493	CD14-monocyte1
FOS4	1.268e-18	0.621243	0.646	0.43	2.00433e-14	PreTX	FOS	0.216	CD14-monocyte1
FOSB1	1.56912e-09	0.722435	0.405	0.06	2.4803e-05	PreTX	FOSB	0.345	CD14-monocyte1
G0S2	0	1.49378	0.71	0.039	0	PreTX	G0S2	0.671	CD14-monocyte1
G0S24	2.06114e-111	1.13634	0.71	0.203	3.25804e-107	PreTX	G0S2	0.507	CD14-monocyte1
G0S28	0	1.34257	0.71	0.087	0	PreTX	G0S2	0.623	CD14-monocyte1
IFITM3	0.0081889	0.866722	0.706	0.253	1	PreTX	IFITM3	0.453	CD14-monocyte1
IL1B	0.00126013	1.01128	0.516	0.171	1	PreTX	IL1B	0.345	CD14-monocyte1
IL1B2	2.01099e-12	0.689577	0.516	0.319	3.17878e-08	PreTX	IL1B	0.197	CD14-monocyte1
IL1B4	0	0.735767	0.516	0.271	0	PreTX	IL1B	0.245	CD14-monocyte1
JUND6	1.10422e-23	0.542013	0.718	0.448	1.74544e-19	PreTX	JUND	0.27	CD14-monocyte1
NAMPT	3.7427e-236	0.570089	0.856	0.573	5.91608e-232	PreTX	NAMPT	0.283	CD14-monocyte1
PLAUR	2.10681e-159	0.555947	0.679	0.442	3.33023e-155	PreTX	PLAUR	0.237	CD14-monocyte1
PNRC13	0	0.599611	0.746	0.375	0	PreTX	PNRC1	0.371	CD14-monocyte1
RPS171	3.1895e-18	0.553526	0.73	0.589	5.04164e-14	PreTX	RPS17	0.141	CD14-monocyte1
SAMSN1	0	0.573598	0.574	0.205	0	PreTX	SAMSN1	0.369	CD14-monocyte1
SGK1	2.78474e-142	0.551251	0.511	0.163	4.40184e-138	PreTX	SGK1	0.348	CD14-monocyte1
TNFAIP34	3.40265e-14	0.597218	0.491	0.244	5.37857e-10	PreTX	TNFAIP3	0.247	CD14-monocyte1
AC020656.11	0.00604504	1.13642	0.639	0.167	1	PreTX	AC020656.1	0.472	CD14-monocyte2
AC020656.12	0.00185602	1.0386	0.639	0.152	1	PreTX	AC020656.1	0.487	CD14-monocyte2
ATP2B11	3.87585e-23	0.534413	0.273	0.055	6.12656e-19	PreTX	ATP2B1	0.218	CD14-monocyte2
ATP2B1-AS1	7.82941e-10	0.721241	0.472	0.142	1.23759e-05	PreTX	ATP2B1-AS1	0.33	CD14-monocyte2
ATP2B1-AS12	2.78483e-66	0.767259	0.472	0.116	4.40199e-62	PreTX	ATP2B1-AS1	0.356	CD14-monocyte2
BCL2A1	1.80403e-50	0.59683	0.459	0.165	2.85163e-46	PreTX	BCL2A1	0.294	CD14-monocyte2
CCL31	2.18895e-05	1.21512	0.483	0.1	0.346007	PreTX	CCL3	0.383	CD14-monocyte2
CCL32	1.3921e-223	0.76538	0.483	0.201	2.20049e-219	PreTX	CCL3	0.282	CD14-monocyte2
CCL42	4.26896e-266	0.957251	0.446	0.116	6.74794e-262	PreTX	CCL4	0.33	CD14-monocyte2
CD834	3.1736e-101	0.647805	0.273	0.034	5.0165e-97	PreTX	CD83	0.239	CD14-monocyte2
CXCL81	1.87983e-55	0.936422	0.494	0.138	2.97144e-51	PreTX	CXCL8	0.356	CD14-monocyte2
CXCL83	8.10619e-44	1.1226	0.494	0.052	1.28135e-39	PreTX	CXCL8	0.442	CD14-monocyte2
CXCL85	2.77938e-133	1.18347	0.494	0.038	4.39337e-129	PreTX	CXCL8	0.456	CD14-monocyte2
G0S21	5.67791e-70	1.47766	0.613	0.039	8.97507e-66	PreTX	G0S2	0.574	CD14-monocyte2
G0S25	9.21369e-26	1.26719	0.613	0.097	1.45641e-21	PreTX	G0S2	0.516	CD14-monocyte2
G0S29	1.69881e-289	1.49552	0.613	0.022	2.6853e-285	PreTX	G0S2	0.591	CD14-monocyte2
HIF1A	1.67521e-23	0.558089	0.317	0.084	2.64801e-19	PreTX	HIF1A	0.233	CD14-monocyte2
ICAM1	0.000805814	0.550271	0.276	0.1	1	PreTX	ICAM1	0.176	CD14-monocyte2
ICAM13	8.53901e-87	0.575309	0.276	0.058	1.34976e-82	PreTX	ICAM1	0.218	CD14-monocyte2
IL1B3	0.00503744	1.0528	0.519	0.139	1	PreTX	IL1B	0.38	CD14-monocyte2
IL1B5	0	1.07068	0.519	0.125	0	PreTX	IL1B	0.394	CD14-monocyte2
JUND7	2.6001e-05	0.604959	0.464	0.184	0.410998	PreTX	JUND	0.28	CD14-monocyte2
NAMPT1	2.34327e-74	0.839464	0.689	0.296	3.704e-70	PreTX	NAMPT	0.393	CD14-monocyte2
NFKBIA	0.00518779	0.826906	0.691	0.402	1	PreTX	NFKBIA	0.289	CD14-monocyte2
NFKBIA3	4.25545e-182	0.684464	0.691	0.348	6.72659e-178	PreTX	NFKBIA	0.343	CD14-monocyte2
NFKBIZ	3.50776e-65	0.584934	0.412	0.139	5.54472e-61	PreTX	NFKBIZ	0.273	CD14-monocyte2
PLAUR1	6.18828e-31	0.576587	0.344	0.091	9.78182e-27	PreTX	PLAUR	0.253	CD14-monocyte2
PLEK	3.98631e-70	0.640343	0.446	0.143	6.30116e-66	PreTX	PLEK	0.303	CD14-monocyte2
PNRC12	0.00247842	0.652887	0.47	0.178	1	PreTX	PNRC1	0.292	CD14-monocyte2
PNRC14	3.80175e-99	0.793234	0.47	0.1	6.00942e-95	PreTX	PNRC1	0.37	CD14-monocyte2
RPL31	9.68072e-06	0.620219	0.688	0.524	0.153023	PreTX	RPL31	0.164	CD14-monocyte2
RPS172	0.000132468	0.57149	0.359	0.174	1	PreTX	RPS17	0.185	CD14-monocyte2
SAMSN11	2.54289e-60	0.590837	0.285	0.047	4.01954e-56	PreTX	SAMSN1	0.238	CD14-monocyte2
SGK11	5.64434e-28	0.547197	0.271	0.051	8.92201e-24	PreTX	SGK1	0.22	CD14-monocyte2
TNFAIP39	6.7204e-103	0.568107	0.341	0.118	1.06229e-98	PreTX	TNFAIP3	0.223	CD14-monocyte2
CCL33	2.33499e-64	0.553635	0.402	0.181	3.69091e-60	PreTX	CCL3	0.221	CD16-monocyte
CCL43	3.37379e-105	0.832881	0.425	0.121	5.33296e-101	PreTX	CCL4	0.304	CD16-monocyte
CCL4L2	0.00410397	0.570824	0.257	0.007	1	PreTX	CCL4L2	0.25	CD16-monocyte
CCL4L21	0.000693841	0.574075	0.257	0.008	1	PreTX	CCL4L2	0.249	CD16-monocyte
CD832	1.04893e-28	0.639268	0.615	0.255	1.65805e-24	PreTX	CD83	0.36	CD16-monocyte
G0S210	5.85594e-78	0.852054	0.555	0.117	9.25648e-74	PreTX	G0S2	0.438	CD16-monocyte
G0S22	2.4582e-95	1.11208	0.555	0.03	3.88568e-91	PreTX	G0S2	0.525	CD16-monocyte
G0S26	7.58937e-44	0.983363	0.555	0.089	1.19965e-39	PreTX	G0S2	0.466	CD16-monocyte
ICAM11	1.0732e-37	0.54468	0.435	0.088	1.6964e-33	PreTX	ICAM1	0.347	CD16-monocyte
ICAM12	2.54485e-16	0.534487	0.435	0.087	4.02265e-12	PreTX	ICAM1	0.348	CD16-monocyte
IL1B1	0.00454837	0.91413	0.438	0.087	1	PreTX	IL1B	0.351	CD16-monocyte
IL1B6	1.76105e-98	0.740918	0.438	0.155	2.7837e-94	PreTX	IL1B	0.283	CD16-monocyte
NFKBIA1	6.70432e-15	0.559472	0.821	0.582	1.05975e-10	PreTX	NFKBIA	0.239	CD16-monocyte
NFKBIA2	9.56145e-06	0.653916	0.821	0.481	0.151138	PreTX	NFKBIA	0.34	CD16-monocyte
TMEM176B	1.65315e-08	0.596671	0.54	0.261	0.000261313	PreTX	TMEM176B	0.279	CD16-monocyte
TNFAIP35	7.33018e-07	0.54963	0.429	0.113	0.0115868	PreTX	TNFAIP3	0.316	CD16-monocyte
JUNB1	1.47117e-88	0.716281	0.748	0.383	2.32547e-84	PreTX	JUNB	0.365	CD4-T-CCR7
JUNB4	1.91243e-08	0.794206	0.748	0.31	0.000302297	PreTX	JUNB	0.438	CD4-T-CCR7
JUND2	1.80017e-53	0.575407	0.576	0.294	2.84553e-49	PreTX	JUND	0.282	CD4-T-CCR7
PIK3IP1	2.37769e-30	0.53804	0.842	0.469	3.75842e-26	PreTX	PIK3IP1	0.373	CD4-T-CCR7
TSC22D34	1.17737e-12	0.556453	0.748	0.351	1.86107e-08	PreTX	TSC22D3	0.397	CD4-T-CCR7
ZFP36L22	5.15644e-79	0.544926	0.623	0.322	8.15078e-75	PreTX	ZFP36L2	0.301	CD4-T-CCR7
BTG15	1.39746e-16	0.528808	0.821	0.519	2.20896e-12	PreTX	BTG1	0.302	CD4-T-IL7R-LTB
CXCR43	1.58659413179765e-313	0.635431	0.813	0.476	0	PreTX	CXCR4	0.337	CD4-T-IL7R-LTB
FOS3	8.80332e-11	0.697699	0.45	0.075	1.39154e-06	PreTX	FOS	0.375	CD4-T-IL7R-LTB
JUNB3	8.4179e-15	0.839958	0.82	0.357	1.33062e-10	PreTX	JUNB	0.463	CD4-T-IL7R-LTB
KLF24	9.22141e-11	0.539372	0.683	0.431	1.45763e-06	PreTX	KLF2	0.252	CD4-T-IL7R-LTB
TNFAIP32	0	0.678376	0.567	0.166	0	PreTX	TNFAIP3	0.401	CD4-T-IL7R-LTB
ZFP36L27	8.72419e-13	0.585135	0.779	0.385	1.37903e-08	PreTX	ZFP36L2	0.394	CD4-T-IL7R-LTB
JUN2	4.10176e-16	0.53224	0.512	0.167	6.48365e-12	PreTX	JUN	0.345	CD8-T-CCR7
BTG14	4.29788e-06	0.603731	0.895	0.601	0.0679366	PreTX	BTG1	0.294	CD8-T-CCR7
FOS2	0.00665778	0.829355	0.512	0.06	1	PreTX	FOS	0.452	CD8-T-CCR7
JUNB	1.01347e-39	0.656884	0.775	0.43	1.60199e-35	PreTX	JUNB	0.345	CD8-T-CCR7
JUND1	3.51682e-54	0.631594	0.726	0.345	5.55903e-50	PreTX	JUND	0.381	CD8-T-CCR7
JUND4	0.00736535	0.684869	0.726	0.254	1	PreTX	JUND	0.472	CD8-T-CCR7
KLF23	0.000422424	0.725613	0.743	0.327	1	PreTX	KLF2	0.416	CD8-T-CCR7
PNRC1	5.45385e-38	0.533344	0.695	0.323	8.6209e-34	PreTX	PNRC1	0.372	CD8-T-CCR7
ZFP36L21	2.04177e-50	0.585699	0.75	0.396	3.22742e-46	PreTX	ZFP36L2	0.354	CD8-T-CCR7
ZFP36L26	1.30345e-05	0.629711	0.75	0.29	0.206037	PreTX	ZFP36L2	0.46	CD8-T-CCR7
BTG1	7.22089e-110	0.557951	0.77	0.44	1.14141e-105	PreTX	BTG1	0.33	CD8-T-GZMH
CXCR4	7.38994e-100	0.548479	0.64	0.339	1.16813e-95	PreTX	CXCR4	0.301	CD8-T-GZMH
CXCR48	3.49924e-06	0.774779	0.64	0.237	0.0553125	PreTX	CXCR4	0.403	CD8-T-GZMH
JUN	5.21076e-13	0.523342	0.362	0.1	8.23665e-09	PreTX	JUN	0.262	CD8-T-GZMH
TNFAIP36	0.00524125	0.600831	0.394	0.066	1	PreTX	TNFAIP3	0.328	CD8-T-GZMH
BTG13	5.38459e-06	0.701993	0.798	0.445	0.0851142	PreTX	BTG1	0.353	CD8-T-GZMK
CXCR41	9.71944e-199	0.648828	0.889	0.567	1.53635e-194	PreTX	CXCR4	0.322	CD8-T-GZMK
CXCR49	7.40835e-54	0.742088	0.889	0.496	1.17104e-49	PreTX	CXCR4	0.393	CD8-T-GZMK
MGAT4A	1.25089e-08	0.542421	0.528	0.2	0.000197729	PreTX	MGAT4A	0.328	CD8-T-GZMK
PIK3R1	7.91887e-125	0.522067	0.574	0.284	1.25174e-120	PreTX	PIK3R1	0.29	CD8-T-GZMK
TGFB11	3.33071e-05	0.558479	0.513	0.179	0.526485	PreTX	TGFB1	0.334	CD8-T-GZMK
TNFAIP3	2.27934e-135	0.56392	0.547	0.233	3.60296e-131	PreTX	TNFAIP3	0.314	CD8-T-GZMK
TNFAIP37	9.42056e-28	0.73595	0.547	0.094	1.48911e-23	PreTX	TNFAIP3	0.453	CD8-T-GZMK
TSC22D32	9.51384e-36	0.58998	0.722	0.353	1.50385e-31	PreTX	TSC22D3	0.369	CD8-T-GZMK
ZFP36L25	4.68167e-06	0.641353	0.708	0.326	0.0740031	PreTX	ZFP36L2	0.382	CD8-T-GZMK
JUN1	6.45021e-07	0.575183	0.432	0.134	0.0101959	PreTX	JUN	0.298	CD8-T-KLRB1
BTG11	9.46286e-25	0.651953	0.872	0.543	1.49579e-20	PreTX	BTG1	0.329	CD8-T-KLRB1
CD69	4.12555e-06	0.561681	0.6	0.244	0.0652126	PreTX	CD69	0.356	CD8-T-KLRB1
CXCR410	4.57988e-18	0.764643	0.927	0.508	7.23941e-14	PreTX	CXCR4	0.419	CD8-T-KLRB1
CXCR42	2.35232e-26	0.609727	0.927	0.606	3.71832e-22	PreTX	CXCR4	0.321	CD8-T-KLRB1
DUSP1	0.0013064	0.575167	0.479	0.126	1	PreTX	DUSP1	0.353	CD8-T-KLRB1
DUSP2	0.000131997	0.561796	0.505	0.197	1	PreTX	DUSP2	0.308	CD8-T-KLRB1
JUND	3.08874e-17	0.653944	0.656	0.299	4.88237e-13	PreTX	JUND	0.357	CD8-T-KLRB1
TNFAIP31	8.52299e-19	0.709211	0.625	0.205	1.34723e-14	PreTX	TNFAIP3	0.42	CD8-T-KLRB1
TNFAIP38	0.00135287	0.585864	0.625	0.215	1	PreTX	TNFAIP3	0.41	CD8-T-KLRB1
TSC22D33	1.21165e-06	0.635207	0.583	0.185	0.0191526	PreTX	TSC22D3	0.398	CD8-T-KLRB1
ZFP36L2	0.00091816	0.536071	0.781	0.472	1	PreTX	ZFP36L2	0.309	CD8-T-KLRB1
AREG1	2.68936e-20	0.870938	0.429	0.045	4.25107e-16	PreTX	AREG	0.384	cDC2-FCER1A-CLEC10A
CXCR46	2.69936e-33	0.692468	0.694	0.266	4.26687e-29	PreTX	CXCR4	0.428	cDC2-FCER1A-CLEC10A
DDIT4	1.15397e-21	0.644052	0.581	0.124	1.82409e-17	PreTX	DDIT4	0.457	cDC2-FCER1A-CLEC10A
DUSP13	1.16389e-05	0.536189	0.697	0.383	0.183976	PreTX	DUSP1	0.314	cDC2-FCER1A-CLEC10A
FOS5	1.05837e-12	0.618442	0.922	0.626	1.67296e-08	PreTX	FOS	0.296	cDC2-FCER1A-CLEC10A
G0S211	7.62136e-22	0.738124	0.512	0.168	1.20471e-17	PreTX	G0S2	0.344	cDC2-FCER1A-CLEC10A
G0S23	4.40628e-45	0.980175	0.512	0.017	6.965e-41	PreTX	G0S2	0.495	cDC2-FCER1A-CLEC10A
G0S27	1.48632e-12	0.809289	0.512	0.101	2.34943e-08	PreTX	G0S2	0.411	cDC2-FCER1A-CLEC10A
GPR183	4.24004e-15	0.539966	0.727	0.412	6.70223e-11	PreTX	GPR183	0.315	cDC2-FCER1A-CLEC10A
IL1B7	5.3154e-35	0.553403	0.379	0.075	8.40206e-31	PreTX	IL1B	0.304	cDC2-FCER1A-CLEC10A
CXCR413	1.97723e-11	0.691422	0.309	0.072	3.12541e-07	PreTX	CXCR4	0.237	MT-high
CXCR47	1.03133e-06	0.524025	0.309	0.135	0.0163022	PreTX	CXCR4	0.174	MT-high
GNLY4	8.15861e-07	0.643914	0.262	0.081	0.0128963	PreTX	GNLY	0.181	MT-high
NAMPT2	3.21402e-05	0.748149	0.279	0.097	0.508041	PreTX	NAMPT	0.182	MT-high
SRGN	0.000564221	0.559923	0.366	0.167	1	PreTX	SRGN	0.199	MT-high
CXCR412	5.7064e-57	0.831805	0.543	0.115	9.02011e-53	PreTX	CXCR4	0.428	NK-GZMB-PRF1
CXCR44	4.30112e-122	0.795302	0.543	0.128	6.79878e-118	PreTX	CXCR4	0.415	NK-GZMB-PRF1
EPB41L4A-AS1	9.09207e-114	0.581764	0.456	0.147	1.43718e-109	PreTX	EPB41L4A-AS1	0.309	NK-GZMB-PRF1
EPB41L4A-AS11	1.60972e-08	0.53064	0.456	0.17	0.000254448	PreTX	EPB41L4A-AS1	0.286	NK-GZMB-PRF1
IER2	5.74076e-06	0.522398	0.428	0.155	0.0907443	PreTX	IER2	0.273	NK-GZMB-PRF1
PIK3R11	0.00605344	0.542154	0.397	0.119	1	PreTX	PIK3R1	0.278	NK-GZMB-PRF1
PPP2R5C1	0.00427	0.545967	0.628	0.331	1	PreTX	PPP2R5C	0.297	NK-GZMB-PRF1
AREG	1.71247e-07	0.679576	0.384	0.053	0.00270689	PreTX	AREG	0.331	NK-XCL1-2
AREG2	0.000190315	0.69154	0.384	0.059	1	PreTX	AREG	0.325	NK-XCL1-2
CXCR45	6.52156e-14	0.571501	0.526	0.198	1.03086e-09	PreTX	CXCR4	0.328	NK-XCL1-2
DUSP21	3.0178e-07	0.566339	0.43	0.137	0.00477023	PreTX	DUSP2	0.293	NK-XCL1-2
RAMP1	0.00882652	0.543283	0.385	0.078	1	PreTX	RAMP1	0.307	NK-XCL1-2
TNFAIP33	1.53509e-09	0.55064	0.43	0.107	2.42652e-05	PreTX	TNFAIP3	0.323	NK-XCL1-2
AC090409.1	0.00542094	0.644821	0.358	0.125	1	PreTX	AC090409.1	0.233	Platelet
AC147651.1	0.00021428	0.929693	0.536	0.161	1	PreTX	AC147651.1	0.375	Platelet
AP003068.2	0.00683829	1.18133	0.546	0.071	1	PreTX	AP003068.2	0.475	Platelet
ARHGDIB	0.00667653	0.724393	0.591	0.241	1	PreTX	ARHGDIB	0.35	Platelet
CAPN1	6.64049e-05	0.600181	0.439	0.232	1	PreTX	CAPN1	0.207	Platelet
CARD19	0.000719	0.615787	0.471	0.286	1	PreTX	CARD19	0.185	Platelet
CCDC85B	0.00181822	0.573619	0.3	0.143	1	PreTX	CCDC85B	0.157	Platelet
CCND3	1.47345e-05	0.528736	0.51	0.339	0.232908	PreTX	CCND3	0.171	Platelet
CD9	0.000147504	0.625511	0.506	0.25	1	PreTX	CD9	0.256	Platelet
CDKN2D	0.000167895	0.939295	0.615	0.268	1	PreTX	CDKN2D	0.347	Platelet
CLDN5	2.56233e-05	0.641506	0.39	0.143	0.405028	PreTX	CLDN5	0.247	Platelet
DMTN	3.25345e-05	0.956983	0.341	0	0.514273	PreTX	DMTN	0.341	Platelet
FERMT3	2.60693e-10	0.833352	0.792	0.375	4.12077e-06	PreTX	FERMT3	0.417	Platelet
FKBP1A	0.000833433	0.954703	0.58	0.138	1	PreTX	FKBP1A	0.442	Platelet
GAPDH	0.00086794	0.787938	0.75	0.345	1	PreTX	GAPDH	0.405	Platelet
GNAS	0.000912515	0.865244	0.802	0.464	1	PreTX	GNAS	0.338	Platelet
GP9	2.89591e-07	0.644103	0.796	0.5	0.00457757	PreTX	GP9	0.296	Platelet
GSTO1	0.00770383	0.532489	0.712	0.518	1	PreTX	GSTO1	0.194	Platelet
HLA-C	0.00995965	0.889356	0.884	0.414	1	PreTX	HLA-C	0.47	Platelet
ILK	0.000545021	0.544473	0.511	0.321	1	PreTX	ILK	0.19	Platelet
KIF2A	0.00597909	0.670854	0.436	0.214	1	PreTX	KIF2A	0.222	Platelet
LGALSL	0.000235163	0.949096	0.33	0	1	PreTX	LGALSL	0.33	Platelet
MAP3K7CL	0.00361692	0.977034	0.81	0.345	1	PreTX	MAP3K7CL	0.465	Platelet
MPP1	0.00101716	1.17426	0.699	0.172	1	PreTX	MPP1	0.527	Platelet
NCK2	1.22157e-05	1.00054	0.482	0.161	0.193093	PreTX	NCK2	0.321	Platelet
NRGN	1.9222e-09	0.796207	0.967	0.696	3.03842e-05	PreTX	NRGN	0.271	Platelet
NT5M	0.00989912	0.695116	0.269	0.018	1	PreTX	NT5M	0.251	Platelet
ODC1	1.17016e-05	1.23175	0.714	0.25	0.184968	PreTX	ODC1	0.464	Platelet
PDLIM1	0.00329336	0.592434	0.666	0.411	1	PreTX	PDLIM1	0.255	Platelet
PKM	0.00916951	1.4074	0.707	0.069	1	PreTX	PKM	0.638	Platelet
PLEKHO1	0.000105057	0.970368	0.537	0.196	1	PreTX	PLEKHO1	0.341	Platelet
RAC1	0.000446553	0.61591	0.317	0.143	1	PreTX	RAC1	0.174	Platelet
RAP2B	0.00716727	0.519495	0.27	0.125	1	PreTX	RAP2B	0.145	Platelet
RBBP6	0.00737195	0.839471	0.393	0.125	1	PreTX	RBBP6	0.268	Platelet
SAT1	0.00195767	0.644261	0.776	0.483	1	PreTX	SAT1	0.293	Platelet
SERF2	0.000941769	0.833067	0.844	0.379	1	PreTX	SERF2	0.465	Platelet
SH3BGRL3	0.000957125	0.579353	0.942	0.655	1	PreTX	SH3BGRL3	0.287	Platelet
SLA2	1.70247e-06	0.765086	0.363	0.054	0.0269109	PreTX	SLA2	0.309	Platelet
SLA21	0.00910382	0.995409	0.363	0	1	PreTX	SLA2	0.363	Platelet
SMIM3	0.00668862	0.557809	0.416	0.196	1	PreTX	SMIM3	0.22	Platelet
SNX3	5.09454e-07	0.550178	0.494	0.304	0.00805295	PreTX	SNX3	0.19	Platelet
SPARC	0.000104586	0.750233	0.686	0.31	1	PreTX	SPARC	0.376	Platelet
SVIP	0.00444196	0.920965	0.351	0.034	1	PreTX	SVIP	0.317	Platelet
TGFB1	0.00118042	1.04763	0.728	0.286	1	PreTX	TGFB1	0.442	Platelet
TLN1	3.37383e-05	0.558969	0.689	0.5	0.533301	PreTX	TLN1	0.189	Platelet
TMEM219	0.00284957	0.628548	0.351	0.103	1	PreTX	TMEM219	0.248	Platelet
TMEM40	2.80342e-05	0.594567	0.686	0.429	0.443136	PreTX	TMEM40	0.257	Platelet
TPM4	3.8229e-08	0.54157	0.714	0.5	0.000604286	PreTX	TPM4	0.214	Platelet
TPST2	0.00188575	0.671002	0.544	0.286	1	PreTX	TPST2	0.258	Platelet
TUBA1C	0.00658349	0.65188	0.418	0.179	1	PreTX	TUBA1C	0.239	Platelet
TUBA4A	0.00251151	0.871862	0.86	0.379	1	PreTX	TUBA4A	0.481	Platelet
UBAC2	0.000101681	0.528075	0.347	0.214	1	PreTX	UBAC2	0.133	Platelet
UBL4A	0.00930393	0.868005	0.309	0	1	PreTX	UBL4A	0.309	Platelet
USF2	0.000158729	0.651472	0.304	0.125	1	PreTX	USF2	0.179	Platelet
CXCR411	1.20848e-08	0.609138	0.754	0.415	0.000191025	PreTX	CXCR4	0.339	Treg-FOXP3
KLF25	0.00334631	0.525178	0.609	0.35	1	PreTX	KLF2	0.259	Treg-FOXP3
