# Supplementary material for: TLR agonists polarize interferon responses in conjunction with dendritic cell vaccination in malignant glioma: a randomized phase II Trial
Source: Nat Commun. 2024 May 8;15:3882. doi: 10.1038/s41467-024-48073-y (PMC11078958; doi:10.1038/s41467-024-48073-y)
Supplement: Supplementary file 7 — Supplementary Data 4 [file 41467_2024_48073_MOESM7_ESM.xlsx]

## Sheet: A-Univariate
Supplementary Data 4A. The association between progression free survival (PFS) or overall survival (OS) and the GSVA scores of select type I and type II interferon gene sets (univariate analysis, P values, log-rank; preTx=GSVA score of pre-treatment sample, postTx=GSVA score of post-treatment sample, postTx-preTx (diff)=GSVA score difference between pre and post-treatment samples).
				log-rank P
ScoreType	SurvivalType	Subset	Geneset	Landmark: Surgery	Landmark: DCVax
preTx	OS	All	RADAEVA_RESPONSE_TO_IFNA1_UP	0.94821	0.917251
			SANA_RESPONSE_TO_IFNG_UP	0.643959	0.616545
			HALLMARK_INTERFERON_ALPHA_RESPONSE	0.332287	0.290495
			HALLMARK_INTERFERON_GAMMA_RESPONSE	0.505348	0.540317
		IV	RADAEVA_RESPONSE_TO_IFNA1_UP	0.84066	0.84066
			SANA_RESPONSE_TO_IFNG_UP	0.502558	0.549683
			HALLMARK_INTERFERON_ALPHA_RESPONSE	0.400213	0.443394
			HALLMARK_INTERFERON_GAMMA_RESPONSE	0.168774	0.216111
		III	RADAEVA_RESPONSE_TO_IFNA1_UP	0.727565	0.727565
			SANA_RESPONSE_TO_IFNG_UP	0.727565	0.727565
			HALLMARK_INTERFERON_ALPHA_RESPONSE	0.727565	0.727565
			HALLMARK_INTERFERON_GAMMA_RESPONSE	0.0700626	0.0700626
	PFS	All	RADAEVA_RESPONSE_TO_IFNA1_UP	0.665424	0.725886
			SANA_RESPONSE_TO_IFNG_UP	0.959189	0.969257
			HALLMARK_INTERFERON_ALPHA_RESPONSE	0.447322	0.4276
			HALLMARK_INTERFERON_GAMMA_RESPONSE	0.789688	0.833805
		IV	RADAEVA_RESPONSE_TO_IFNA1_UP	0.196161	0.502557
			SANA_RESPONSE_TO_IFNG_UP	0.902985	0.809346
			HALLMARK_INTERFERON_ALPHA_RESPONSE	0.760257	0.84545
			HALLMARK_INTERFERON_GAMMA_RESPONSE	0.484367	0.848023
		III	RADAEVA_RESPONSE_TO_IFNA1_UP	0.862857	0.862857
			SANA_RESPONSE_TO_IFNG_UP	0.545707	0.545707
			HALLMARK_INTERFERON_ALPHA_RESPONSE	0.403774	0.403774
			HALLMARK_INTERFERON_GAMMA_RESPONSE	0.0475767	0.0475767
postTx	OS	All	RADAEVA_RESPONSE_TO_IFNA1_UP	0.00335197	0.00258699
			SANA_RESPONSE_TO_IFNG_UP	0.176789	0.176789
			HALLMARK_INTERFERON_ALPHA_RESPONSE	0.111393	0.125144
			HALLMARK_INTERFERON_GAMMA_RESPONSE	0.00335197	0.00258699
		IV	RADAEVA_RESPONSE_TO_IFNA1_UP	0.640251	0.640251
			SANA_RESPONSE_TO_IFNG_UP	0.640251	0.640251
			HALLMARK_INTERFERON_ALPHA_RESPONSE	0.991164	0.901507
			HALLMARK_INTERFERON_GAMMA_RESPONSE	0.640251	0.640251
		III	RADAEVA_RESPONSE_TO_IFNA1_UP	0.0700626	0.0700626
			SANA_RESPONSE_TO_IFNG_UP	0.0700626	0.0700626
			HALLMARK_INTERFERON_ALPHA_RESPONSE	0.0700626	0.0700626
			HALLMARK_INTERFERON_GAMMA_RESPONSE	0.0700626	0.0700626
	PFS	All	RADAEVA_RESPONSE_TO_IFNA1_UP	0.00215624	0.00406814
			SANA_RESPONSE_TO_IFNG_UP	0.0156135	0.0160441
			HALLMARK_INTERFERON_ALPHA_RESPONSE	0.0591563	0.0785971
			HALLMARK_INTERFERON_GAMMA_RESPONSE	0.00215624	0.00406814
		IV	RADAEVA_RESPONSE_TO_IFNA1_UP	0.0741223	0.212984
			SANA_RESPONSE_TO_IFNG_UP	0.0741223	0.212984
			HALLMARK_INTERFERON_ALPHA_RESPONSE	0.20057	0.463787
			HALLMARK_INTERFERON_GAMMA_RESPONSE	0.0741223	0.212984
		III	RADAEVA_RESPONSE_TO_IFNA1_UP	0.78008	0.78008
			SANA_RESPONSE_TO_IFNG_UP	0.211888	0.211888
			HALLMARK_INTERFERON_ALPHA_RESPONSE	0.211888	0.211888
			HALLMARK_INTERFERON_GAMMA_RESPONSE	0.0475767	0.0475767
postTx-preTx (diff)	OS	All	RADAEVA_RESPONSE_TO_IFNA1_UP	0.0484843	0.0484843
			SANA_RESPONSE_TO_IFNG_UP	0.0918484	0.0918484
			HALLMARK_INTERFERON_ALPHA_RESPONSE	0.00807125	0.00807125
			HALLMARK_INTERFERON_GAMMA_RESPONSE	0.00483341	0.00378857
		IV	RADAEVA_RESPONSE_TO_IFNA1_UP	0.640251	0.640251
			SANA_RESPONSE_TO_IFNG_UP	0.865985	0.865985
			HALLMARK_INTERFERON_ALPHA_RESPONSE	0.420422	0.420422
			HALLMARK_INTERFERON_GAMMA_RESPONSE	0.747777	0.838624
		III	RADAEVA_RESPONSE_TO_IFNA1_UP	0.0700626	0.0700626
			SANA_RESPONSE_TO_IFNG_UP	0.0700626	0.0700626
			HALLMARK_INTERFERON_ALPHA_RESPONSE	0.0700626	0.0700626
			HALLMARK_INTERFERON_GAMMA_RESPONSE	0.0700626	0.0700626
	PFS	All	RADAEVA_RESPONSE_TO_IFNA1_UP	0.0905587	0.11848
			SANA_RESPONSE_TO_IFNG_UP	0.00305767	0.0163825
			HALLMARK_INTERFERON_ALPHA_RESPONSE	0.00587921	0.00604228
			HALLMARK_INTERFERON_GAMMA_RESPONSE	0.00395927	0.00221397
		IV	RADAEVA_RESPONSE_TO_IFNA1_UP	0.0741223	0.212984
			SANA_RESPONSE_TO_IFNG_UP	0.159389	0.714472
			HALLMARK_INTERFERON_ALPHA_RESPONSE	0.864547	0.977515
			HALLMARK_INTERFERON_GAMMA_RESPONSE	0.640251	0.452482
		III	RADAEVA_RESPONSE_TO_IFNA1_UP	0.78008	0.78008
			SANA_RESPONSE_TO_IFNG_UP	0.0100633	0.0100633
			HALLMARK_INTERFERON_ALPHA_RESPONSE	0.211888	0.211888
			HALLMARK_INTERFERON_GAMMA_RESPONSE	0.0475767	0.0475767

## Sheet: B-Multivariate-CoxPH
Supplementary Data 4B. Cox proportional hazard analysis testing the association between progression free survival (PFS) or overall survival (OS) and the GSVA scores of select type I and type II interferon gene sets (preTx=GSVA score of pre-treatment sample, postTx=GSVA score of post-treatment sample, postTx-preTx (diff)=GSVA score difference between pre and post-treatment samples).
IFN score time point	SurvivalType	Grade	Geneset	Concordance		log-rank, P-value		IFN score, HR		IFN score, HR P-value		IFN score, HR CI				Age, HR		Age, HR P-value		Age, HR CI				RecurNum, HR		RecurNum, HR P-value		RecurNum, HR CI				MGMT_methylation, HR		MGMT_methylation, HR P-value		MGMT_methylation, HR CI				Grade, HR		Grade, HR P-value		Grade, HR CI
				Landmark: Surgery	Landmark: DCVax	Surgery	DCVax	Surgery	DCVax	Surgery	DCVax	Surgery (lower bound)	Surgery (upper bound)	DCVax (lower bound)	DCVax (upper bound)	Surgery	DCVax	Surgery	DCVax	Surgery (lower bound)	Surgery (upper bound)	DCVax (lower bound)	DCVax (upper bound)	Surgery	DCVax	Surgery	DCVax	Surgery (lower bound)	Surgery (upper bound)	DCVax (lower bound)	DCVax (upper bound)	Surgery	DCVax	Surgery	DCVax	Surgery (lower bound)	Surgery (upper bound)	DCVax (lower bound)	DCVax (upper bound)	Surgery	DCVax	Surgery	DCVax	Surgery (lower bound)	Surgery (upper bound)	DCVax (lower bound)	DCVax (upper bound)
preTx	OS	All	RADAEVA_RESPONSE_TO_IFNA1_UP	0.824121	0.809045	0.00316771	0.00393324	3.39789	3.30272	0.0947368	0.104478	0.809301	14.2662	0.780682	13.9723	2.24785	1.92445	0.0452313	0.100312	1.01735	4.96666	0.881501	4.20137	0.11889	0.112909	0.0123032	0.0113386	0.0224408	0.629876	0.0208686	0.610893	13.1256	12.0105	0.0114197	0.0140794	1.78559	96.4839	1.65108	87.368	1.07387	1.07389	0.0503404	0.0481208	0.999894	1.15331	1.00059	1.15257
			SANA_RESPONSE_TO_IFNG_UP	0.798995	0.79397	0.00512733	0.00571385	2.5986	2.64862	0.142571	0.139927	0.725039	9.31364	0.726642	9.65424	2.16786	1.94246	0.0519082	0.0972115	0.993624	4.72978	0.886322	4.25711	0.115569	0.111299	0.0082952	0.00742452	0.0232829	0.573651	0.0223064	0.555336	5.87941	5.56685	0.0485641	0.0552732	1.01123	34.1836	0.962009	32.2136	1.09967	1.09956	0.0162661	0.0151435	1.01767	1.18828	1.01849	1.18707
			HALLMARK_INTERFERON_ALPHA_RESPONSE	0.798995	0.79397	0.00494069	0.00633282	1.23976	1.44098	0.787709	0.644507	0.259417	5.92484	0.305289	6.80148	1.81679	1.67357	0.152114	0.218611	0.802458	4.11328	0.736787	3.8014	0.133355	0.121298	0.0149139	0.0113727	0.0263368	0.675238	0.0236817	0.621287	5.6385	5.03123	0.0656086	0.0845803	0.894332	35.549	0.802211	31.5544	1.07528	1.07429	0.0324197	0.0337926	1.0061	1.14923	1.0055	1.14777
			HALLMARK_INTERFERON_GAMMA_RESPONSE	0.80402	0.80402	0.00474767	0.00579661	0.595973	0.64209	0.403231	0.471786	0.17708	2.00578	0.192101	2.14616	1.54303	1.36363	0.233955	0.401783	0.755401	3.15188	0.660431	2.81555	0.133835	0.127622	0.0142398	0.0131806	0.0268022	0.6683	0.0250612	0.649901	6.13072	5.81694	0.0524246	0.059786	0.98117	38.3071	0.929988	36.3841	1.0842	1.08317	0.0240795	0.0236263	1.01066	1.16309	1.01076	1.16077
		IV	RADAEVA_RESPONSE_TO_IFNA1_UP	variable with Inf coefficient	variable with Inf coefficient	0.00195277	0.000639758	3.98774	4.63955	0.074288	0.0591108	0.873085	18.2137	0.942681	22.8342	1.05982	0.735575	0.895306	0.507404	0.446119	2.51773	0.296675	1.82378	9.32146e-11	5.16504e-11	0.998686	0.998623	0	Inf	0	Inf	1.07558	1.08169	0.0623139	0.0478736	0.996258	1.16122	1.00074	1.1692	NA	NA	NA	NA	NA	NA	NA	NA
			SANA_RESPONSE_TO_IFNG_UP	variable with Inf coefficient	variable with Inf coefficient	0.00784025	0.00375854	1.86114	1.76981	0.431304	0.478852	0.396172	8.74325	0.364529	8.59259	1.10436	0.831972	0.8382	0.720041	0.425902	2.86361	0.30424	2.2751	1.86947e-10	1.27832e-10	0.998685	0.998668	0	Inf	0	Inf	1.08918	1.09135	0.0592383	0.052418	0.996675	1.19028	0.999086	1.19214	NA	NA	NA	NA	NA	NA	NA	NA
			HALLMARK_INTERFERON_ALPHA_RESPONSE	variable with Inf coefficient	variable with Inf coefficient	0.0031102	0.00113824	4.02936	4.62343	0.139166	0.126301	0.635517	25.5473	0.649369	32.9182	1.1782	0.854118	0.728742	0.744424	0.466352	2.97664	0.330973	2.20416	8.66837e-11	5.21972e-11	0.998642	0.998575	0	Inf	0	Inf	1.05344	1.05745	0.159994	0.130534	0.979652	1.13278	0.983587	1.13686	NA	NA	NA	NA	NA	NA	NA	NA
			HALLMARK_INTERFERON_GAMMA_RESPONSE	variable with Inf coefficient	variable with Inf coefficient	0.0056782	0.00248679	0.176119	0.165319	0.0419183	0.0380345	0.0330508	0.938491	0.0301853	0.905417	0.6404	0.418437	0.31825	0.0911762	0.26691	1.53652	0.152271	1.14985	7.0241e-11	4.02378e-11	0.998493	0.998452	0	Inf	0	Inf	1.09367	1.0979	0.0510987	0.0425611	0.999573	1.19663	1.00314	1.20162	NA	NA	NA	NA	NA	NA	NA	NA
		III	RADAEVA_RESPONSE_TO_IFNA1_UP	did not converge	did not converge
			SANA_RESPONSE_TO_IFNG_UP	did not converge	did not converge
			HALLMARK_INTERFERON_ALPHA_RESPONSE	did not converge	did not converge
			HALLMARK_INTERFERON_GAMMA_RESPONSE	did not converge	did not converge
	PFS	All	RADAEVA_RESPONSE_TO_IFNA1_UP	0.754808	0.710145	0.00845639	0.0352157	4.08222	2.96458	0.0352519	0.0996508	1.10208	15.121	0.813136	10.8084	2.80282	1.97436	0.00523895	0.0471126	1.35951	5.77842	1.00871	3.86441	0.436945	0.470604	0.19473	0.22619	0.125008	1.52727	0.138843	1.5951	14.5538	9.01934	0.00473982	0.00976995	2.26926	93.34	1.70074	47.8313	1.01467	1.01038	0.611529	0.712659	0.959222	1.07332	0.95634	1.06748
			SANA_RESPONSE_TO_IFNG_UP	0.740385	0.690821	0.0440487	0.0911818	1.21779	1.0574	0.694915	0.911511	0.454913	3.25999	0.395107	2.82988	2.02523	1.59332	0.0326654	0.153347	1.05994	3.86962	0.840619	3.02001	0.405707	0.450985	0.155076	0.19533	0.116988	1.40697	0.135123	1.5052	4.84744	4.33707	0.0401723	0.0469158	1.07334	21.8921	1.02021	18.4376	1.03563	1.02801	0.185796	0.282954	0.98329	1.09075	0.977459	1.08117
			HALLMARK_INTERFERON_ALPHA_RESPONSE	0.740385	0.695652	0.028042	0.0760898	0.748448	0.778454	0.6766	0.721647	0.191803	2.92057	0.196267	3.08758	1.89916	1.53745	0.044284	0.181516	1.01654	3.54812	0.818045	2.88953	0.436073	0.47532	0.202377	0.238883	0.12173	1.56215	0.137865	1.63877	4.98355	4.63278	0.0350804	0.0427245	1.11895	22.1957	1.05154	20.4106	1.03925	1.03215	0.185526	0.266482	0.981673	1.10021	0.976118	1.0914
			HALLMARK_INTERFERON_GAMMA_RESPONSE	0.730769	0.695652	0.0441926	0.0932238	0.913496	1.01035	0.86279	0.98415	0.327408	2.54873	0.365919	2.78969	1.93109	1.58029	0.0394233	0.158724	1.03239	3.61209	0.836299	2.98615	0.409744	0.450032	0.158406	0.194513	0.118593	1.41568	0.134704	1.50351	4.6326	4.33015	0.0430104	0.048584	1.0494	20.4507	1.00915	18.5801	1.03495	1.02766	0.206591	0.294704	0.981219	1.09163	0.976532	1.08146
		IV	RADAEVA_RESPONSE_TO_IFNA1_UP	0.736264	0.688889	0.0679915	0.231571	3.7241	2.31605	0.0549257	0.216979	0.972639	14.259	0.610521	8.78612	1.72056	1.045	0.216776	0.917241	0.727281	4.07039	0.455528	2.39729	0.083046	0.101911	0.0372244	0.0493728	0.00799123	0.863026	0.0104512	0.993752	1.02826	1.01918	0.34781	0.493953	0.970145	1.08985	0.965179	1.07621	NA	NA	NA	NA	NA	NA	NA	NA
			SANA_RESPONSE_TO_IFNG_UP	0.703297	0.633333	0.180237	0.381416	1.98321	1.22049	0.319829	0.767002	0.51463	7.64264	0.326684	4.55973	1.92048	1.12531	0.185665	0.803685	0.730657	5.04785	0.443625	2.85448	0.114795	0.127808	0.0612683	0.0705538	0.011897	1.10766	0.0137469	1.18826	1.04285	1.02815	0.163388	0.359235	0.9831	1.10623	0.968912	1.091	NA	NA	NA	NA	NA	NA	NA	NA
			HALLMARK_INTERFERON_ALPHA_RESPONSE	0.725275	0.711111	0.101007	0.134218	4.98179	5.4031	0.116321	0.115721	0.671434	36.963	0.66033	44.2105	2.26341	1.43158	0.115715	0.459393	0.81796	6.26316	0.553395	3.70338	0.0519598	0.0489435	0.0256907	0.0228465	0.00386625	0.698304	0.00364192	0.657749	1.00927	0.999831	0.772592	0.995674	0.948069	1.07441	0.940634	1.06275	NA	NA	NA	NA	NA	NA	NA	NA
			HALLMARK_INTERFERON_GAMMA_RESPONSE	0.736264	0.688889	0.225105	0.368335	0.59136	0.712345	0.439841	0.622987	0.155945	2.2425	0.18425	2.75406	1.38449	0.958932	0.435295	0.927267	0.611411	3.13507	0.389719	2.35952	0.116073	0.119819	0.0633417	0.0652976	0.0119535	1.12712	0.0125512	1.14384	1.03013	1.02292	0.306289	0.418126	0.973184	1.0904	0.968313	1.08061	NA	NA	NA	NA	NA	NA	NA	NA
		III	RADAEVA_RESPONSE_TO_IFNA1_UP	0.894737	0.894737	0.208386	0.189663	8764.55	22718.6	0.189357	0.166824	0.0113489	6.76874e+09	0.015145	3.40794e+10	479.814	953.498	0.183073	0.16394	0.0542129	4.24661e+06	0.0608417	1.4943e+07	0.618666	0.593608	0.768005	0.738578	0.0254585	15.0342	0.0277532	12.6965	0.482591	0.414443	0.368393	0.313521	0.0986518	2.36077	0.0747406	2.29812	NA	NA	NA	NA	NA	NA	NA	NA
			SANA_RESPONSE_TO_IFNG_UP	0.894737	0.894737	0.0989915	0.108535	0.0378306	0.0447481	0.193689	0.181818	0.000271197	5.27717	0.000467938	4.27918	0.813643	0.802496	0.811839	0.797451	0.148939	4.44486	0.149518	4.30718	7.35049	6.06822	0.240143	0.25363	0.26351	205.038	0.274555	134.12	2.37809	2.32478	0.139885	0.135856	0.752858	7.51182	0.767169	7.04489	NA	NA	NA	NA	NA	NA	NA	NA
			HALLMARK_INTERFERON_ALPHA_RESPONSE	0.789474	0.842105	0.336824	0.364077	1.39956	1.43891	0.81902	0.804222	0.078598	24.9214	0.0810031	25.5605	1.39025	1.4285	0.678555	0.65339	0.292666	6.60412	0.301224	6.77438	2.34504	2.10269	0.572816	0.614308	0.121235	45.36	0.116788	37.8574	1.33584	1.32128	0.272438	0.296825	0.796469	2.24048	0.78286	2.23	NA	NA	NA	NA	NA	NA	NA	NA
			HALLMARK_INTERFERON_GAMMA_RESPONSE	did not converge	did not converge
postTx	OS	All	RADAEVA_RESPONSE_TO_IFNA1_UP	0.869347	0.874372	0.000674353	0.000595244	0.179312	0.156094	0.0203057	0.0158302	0.0419977	0.765583	0.034527	0.705687	2.67011	2.39196	0.0195224	0.0340745	1.17103	6.08823	1.06772	5.35858	0.124048	0.109066	0.0119272	0.00847606	0.0243792	0.631195	0.0209519	0.567749	5.36146	4.62659	0.0648146	0.0877664	0.90199	31.8687	0.797164	26.8519	1.05653	1.05689	0.157467	0.15559	0.978973	1.14023	0.979184	1.14076
			SANA_RESPONSE_TO_IFNG_UP	0.834171	0.834171	0.000754075	0.000947228	0.212615	0.220006	0.022833	0.0252609	0.0560547	0.80645	0.0583987	0.828829	1.93724	1.66224	0.0993089	0.200423	0.882431	4.25289	0.76358	3.61854	0.124001	0.114529	0.016335	0.0147667	0.0225674	0.681344	0.0200619	0.653821	11.6318	10.4599	0.00993469	0.0127484	1.80095	75.1266	1.64913	66.3438	1.07363	1.07478	0.0461562	0.0411965	1.00121	1.15129	1.00289	1.15183
			HALLMARK_INTERFERON_ALPHA_RESPONSE	0.839196	0.834171	0.000925114	0.00146632	0.367465	0.406279	0.115758	0.148397	0.105539	1.27943	0.119763	1.37825	1.35504	1.21266	0.425403	0.61334	0.641937	2.8603	0.57403	2.56181	0.0932941	0.094003	0.00687846	0.00693833	0.0167031	0.521088	0.0168917	0.523129	4.01441	3.91912	0.144034	0.152679	0.622031	25.9078	0.60289	25.4764	1.08278	1.0822	0.032431	0.0303762	1.00668	1.16462	1.00751	1.16242
			HALLMARK_INTERFERON_GAMMA_RESPONSE	0.869347	0.874372	0.000674353	0.000595244	0.179312	0.156094	0.0203057	0.0158302	0.0419977	0.765583	0.034527	0.705687	2.67011	2.39196	0.0195224	0.0340745	1.17103	6.08823	1.06772	5.35858	0.124048	0.109066	0.0119272	0.00847606	0.0243792	0.631195	0.0209519	0.567749	5.36146	4.62659	0.0648146	0.0877664	0.90199	31.8687	0.797164	26.8519	1.05653	1.05689	0.157467	0.15559	0.978973	1.14023	0.979184	1.14076
		IV	RADAEVA_RESPONSE_TO_IFNA1_UP	variable with Inf coefficient	variable with Inf coefficient	0.000808722	0.000400691	0.0923991	0.0867679	0.0344012	0.0327914	0.0101697	0.839512	0.00919573	0.818714	0.977723	0.68321	0.9622	0.454389	0.385106	2.48228	0.251831	1.85353	4.50279e-11	2.53815e-11	0.998569	0.998518	0	Inf	0	Inf	1.06868	1.07718	0.088554	0.0597337	0.990031	1.15357	0.996956	1.16386	NA	NA	NA	NA	NA	NA	NA	NA
			SANA_RESPONSE_TO_IFNG_UP	variable with Inf coefficient	variable with Inf coefficient	0.000808722	0.000400691	0.0923991	0.0867679	0.0344012	0.0327914	0.0101697	0.839512	0.00919573	0.818714	0.977723	0.68321	0.9622	0.454389	0.385106	2.48228	0.251831	1.85353	4.50279e-11	2.53815e-11	0.998569	0.998518	0	Inf	0	Inf	1.06868	1.07718	0.088554	0.0597337	0.990031	1.15357	0.996956	1.16386	NA	NA	NA	NA	NA	NA	NA	NA
			HALLMARK_INTERFERON_ALPHA_RESPONSE	variable with Inf coefficient	variable with Inf coefficient	0.00437661	0.00245354	0.309791	0.342087	0.12838	0.15834	0.0683994	1.40309	0.0770681	1.51844	0.676481	0.511403	0.422461	0.201465	0.260321	1.75793	0.18277	1.43094	8.24492e-11	6.06303e-11	0.998654	0.998632	0	Inf	0	Inf	1.0746	1.07768	0.0664467	0.0513287	0.995129	1.16041	0.999569	1.16189	NA	NA	NA	NA	NA	NA	NA	NA
			HALLMARK_INTERFERON_GAMMA_RESPONSE	variable with Inf coefficient	variable with Inf coefficient	0.000808722	0.000400691	0.0923991	0.0867679	0.0344012	0.0327914	0.0101697	0.839512	0.00919573	0.818714	0.977723	0.68321	0.9622	0.454389	0.385106	2.48228	0.251831	1.85353	4.50279e-11	2.53815e-11	0.998569	0.998518	0	Inf	0	Inf	1.06868	1.07718	0.088554	0.0597337	0.990031	1.15357	0.996956	1.16386	NA	NA	NA	NA	NA	NA	NA	NA
		III	RADAEVA_RESPONSE_TO_IFNA1_UP	did not converge	did not converge
			SANA_RESPONSE_TO_IFNG_UP	did not converge	did not converge
			HALLMARK_INTERFERON_ALPHA_RESPONSE	did not converge	did not converge
			HALLMARK_INTERFERON_GAMMA_RESPONSE	did not converge	did not converge
	PFS	All	RADAEVA_RESPONSE_TO_IFNA1_UP	0.788462	0.758454	0.0058077	0.0216515	0.223917	0.313392	0.0241774	0.0715963	0.060958	0.822515	0.0886963	1.10732	2.4244	1.72155	0.0119968	0.0983064	1.21492	4.83793	0.904086	3.27815	0.524119	0.536992	0.310138	0.316704	0.150526	1.82493	0.158992	1.81367	6.70542	4.4768	0.0336903	0.0540289	1.15808	38.8253	0.97438	20.5687	1.0032	0.999474	0.919506	0.987009	0.942854	1.06742	0.938146	1.06481
			SANA_RESPONSE_TO_IFNG_UP	0.879808	0.859903	0.000160836	0.0006206	0.0125624	0.0445039	0.000680981	0.000553195	0.00100539	0.156967	0.00760925	0.260288	6.35332	2.18814	0.00222556	0.052608	1.94264	20.7782	0.991215	4.83038	0.740684	0.573809	0.750479	0.501533	0.116452	4.71107	0.113571	2.89912	264.712	44.5517	0.000837686	0.00063236	10.0246	6990.06	5.04874	393.138	1.00334	0.996348	0.901325	0.888097	0.951837	1.05763	0.946838	1.04845
			HALLMARK_INTERFERON_ALPHA_RESPONSE	0.764423	0.719807	0.00491441	0.0225033	0.346014	0.415496	0.0565335	0.105766	0.116242	1.02997	0.143345	1.20435	1.75476	1.38862	0.0664404	0.306274	0.962568	3.19894	0.740332	2.6046	0.303239	0.343197	0.0746754	0.103219	0.0816512	1.12618	0.094815	1.24225	4.21574	3.70646	0.0612282	0.073494	0.934508	19.018	0.882855	15.5607	1.02734	1.0199	0.331816	0.479347	0.972869	1.08487	0.965703	1.07715
			HALLMARK_INTERFERON_GAMMA_RESPONSE	0.788462	0.758454	0.0058077	0.0216515	0.223917	0.313392	0.0241774	0.0715963	0.060958	0.822515	0.0886963	1.10732	2.4244	1.72155	0.0119968	0.0983064	1.21492	4.83793	0.904086	3.27815	0.524119	0.536992	0.310138	0.316704	0.150526	1.82493	0.158992	1.81367	6.70542	4.4768	0.0336903	0.0540289	1.15808	38.8253	0.97438	20.5687	1.0032	0.999474	0.919506	0.987009	0.942854	1.06742	0.938146	1.06481
		IV	RADAEVA_RESPONSE_TO_IFNA1_UP	0.824176	0.722222	0.0099244	0.0935638	0.0278615	0.157389	0.0066842	0.0435406	0.00209548	0.370446	0.0261357	0.947802	4.00849	1.10558	0.0313774	0.827543	1.13207	14.1935	0.448144	2.72749	0.0184947	0.0620094	0.0127498	0.0295047	0.000800491	0.427307	0.00507153	0.758185	1.00992	1.00061	0.74352	0.983714	0.951929	1.07145	0.943574	1.0611	NA	NA	NA	NA	NA	NA	NA	NA
			SANA_RESPONSE_TO_IFNG_UP	0.824176	0.722222	0.0099244	0.0935638	0.0278615	0.157389	0.0066842	0.0435406	0.00209548	0.370446	0.0261357	0.947802	4.00849	1.10558	0.0313774	0.827543	1.13207	14.1935	0.448144	2.72749	0.0184947	0.0620094	0.0127498	0.0295047	0.000800491	0.427307	0.00507153	0.758185	1.00992	1.00061	0.74352	0.983714	0.951929	1.07145	0.943574	1.0611	NA	NA	NA	NA	NA	NA	NA	NA
			HALLMARK_INTERFERON_ALPHA_RESPONSE	0.703297	0.711111	0.0897608	0.23462	0.298663	0.412964	0.106476	0.230963	0.068859	1.2954	0.0971567	1.75531	1.25254	0.851479	0.583094	0.727498	0.560511	2.79899	0.344685	2.10342	0.0891667	0.0993422	0.0434821	0.0483028	0.00853348	0.931706	0.0100404	0.982922	1.01711	1.01175	0.570005	0.700184	0.959272	1.07844	0.953346	1.07373	NA	NA	NA	NA	NA	NA	NA	NA
			HALLMARK_INTERFERON_GAMMA_RESPONSE	0.824176	0.722222	0.0099244	0.0935638	0.0278615	0.157389	0.0066842	0.0435406	0.00209548	0.370446	0.0261357	0.947802	4.00849	1.10558	0.0313774	0.827543	1.13207	14.1935	0.448144	2.72749	0.0184947	0.0620094	0.0127498	0.0295047	0.000800491	0.427307	0.00507153	0.758185	1.00992	1.00061	0.74352	0.983714	0.951929	1.07145	0.943574	1.0611	NA	NA	NA	NA	NA	NA	NA	NA
		III	RADAEVA_RESPONSE_TO_IFNA1_UP	0.789474	0.789474	0.333885	0.360179	1.41346	1.33531	0.818708	0.847498	0.0733167	27.2498	0.0700963	25.4372	1.36017	1.38861	0.687894	0.666133	0.303245	6.10087	0.31253	6.16978	2.48862	2.30389	0.50508	0.534474	0.170453	36.3339	0.165513	32.0695	1.39192	1.37621	0.218913	0.245058	0.821602	2.35814	0.803251	2.35785	NA	NA	NA	NA	NA	NA	NA	NA
			SANA_RESPONSE_TO_IFNG_UP	0.842105	0.789474	0.232263	0.244277	0.265233	0.26346	0.303465	0.295062	0.0211753	3.3222	0.0216964	3.1992	1.38465	1.40802	0.666907	0.648792	0.314559	6.09503	0.322908	6.1396	1.99819	1.84241	0.601278	0.634671	0.148953	26.8053	0.148153	22.912	1.36551	1.3557	0.262994	0.282319	0.791397	2.3561	0.778446	2.36101	NA	NA	NA	NA	NA	NA	NA	NA
			HALLMARK_INTERFERON_ALPHA_RESPONSE	0.842105	0.789474	0.232263	0.244277	0.265233	0.26346	0.303465	0.295062	0.0211753	3.3222	0.0216964	3.1992	1.38465	1.40802	0.666907	0.648792	0.314559	6.09503	0.322908	6.1396	1.99819	1.84241	0.601278	0.634671	0.148953	26.8053	0.148153	22.912	1.36551	1.3557	0.262994	0.282319	0.791397	2.3561	0.778446	2.36101	NA	NA	NA	NA	NA	NA	NA	NA
			HALLMARK_INTERFERON_GAMMA_RESPONSE	did not converge	did not converge
postTx-preTx (diff)	OS	All	RADAEVA_RESPONSE_TO_IFNA1_UP	0.864322	0.844221	0.00136096	0.00177066	0.139438	0.152202	0.0110475	0.0141363	0.0305112	0.637236	0.0338357	0.684643	2.3931	2.05595	0.0308986	0.0710709	1.08352	5.28547	0.940008	4.49668	0.0775178	0.0785626	0.00512453	0.00556996	0.0129344	0.464575	0.0130044	0.474613	10.049	9.10768	0.0171962	0.0231167	1.50564	67.0697	1.35389	61.2678	1.07875	1.07979	0.0523087	0.0468257	0.999243	1.16459	1.00108	1.16469
			SANA_RESPONSE_TO_IFNG_UP	0.819095	0.81407	0.00468076	0.00529884	0.4368	0.429324	0.141029	0.133439	0.144981	1.316	0.142293	1.29535	1.81674	1.61562	0.132056	0.225639	0.835313	3.95126	0.743594	3.51028	0.125844	0.117057	0.0129871	0.0113958	0.0245246	0.645745	0.0222222	0.616607	6.39345	6.06579	0.0341105	0.0394509	1.14918	35.5699	1.09099	33.7252	1.0859	1.08604	0.0234215	0.0224582	1.01121	1.16612	1.01173	1.1658
			HALLMARK_INTERFERON_ALPHA_RESPONSE	0.879397	0.859296	0.000237498	0.000323168	5.96827e-10	6.17974e-10	0.998079	0.998092	0	Inf	0	Inf	2.05038	1.77776	0.0651943	0.130922	0.955819	4.39838	0.842641	3.75061	2.79156e-10	2.81332e-10	0.998011	0.998021	0	Inf	0	Inf	4.23783	3.62422	0.11629	0.154479	0.69903	25.6917	0.615833	21.3288	1.03699	1.03917	0.318203	0.287724	0.965609	1.11364	0.968105	1.11546
			HALLMARK_INTERFERON_GAMMA_RESPONSE	0.859296	0.869347	0.00136458	0.00129648	0.189352	0.161605	0.0424051	0.0319699	0.0379585	0.94456	0.0305576	0.854653	2.44319	2.19335	0.0273478	0.0474589	1.10497	5.40213	1.00884	4.76862	0.117671	0.103402	0.0125747	0.00926542	0.021918	0.631739	0.0187176	0.571227	5.16467	4.50302	0.065144	0.0867207	0.90213	29.5676	0.804942	25.1909	1.03671	1.0353	0.346054	0.359047	0.961811	1.11744	0.961326	1.11497
		IV	RADAEVA_RESPONSE_TO_IFNA1_UP	variable with Inf coefficient	variable with Inf coefficient	0.000808722	0.000400691	0.0923991	0.0867679	0.0344012	0.0327914	0.0101697	0.839512	0.00919573	0.818714	0.977723	0.68321	0.9622	0.454389	0.385106	2.48228	0.251831	1.85353	4.50279e-11	2.53815e-11	0.998569	0.998518	0	Inf	0	Inf	1.06868	1.07718	0.088554	0.0597337	0.990031	1.15357	0.996956	1.16386	NA	NA	NA	NA	NA	NA	NA	NA
			SANA_RESPONSE_TO_IFNG_UP	variable with Inf coefficient	variable with Inf coefficient	0.00707479	0.00330075	0.603384	0.615366	0.455762	0.474953	0.159966	2.27594	0.162425	2.33138	0.906801	0.696399	0.832926	0.452534	0.365388	2.25046	0.270929	1.79003	1.92303e-10	1.28712e-10	0.998717	0.998701	0	Inf	0	Inf	1.07095	1.0752	0.0547924	0.0424381	0.998593	1.14854	1.00248	1.1532	NA	NA	NA	NA	NA	NA	NA	NA
			HALLMARK_INTERFERON_ALPHA_RESPONSE	variable with Inf coefficient	variable with Inf coefficient	0.00105431	0.000685814	0.0996808	0.105802	0.0450139	0.0518376	0.0104588	0.950034	0.0109957	1.01805	1.12064	0.794548	0.811862	0.644968	0.438687	2.86269	0.298717	2.1134	2.81441e-11	1.88964e-11	0.998496	0.99846	0	Inf	0	Inf	1.07181	1.07596	0.0863346	0.0673675	0.990146	1.16022	0.994781	1.16376	NA	NA	NA	NA	NA	NA	NA	NA
			HALLMARK_INTERFERON_GAMMA_RESPONSE	variable with Inf coefficient	variable with Inf coefficient	0.0138062	0.00671496	3.58106	3.70203	0.239418	0.248307	0.427586	29.9916	0.401228	34.1576	0.719651	0.534376	0.487596	0.224526	0.284245	1.82201	0.19439	1.46899	1.45932e-10	9.4665e-11	0.998586	0.99856	0	Inf	0	Inf	1.11474	1.1209	0.041726	0.0376107	1.00408	1.2376	1.00656	1.24822	NA	NA	NA	NA	NA	NA	NA	NA
		III	RADAEVA_RESPONSE_TO_IFNA1_UP	did not converge	did not converge
			SANA_RESPONSE_TO_IFNG_UP	did not converge	did not converge
			HALLMARK_INTERFERON_ALPHA_RESPONSE	did not converge	did not converge
			HALLMARK_INTERFERON_GAMMA_RESPONSE	did not converge	did not converge
	PFS	All	RADAEVA_RESPONSE_TO_IFNA1_UP	0.793269	0.73913	0.0137331	0.0477956	0.283675	0.420748	0.0343167	0.12914	0.0883224	0.911111	0.137537	1.28714	2.48691	1.7333	0.00778287	0.0880689	1.27138	4.86461	0.921271	3.26106	0.456221	0.510948	0.217399	0.274595	0.131102	1.58759	0.153186	1.70425	9.06138	5.89116	0.00978583	0.0192249	1.70203	48.2415	1.33475	26.0016	1.0169	1.01196	0.550036	0.671976	0.962528	1.07434	0.957789	1.06919
			SANA_RESPONSE_TO_IFNG_UP	0.788462	0.700483	0.00595894	0.0359374	0.26414	0.414159	0.0148206	0.0886905	0.0905296	0.770684	0.150107	1.14271	2.03558	1.5722	0.0456914	0.182559	1.01371	4.08757	0.808271	3.05814	0.385399	0.449293	0.147218	0.206092	0.106161	1.39912	0.129988	1.55294	6.43385	4.48624	0.0171509	0.0393594	1.39203	29.7367	1.07592	18.7062	1.0234	1.01954	0.392137	0.46237	0.970597	1.07907	0.968263	1.07353
			HALLMARK_INTERFERON_ALPHA_RESPONSE	0.807692	0.78744	0.00258608	0.00622807	0.120052	0.125718	0.00428238	0.00740987	0.0280352	0.514086	0.0275569	0.573544	2.3102	1.49067	0.0145808	0.234479	1.17993	4.52316	0.771884	2.87881	0.18445	0.216634	0.0293689	0.0365971	0.0403087	0.844028	0.0516242	0.909079	6.44731	4.58167	0.0329847	0.0527672	1.16253	35.7563	0.981978	21.377	0.987672	0.975976	0.681213	0.444499	0.930916	1.04789	0.916998	1.03875
			HALLMARK_INTERFERON_GAMMA_RESPONSE	0.774038	0.763285	0.00850377	0.010339	0.224452	0.173822	0.0443529	0.0250465	0.0523158	0.962973	0.0376192	0.803152	2.29683	1.76137	0.0156007	0.0942552	1.17064	4.50646	0.907597	3.41829	0.568712	0.67568	0.412432	0.557668	0.147491	2.1929	0.182215	2.50552	6.2206	6.29572	0.0342196	0.033266	1.14564	33.7765	1.15716	34.253	0.987217	0.972825	0.71502	0.448617	0.921342	1.0578	0.905908	1.04468
		IV	RADAEVA_RESPONSE_TO_IFNA1_UP	0.824176	0.722222	0.0099244	0.0935638	0.0278615	0.157389	0.0066842	0.0435406	0.00209548	0.370446	0.0261357	0.947802	4.00849	1.10558	0.0313774	0.827543	1.13207	14.1935	0.448144	2.72749	0.0184947	0.0620094	0.0127498	0.0295047	0.000800491	0.427307	0.00507153	0.758185	1.00992	1.00061	0.74352	0.983714	0.951929	1.07145	0.943574	1.0611	NA	NA	NA	NA	NA	NA	NA	NA
			SANA_RESPONSE_TO_IFNG_UP	0.758242	0.666667	0.062775	0.330608	0.311156	0.668191	0.0604305	0.501584	0.0919869	1.05252	0.20616	2.1657	1.55411	1.03093	0.362461	0.945532	0.601698	4.01405	0.430237	2.4703	0.0953219	0.124418	0.044135	0.0661786	0.00966462	0.940157	0.0134678	1.14941	1.02609	1.02205	0.380365	0.432883	0.968716	1.08685	0.967839	1.07929	NA	NA	NA	NA	NA	NA	NA	NA
			HALLMARK_INTERFERON_ALPHA_RESPONSE	0.736264	0.688889	0.0500318	0.0708743	0.1127	0.171849	0.0460035	0.0677934	0.0132027	0.962014	0.0259628	1.13748	2.55056	1.16421	0.0824231	0.744317	0.886645	7.33707	0.466887	2.90303	0.0275769	0.0380146	0.0132969	0.0156753	0.00160681	0.47329	0.00267998	0.539226	1.01471	1.004	0.625906	0.898947	0.956854	1.07606	0.944023	1.06778	NA	NA	NA	NA	NA	NA	NA	NA
			HALLMARK_INTERFERON_GAMMA_RESPONSE	0.725275	0.655556	0.260653	0.378616	0.685809	0.631229	0.727361	0.6425	0.082295	5.71521	0.0904773	4.40387	1.62573	1.15273	0.281078	0.760184	0.671887	3.93368	0.462779	2.87131	0.156627	0.164486	0.129336	0.134728	0.0142708	1.71904	0.015451	1.75107	1.01899	1.00997	0.675194	0.808635	0.933175	1.11269	0.932069	1.09438	NA	NA	NA	NA	NA	NA	NA	NA
		III	RADAEVA_RESPONSE_TO_IFNA1_UP	0.789474	0.789474	0.333885	0.360179	1.41346	1.33531	0.818708	0.847498	0.0733167	27.2498	0.0700963	25.4372	1.36017	1.38861	0.687894	0.666133	0.303245	6.10087	0.31253	6.16978	2.48862	2.30389	0.50508	0.534474	0.170453	36.3339	0.165513	32.0695	1.39192	1.37621	0.218913	0.245058	0.821602	2.35814	0.803251	2.35785	NA	NA	NA	NA	NA	NA	NA	NA
			SANA_RESPONSE_TO_IFNG_UP	did not converge	did not converge
			HALLMARK_INTERFERON_ALPHA_RESPONSE	0.842105	0.789474	0.232263	0.244277	0.265233	0.26346	0.303465	0.295062	0.0211753	3.3222	0.0216964	3.1992	1.38465	1.40802	0.666907	0.648792	0.314559	6.09503	0.322908	6.1396	1.99819	1.84241	0.601278	0.634671	0.148953	26.8053	0.148153	22.912	1.36551	1.3557	0.262994	0.282319	0.791397	2.3561	0.778446	2.36101	NA	NA	NA	NA	NA	NA	NA	NA
			HALLMARK_INTERFERON_GAMMA_RESPONSE	did not converge	did not converge
